# Supplementary material for: Transcriptomic analysis of sweet potato under dehydration stress identifies candidate genes for drought tolerance
Source: Plant Direct. 2018 Oct 30;2(10):e00092. doi: 10.1002/pld3.92 (PMC6508841; doi:10.1002/pld3.92)
Supplement: Supplementary file 2 [file PLD3-2-e00092-s002.xlsx]

## Sheet: Table S1
Table S1. Summary of RNA-Seq libraries.
Genotype	Treatment	Time point (hr)	Replicate	Library name	Reads	BioSample ID
Beauregard	PEG	24	1	S7	46786771	SAMN09783952, SAMN09783952
Beauregard	PEG	24	2	S8	33171701	SAMN09783953
Beauregard	PEG	24	3	S9	31293476	SAMN09783954
Beauregard	PEG	48	1	S13	43605622	SAMN09783955, SAMN09783955
Beauregard	PEG	48	2	S14	24854860	SAMN09783956
Beauregard	PEG	48	3	S15	22242922	SAMN09783957
Beauregard	Control	24	1	S10	35825643	SAMN09783958
Beauregard	Control	24	2	S11	25620274	SAMN09783959
Beauregard	Control	24	3	S12	24254970	SAMN09783960
Beauregard	Control	48	1	S16	27576897	SAMN09783961
Beauregard	Control	48	2	S17	33681430	SAMN09783962
Beauregard	Control	48	3	S18	31928884	SAMN09783963
Tanzania	PEG	24	1	S52	23743695	SAMN09783964
Tanzania	PEG	24	2	S53	19321437	SAMN09783965
Tanzania	PEG	24	3	S54	21713272	SAMN09783966
Tanzania	PEG	48	1	S58	22936070	SAMN09783967
Tanzania	PEG	48	2	S59	22359380	SAMN09783968
Tanzania	PEG	48	3	S60	24260616	SAMN09783969
Tanzania	Control	24	1	S55	18375091	SAMN09783970
Tanzania	Control	24	2	S56	22170257	SAMN09783971
Tanzania	Control	24	3	S57	23183745	SAMN09783972
Tanzania	Control	48	1	S61	20653283	SAMN09783973
Tanzania	Control	48	2	S62	24985430	SAMN09783974
Tanzania	Control	48	3	S63	19924726	SAMN09783975

## Sheet: Table S2
Table S2. Fragments per kilobase exon model per million mapped reads (FPKM) values for all gene models. 'Exp' and 'con' indicate biological replicates for the PEG treatment and control, respectively.
Transcript	Functional Annotation	B_24HAS_exp1	B_24HAS_exp2	B_24HAS_exp3	B_48HAS_exp1	B_48HAS_exp2	B_48HAS_exp3	B_24HAS_con1	B_24HAS_con2	B_24HAS_con3	B_48HAS_con1	B_48HAS_con2	B_48HAS_con3	T_24HAS_exp1	T_24HAS_exp2	T_24HAS_exp3	T_48HAS_exp1	T_48HAS_exp2	T_48HAS_exp3	T_24HAS_con1	T_24HAS_con2	T_24HAS_con3	T_48HAS_con1	T_48HAS_con2	T_48HAS_con3
itf00g00020.t1	SNF2 domain-containing protein / helicase domain-containing protein / HNH endonuclease domain-containing protein	0.227186	0.81361	0.337656	0.848995	1.3511	0.174366	0.717583	0	0.516798	0	0.313672	0.363952	0	0	0	0	0	0	0.403183	0	0	0	0	0
itf00g00030.t1	Protein phosphatase 2C family protein	52.1187	54.7612	92.7181	61.5656	54.0399	49.3708	45.9843	32.4347	35.2684	22.3575	41.8345	35.6658	23.6407	26.3947	25.3966	27.6396	43.0961	38.1897	25.694	29.6499	22.5554	25.8446	26.8018	26.9307
itf00g00040.t1	disease resistance protein (TIR-NBS-LRR class)	1.10916	0.0401073	0	1.3425	1.22524	0.711218	0.748105	0.874767	0.873836	0.2201	1.39456	0.813882	0.232844	0.12637	0.569062	0.179402	0.0394684	0.330408	0.301396	0.189812	0.919686	0.911928	0.439396	0.268767
itf00g00070.t1	NB-ARC domain-containing disease resistance protein	0.0354347	0.0701586	0	0.124639	0.110096	0.197468	0.218064	0.371179	0.526295	0.609908	0.715325	0.647444	0.210072	0.19637	0.0756258	0.282047	0.0185676	0.224292	0.278383	0.107804	0.311703	0.115703	0.275141	0.0997618
itf00g00110.t1	hypothetical protein	0	0	0	0	0	0	0	0	0	0	0	0	0	0	0.219319	0	0.288675	0	0	0	0	0	0	0
itf00g00130.t1	hypothetical protein	0	0	0	0	0	0	0	0	0	0	0	0	0	0	0	0	0	0	0	0	0	0	0	0
itf00g00140.t1	hypothetical protein	0	0	0	0	0	0	0	0	0	0	0	0	0	0	0	0	0	0	0	0	0	0	0	0
itf00g00160.t1	hypothetical protein	0	0	0	0	0	0	0	0	0	0	0	0	0	0	0	0	0	0	0	0	0	0	0	0
itf00g00170.t1	TOPLESS-related	0.000185089	0.000180847	0	0.000146292	0.000204132	0.00027885	0.00017791	0.000202238	0.000238707	0.000288865	0.000156767	0.000216463	0.000235491	0.000355116	0.000308366	0.000214093	0.000151569	0.000146214	0.000358065	0.000243872	0.000258063	0.000207418	0.000224694	0.00022208
itf00g00170.t2	TOPLESS-related	0.133376	0.0538772	0	0.326892	0.214982	0.102796	0.402141	0.845525	0.647347	0.105391	0.410232	0.464968	0.158305	0.384631	0.415854	0.378324	0.288326	1.04045	1.27844	0.785069	1.54653	1.62499	1.10727	1.31523
itf00g00200.t1	Nitrilase/cyanide hydratase and apolipoprotein N-acyltransferase family protein	1.86132	6.84399	0	3.49295	4.98343	6.20862	7.09474	8.07304	8.88893	7.82429	4.8953	8.91395	9.53817	7.57345	7.33099	7.8184	3.46522	5.74544	11.4193	14.1169	11.4359	11.9059	18.4256	8.89038
itf00g00210.t1	Nitrilase/cyanide hydratase and apolipoprotein N-acyltransferase family protein	5.85171	5.41116	1.08008	4.9971	12.5268	5.09384	7.29074	14.0692	8.58711	11.1079	9.14953	8.36692	15.8338	17.2805	21.1624	11.0948	9.24425	6.73457	28.2358	22.7247	26.712	15.3732	23.5076	17.3728
itf00g00240.t1	aspartic proteinase A1	93.0928	86.1862	25.0511	61.3313	55.5948	62.8526	43.7794	40.937	48.5321	64.9114	52.1597	54.5214	55.9702	48.3355	55.0792	52.0241	40.9298	63.0469	45.7436	46.331	49.0937	57.5125	56.109	49.9727
itf00g00300.t1	Vacuolar sorting protein	0	0	0	0	0	0	0	2.9386e-05	0	0	0	0	0	0	0	0	0	3.43038e-05	0	0	0	0	0	0
itf00g00300.t2	Vacuolar sorting protein	0	0	0	0	0	0	0	3.208e-05	0	0	0	0	0	0	0	0	0	5.33013e-05	0	0	0	0	0	0
itf00g00300.t3	Vacuolar sorting protein	0	0	0	0	0	0	0	0.0732361	0	0	0	0	0	0	0	0	0	0.0769851	0	0	0	0	0	0
itf00g00310.t1	hypothetical protein	0	0	0	0	0	0	0	0	0	0	0	0	0	0	0	0	0	0	0	0	0	0	0	0
itf00g00350.t1	endoplasmic reticulum retention defective 2B	39.8018	68.7694	99.6915	29.1113	40.6436	34.6436	38.5093	39.6892	42.7158	42.1793	50.4848	43.2376	43.3476	44.1725	51.1259	37.8847	37.256	34.0276	41.0165	54.2589	37.1567	32.4869	33.4366	39.0652
itf00g00350.t2	endoplasmic reticulum retention defective 2B	0.641085	2.95796e-07	0.218958	0.64548	1.26849e-06	1.41591	1.67203e-06	5.83097e-06	9.45335e-06	0.594035	1.07481	0.438127	4.00057e-06	1.05265e-05	0.456664	0.869807	1.02304e-06	0.252551	1.18224	1.05283	2.25489e-05	1.36438	4.87248e-06	1.20471
itf00g00410.t1	Zn-dependent exopeptidases superfamily protein	4.05094	1.42922	0.284456	4.99456	4.31655	4.25003	4.52247	7.17893	5.6051	2.66874	3.67383	4.28364	6.69924	6.88851	8.21057	8.40074	1.88383	6.34245	11.3898	8.47085	12.1566	9.58422	8.69713	8.22361
itf00g00430.t1	RAN GTPase	0	0	0	0	0	0	0	0	0	0	0	0	0	0	0.1018	0	0	0	0.107833	0	0	0	0	0
itf00g00470.t1	Eukaryotic porin family protein	0.128044	0.151968	0	0	0	0	0.291503	0.17855	0.158108	0	0.351289	0	0	0	0.212177	0.173689	0	0	0	0.190776	0.181352	0.558233	0	0.195154
itf00g00590.t1	catalase	0	0	0	0	0	0	0	0	0	0	0	0	0	0	0	0	0	0	0	0	0	0	0	0
itf00g00600.t1	conserved hypothetical protein	0	0	0	0	0	0	0	0	0.138506	0	0	0	0	0	0.222727	0	0	0	0	0	0	0	0	0
itf00g00610.t1	hypothetical protein	0	0	0	0	0	0	0	0	0	0	0	0	0	0	0	0	0	0	0	0	0	0	0	0
itf00g00620.t2	root hair initiation protein root hairless 1 (RHL1)	0.24844	0.0553488	0	0	0	0	0.20489	0.11776	0	0.159279	0	0	0.30022	0.237792	0.131629	0.241394	0.255642	0.220964	0.0792199	0.187867	0.117532	0.150947	0	0.274278
itf00g00670.t1	nuclear factor Y, subunit A5	0	0	0	0.447039	0.570579	0	0.619327	0.515402	0.543396	0.815613	2.51323	1.20849	0.914168	1.15122	1.48057	0.866505	2.97493	2.66874	0.778114	2.45759	2.36296	0.529291	0.768322	2.90719
itf00g00700.t1	F-box protein-related	0	0	0	0	0	0	0	0	0	0	0	0	0	0	0	0	0	0	0	0	0	0	0	0
itf00g00710.t1	F-box protein-related	0	0	0	0	0	0	0	0	0	0	0	0.0728064	0	0	0	0	0	0	0	0.0937367	0	0	0	0
itf00g00730.t1	hypothetical protein	0	0.175485	0	1.33062	1.44377	0.676023	0.230856	0	0.259565	1.04125	0	0	1.35034	0.293177	0.489874	0.49888	1.52245	0.323903	0.563729	0	0.419076	0	0.423051	0
itf00g00740.t1	hypothetical protein	0.400027	2.26594	2.19698	1.28134	0.751445	0.455236	0.640236	0.701004	0.377318	0.827934	1.02238	0.203511	1.33501	0.595111	0.109251	0.462845	0.391375	0.318885	0	0.103334	0	0	0.232223	0.257329
itf00g00750.t1	F-box protein-related	0	0	0	0	0	0	0	0	0	0	0	0	0	0	0	0	0	0	0	0	0	0	0	0
itf00g00770.t1	hypothetical protein	0	0	0	0	0	0	0	0	0	0	0	0	0	0	0	0	0	0	0.272387	0.212033	0	0	0	0
itf00g00780.t1	Ribosomal protein S3 family protein	0	1.88315	0	1.16324	1.83717	3.83304	1.29512	0.72398	2.83536	0.511558	1.76013	1.26038	0.279371	0.728073	0.958578	1.06894	1.39742	0.578033	1.0247	0.837492	0.26404	0.280723	0.980714	0
itf00g00840.t1	ELF4-like	19.9622	25.676	82.234	25.397	31.7764	20.6899	14.3558	9.66142	9.86662	7.77763	15.2299	12.8188	9.32723	12.2107	9.86659	15.2729	23.9821	37.281	3.12691	3.43259	3.49878	9.02267	10.6187	7.28493
itf00g00890.t1	glucan synthase-like	0	0	0	0	0	0	0	0	0	0	0	0	0	0	0	0	0	0	0	0	0	0	0	0
itf00g01070.t1	tetratricopeptide repeat (TPR)-containing protein	17.9718	15.2561	24.9546	12.1764	18.5727	8.22056	26.5409	19.4633	28.5241	24.8806	29.4683	23.7239	7.37801	6.67794	6.68094	5.72148	5.64493	11.9136	17.3307	15.9954	12.4392	20.1134	20.4193	21.0271
itf00g01070.t2	tetratricopeptide repeat (TPR)-containing protein	0.610438	0.462411	0.950605	0.346546	0.920184	0.933963	0.158281	0.521544	0.993442	4.72697e-17	3.57712e-17	0.467663	0.3825	0.457568	0.576229	0.728225	0.825743	1.81877	0.47224	1.26398	0.66926	1.01652	0.517144	0.945908
itf00g01070.t3	tetratricopeptide repeat (TPR)-containing protein	2.67942e-06	0.329052	2.31168e-05	0.00322263	0.655552	0.000128874	0.000105858	3.5431e-06	1.29183e-13	0.000120634	9.05327e-05	9.74072e-05	1.19193e-06	2.11637e-05	2.51754e-11	2.86201e-07	0.761832	1.28083e-05	4.58597e-10	2.80344e-05	3.5023e-05	0.415782	1.9784e-05	5.64565e-08
itf00g01070.t4	tetratricopeptide repeat (TPR)-containing protein	0.000168563	1.52562e-05	3.53137e-09	1.12612	0.865436	1.35523	2.17727	2.82026	0.000504368	1.52714	1.03142	2.59301	3.24687e-05	1.74559	0.000345553	8.17942e-05	0.000134837	9.07052e-09	0.000224422	0.461184	1.66298	0.015858	2.19822e-06	8.52254e-05
itf00g01080.t1	Kinase interacting (KIP1-like) family protein	0.543593	0.470847	0.285587	1.58209	0.912688	0.650007	7.00104	4.46523	6.18893	3.81421	4.0117	4.72299	0.219079	0.119669	0.262195	0.952449	0.451083	0.857506	1.35607	1.66945	1.53322	1.80234	1.68541	1.48735
itf00g01090.t1	NAD(P)-binding Rossmann-fold superfamily protein	18.7024	17.9037	32.6897	21.5385	25.6951	20.328	48.0984	40.1807	41.0907	31.9182	48.6622	42.5592	17.7224	20.7762	21.1649	26.343	19.9505	35.668	33.6597	34.3439	34.0023	40.6985	35.6667	36.2629
itf00g01100.t1	RING/U-box superfamily protein	0	0	0	0.0798127	0	0.106993	0.0709578	0	0.186817	0.276271	0	0	0.113298	0.43173	0	0.36294	0.288136	0	0.136895	0.114291	0	0.414991	0	0.128935
itf00g01120.t1	NB-ARC domain-containing disease resistance protein	0.094175	0.0181863	0	0.0673067	0.0298285	0.0308896	0.0807458	0.0597394	0.108537	0.0200699	0.175185	0.0838523	0.0827219	0.0825567	0.179183	0.120872	0.17736	0.129919	0.082434	0.0424123	0.121224	0.019236	0.127673	0.116986
itf00g01130.t1	hypothetical protein	6.60642	6.44084	14.3601	5.15255	5.61271	5.56661	5.97738	5.98227	5.1249	6.00186	6.30696	6.50961	4.36892	4.32658	3.49089	4.94985	4.32089	7.95604	6.30972	6.36615	6.98513	6.18968	7.34654	5.39021
itf00g01190.t1	alpha-galactosidase	1.39903	0.93683	0.45522	0.000220289	0.00488035	2.78346	7.02705e-06	0.000128405	0.0034908	1.51413	2.24393e-05	0.00396813	0.000792663	1.42714	3.55801	2.45709	3.74892	0.000176505	2.82129	0.00398302	7.73729e-05	0.000792523	0.000158384	0.000502521
itf00g01190.t2	alpha-galactosidase	1.79872	1.04026	0.00110255	2.38391	2.95546	0.000275878	1.85986	2.58758	3.02972	0.000499719	2.01746	2.07118	2.52147	1.39588	0.000212059	0.000367755	0.000365821	3.83882	0.000443641	2.51774	2.80124	2.98691	2.77526	3.13891
itf00g01260.t1	ARF-GAP domain	0.125289	0.123525	0.107099	0.391307	0.192317	0.125017	0.0417614	0.0450711	0.294551	0.040657	0.206698	0.208714	0	0	0.305956	0.100908	0.0485085	0	0	0.209792	0	0.105023	0.183245	0.165907
itf00g01270.t1	Replication factor-A C terminal domain containing protein	0	0	0	0	0	0	0	0	0	0	0	0	0	0	0	0	0	0	0	0	0	0	0	0
itf00g01290.t1	DCD (Development and Cell Death) domain protein	12.3939	13.6508	1.30336	20.8092	15.2794	13.9853	5.31366	13.4379	5.47671	6.53056	8.61337	7.66453	24.2344	15.784	11.7074	20.2516	14.9389	16.3656	8.33267	8.54629	9.47572	7.93801	11.4227	8.81494
itf00g01310.t1	chloroplast sulfur E	20.5319	17.3644	11.0292	16.1837	24.233	24.2069	15.3281	14.8113	25.0224	27.6773	21.0354	22.1652	0	0.623323	0	0	0.576717	2.05589	0	0	0.46192	0	0	0
itf00g01320.t1	Kinesin motor family protein	0	0	0	0	0	0	0	0	0	0	0	0	0	0	0	0	0	0	0	0	0	0	0	0
itf00g01340.t1	CAP (Cysteine-rich secretory proteins, Antigen 5, and Pathogenesis-related 1 protein) superfamily protein	0	0	0	0	0	0	0	0	0	0	0	0	0	0	0	0	0	0	0	0	0	0	0	0
itf00g01350.t1	CAP (Cysteine-rich secretory proteins, Antigen 5, and Pathogenesis-related 1 protein) superfamily protein	0	0	0	0	0	0	0	0	0	0	0	0	0	0	0	0	0	0	0	0	0	0	0	0
itf00g01360.t1	hypothetical protein	0	0	0	0	0	0	0	0	0	0	0	0	0	0	0	0	0	0	0	0	0	0	0	0
itf00g01370.t1	CAP (Cysteine-rich secretory proteins, Antigen 5, and Pathogenesis-related 1 protein) superfamily protein	0	0	0	0	0	0	0	0	0	0	0	0	0	0	0	0	0	0	0	0	0	0	0	0
itf00g01380.t1	CAP (Cysteine-rich secretory proteins, Antigen 5, and Pathogenesis-related 1 protein) superfamily protein	0	0	0.169464	0.0639348	0	0	0	0	0	0	0	0.115753	0.0800521	0	0	0	0	0.112311	0	0	0	0	0	0
itf00g01400.t1	CAP (Cysteine-rich secretory proteins, Antigen 5, and Pathogenesis-related 1 protein) superfamily protein	0	0	0	0	0	0	0	0	0	0	0	0	0	0	0	0	0	0	0	0	0	0	0	0
itf00g01420.t1	CAP (Cysteine-rich secretory proteins, Antigen 5, and Pathogenesis-related 1 protein) superfamily protein	0	0	0	0	0	0	0	0	0	0	0	0	0	0	0	0	0	0	0	0	0	0	0	0
itf00g01440.t1	CAP (Cysteine-rich secretory proteins, Antigen 5, and Pathogenesis-related 1 protein) superfamily protein	0	0	0	0	0	0	0	0	0	0	0	0	0	0	0	0	0	0	0	0	0	0	0	0
itf00g01500.t1	NAD(P)-binding Rossmann-fold superfamily protein	0	0	0	0	0	0	0	0	0	0	0	0	0	0	0	0	0	0	0	0	0	0	0	0
itf00g01510.t1	CAP (Cysteine-rich secretory proteins, Antigen 5, and Pathogenesis-related 1 protein) superfamily protein	0	0	0	0	0	0	0	0	0	0	0	0	0	0	0	0	0	0	0	0	0	0	0	0
itf00g01530.t1	CAP (Cysteine-rich secretory proteins, Antigen 5, and Pathogenesis-related 1 protein) superfamily protein	0	0	0	0	0	0	0	0	0	0	0	0	0	0	0	0	0	0	0	0	0	0	0	0
itf00g01540.t1	NAD(P)-binding Rossmann-fold superfamily protein	0	0	0	0	0	0	0	0	0	0	0	0	0	0	0	0	0	0	0	0	0	0	0	0
itf00g01550.t1	CAP (Cysteine-rich secretory proteins, Antigen 5, and Pathogenesis-related 1 protein) superfamily protein	0	0	0	0	0	0	0	0	0	0	0	0	0	0	0	0	0	0	0	0	0	0	0	0
itf00g01560.t1	CAP (Cysteine-rich secretory proteins, Antigen 5, and Pathogenesis-related 1 protein) superfamily protein	0.0702294	0.159116	0	0	0.0928411	0	0	0	0	0	0	0	0	0	0	0	0	0.0980269	0	0	0	0	0	0
itf00g01590.t1	NAD(P)-binding Rossmann-fold superfamily protein	0.896567	0.94724	0.497054	0.812064	0.712097	0.680874	6.6159	8.77983	7.33806	9.0346	3.84624	7.3435	1.2495	0.728168	0.763904	0.568034	2.30213	1.98043	3.58356	5.30419	3.86167	4.00322	5.66511	4.73761
itf00g01600.t1	Zinc-binding ribosomal protein family protein	0	0	0	0	0	0	0	0	0	0	0	0	0	0	0	0	0	0	0	0	0	0	0	0
itf00g01620.t1	NAC transcription factor-like	0	0	0	0	0	0	0	0	0	0	0	0	0	0	0	0	0	0	0	0	0	0	0	0
itf00g01630.t1	alpha/beta-Hydrolases superfamily protein	0	0	0	0	0.67972	0	0	0.326136	0.346203	0.303428	0	0.445775	0.174007	0	0	0.350103	0.167921	0.342828	0.225629	0	0.170266	0	0	0
itf00g01660.t1	hypothetical protein	0	0	0	0	0	0	0	0	0	0	0	0	0	0	0	0	0	0	0	0	0	0	0	0
itf00g01700.t1	laccase	0	0.0661586	0	0.0606069	0	0	0	0.0706005	0	0	0	0.0518141	0	0	0	0	0	0	0	0	0	0	0	0
itf00g01770.t1	hypothetical protein	0	0	0	0	0.0643238	0	0	0	0	0	0	0	0	0	0	0	0	0	0	0	0	0	0	0
itf00g01790.t1	hypothetical protein	0	0	0	0	0	0	0	0	0	0	0	0	0	0	0	0	0	0	0	0	0	0	0	0
itf00g01800.t1	hypothetical protein	0	0	0	0	0	0	0	0	0	0	0	0	0	0	0	0	0	0	0	0	0	0	0.279779	0
itf00g01940.t1	conserved hypothetical protein	20.0042	21.9471	18.2834	29.3427	38.615	27.1783	32.6053	42.0681	27.6766	29.8926	31.2815	30.4097	24.4036	21.4999	38.6138	33.4641	45.0465	59.1788	35.3782	37.2762	36.0175	41.2811	39.899	43.9181
itf00g01940.t2	conserved hypothetical protein	1.38793	1.89479	1.13999	1.39633	1.70478	1.45227	0.394566	0.57932	4.19697	0.492365	1.62731	1.06465	5.7959	3.62371	3.56398	5.97585	3.99317	6.04826	3.22085	3.92502	1.79748	2.38018	1.38044	1.8901
itf00g01940.t3	conserved hypothetical protein	0.243776	0.429743	2.29911e-10	0.675295	0.359996	0.265502	0.505404	0.524923	0.109843	0.208582	0.465562	0.258928	0.974024	1.1533	1.38168	1.36156	1.1336	2.56414	0.659082	1.07098	0.487683	0.593187	0.61939	0.234899
itf00g01950.t1	Ribosomal protein L36	107.522	174.491	114.09	71.1457	97.051	108.602	85.7887	106.462	75.6479	152.149	100.433	115.387	139.098	196.937	231.982	119.873	125.016	76.2807	146.433	172.14	117.514	93.882	87.2295	134.812
itf00g02010.t1	conserved hypothetical protein	7.15643	8.11194	7.83977	10.5427	10.5587	11.9824	39.8536	35.3406	24.289	26.2625	55.8065	45.2736	6.75624	8.0205	5.71021	10.5868	21.9688	21.0405	18.1822	21.6236	18.06	25.2947	25.0692	23.8682
itf00g02030.t1	hypothetical protein	0	0.35363	0.661469	0.318611	0.199675	0.852856	0.142185	0.39688	0.196648	0.38254	0.161406	0.27296	0.378295	0.495407	0.660294	0.942037	1.18988	1.01678	0	0	0.37548	0.607699	0.382663	0.45812
itf00g02050.t1	phospholipase D alpha	0.000832767	0.00082123	0.00218654	0.000829121	0.00111363	0.00192918	0.00131298	0.000810453	0.000848045	0.000853205	0.0010227	0.00116048	0.000735975	0.000981604	0.000917786	0.000857069	0.000739355	0.000481929	0.00109373	0.0011365	0.000696355	0.00065033	0.000691313	0.000779627
itf00g02050.t2	phospholipase D alpha	98.7885	52.5925	193.309	61.9098	59.3746	68.155	18.3165	15.2359	17.3692	12.6842	19.9132	16.9651	43.2853	39.936	40.0311	46.6419	36.823	48.0406	14.1638	10.9153	15.2261	21.0732	19.3339	13.2603
itf00g02070.t1	photosystem II reaction center protein G	2.1533	7.52972	51.6143	2.00997	1.407	1.31716	6.33659	5.26427	3.75422	9.16079	6.59662	5.68152	1.75035	2.76975	0.780356	1.65628	1.7797	1.32306	3.25603	4.7684	2.40382	1.99093	3.54153	1.72067
itf00g02080.t1	photosystem II reaction center protein B	21.773	122.749	297.348	18.8399	19.216	14.5515	51.9145	45.5854	51.5584	80.6169	28.5971	33.6738	58.0115	44.1813	29.0972	47.3477	138.588	54.3015	42.3736	52.6982	24.1092	25.3193	75.1337	29.7248
itf00g02090.t1	ribosomal protein S11	5.85965	20.079	52.6655	18.1867	12.8199	6.24514	13.3304	10.4512	7.59013	16.7525	21.0433	21.8073	3.59885	1.86685	2.45704	6.20635	5.84512	4.90537	5.83161	3.36905	4.54798	6.17473	5.81374	1.54111
itf00g02160.t1	hypothetical protein	0	0	0	0	0	0	0	0	0	0	0	0	0	0	0	0	0	0	0	0	0	0	0	0
itf00g02330.t1	RING/U-box superfamily protein	0	0	0	0	0	0	0	0	0	0	0	0	0	0	0	0	0	0	0	0	0	0	0	0
itf00g02350.t1	hypothetical protein	3.27438	0.000698129	0.0100609	5.51237	4.59723	5.4053	10.9479	12.385	17.482	7.2696	9.86293	9.88562	3.52336	1.08039	1.55357	0.000349591	6.31442	6.59822	9.20909	7.46999	4.70214	10.1578	9.95583	18.0765
itf00g02350.t2	hypothetical protein	9.35028	10.8651	23.6145	11.6047	15.0423	6.06997	23.2732	14.1151	20.8281	15.203	20.5248	21.5145	4.01798	4.67921	4.55904	9.33635	2.08166	10.7725	12.6377	12.8119	14.5488	17.6246	20.1377	11.5617
itf00g02350.t3	hypothetical protein	1.75293	3.1217	3.83356	1.15761	3.38945	2.81206	4.23049	5.14729	4.20416	0.529445	3.92643	1.24484	3.59836e-11	1.13094	2.54119	1.08712	2.2367	2.45359	1.64508	2.40531	1.6955	3.04291	4.27379	5.25388
itf00g02360.t1	Alkaline-phosphatase-like family protein	1.2033	1.12677	1.16795	0.750457	0.715542	0.994061	0.668707	0.776222	0.71628	0.632843	1.10764	0.799364	0.356528	0.551277	0.288859	0.35837	0.283478	0.354905	0.746467	1.00308	0.791747	0.610838	0.635011	0.562308
itf00g02370.t1	prenylated RAB acceptor 1.F1	0.492647	0.198812	0	0	0	0	0	0	0.216615	0.231659	0	0	0	0	0	0	0	0	0	0	0	0	0	0
itf00g02380.t1	hypothetical protein	0	0	0	0	0	0	0	0	0	0	0	0	0	0	0	0	0	0	0	0	0	0	0	0
itf00g02390.t1	myb domain protein	0.28184	0.296549	1.30743	1.07638	2.06453	1.68113	1.6054	0.811155	1.07868	0.725902	0.803144	1.04834	0	0	0	0	0	0	0	0.0878161	0.238256	0.651856	0.208722	0.358207
itf00g02410.t1	SEC6	0	0	0	0	0	0	0	0	0	0	0	0	0	0	0	0	0	0	0	0	0	0	0	0
itf00g02440.t1	Histone superfamily protein	10.1478	11.6246	6.8821	5.31822	6.8535	11.4207	3.25299	6.79614	11.8283	10.8029	4.3543	4.62622	11.0505	15.6173	14.3388	7.68026	14.3813	7.74365	7.89401	8.56386	7.14156	4.15958	7.85449	6.2782
itf00g02470.t1	tetraspanin2	34.4713	38.1597	40.7242	24.6969	26.9281	28.0901	49.0256	48.5474	51.2904	51.6628	31.9421	42.9812	19.7553	16.7784	15.7792	17.9786	24.0296	28.5577	31.8229	33.0019	32.2995	35.4813	39.0549	39.5889
itf00g02490.t1	hypothetical protein	0.784753	0.295253	0	0	0	0	0	0.995673	0	0.825175	0.385495	0.620864	0	0.359635	0.324402	0	0.363497	0	0	0.270097	0	0.502824	0.623453	0
itf00g02500.t1	myb-like transcription factor family protein	2.30383	1.87749	3.12279	2.19751	2.11078	1.96543	17.6124	11.7912	20.129	30.9384	30.6585	29.0977	4.03966	2.4784	2.54477	1.96996	2.02499	2.20294	25.8524	32.2885	24.9278	15.3172	13.3681	17.7908
itf00g02520.t1	Fanconi Anaemia group E protein FANCE domain containing protein	0.403387	0.232677	0.206272	0.330912	0.251326	0.589511	0.391053	0.645871	1.11373	0.325165	0.864813	0.703477	0.20766	0.223965	0	0.331739	0.0391733	0.470333	0.227398	0.346991	0.205089	0.288598	0.371775	0.247911
itf00g02530.t1	ACC oxidase	0	0	0	0	0.247574	0	0	0	0	0	0	0	0	0	0	0	0	0	0	0	0.0631995	0	0	0
itf00g02550.t1	GYF domain-containing protein	0.9458	0.0956515	0.149292	3.10001	3.63147	1.93665	1.64047	1.69173	1.95021	0.26423	2.22315	1.86097	0.339605	0.366202	0.675548	0.772105	0.272594	1.22238	1.54883	0.558022	2.0917	2.03353	1.61803	1.16509
itf00g02570.t1	arogenate dehydratase	4.968	4.19379	3.20071	5.08856	7.74035	2.99401	5.39278	6.87629	6.62199	4.60195	5.38186	4.91432	1.42769	1.03576	2.78066	2.48725	3.79052	3.03153	2.0476	2.73071	2.68192	2.20589	3.38462	3.51041
itf00g02580.t1	hypothetical protein	3.39579	2.94809	4.9088	2.90939	3.81167	3.53124	5.60723	6.22673	6.35894	2.95475	3.37183	3.45186	1.21287	2.07078	0.41652	0.432198	2.40436	2.32638	2.4536	0.845293	1.86383	6.54354	1.384	1.72536
itf00g02590.t1	hypothetical protein	0	0	0	0	0	0	0	0	0	0	0	0	0	0	0	0	0	0	0	0	0	0	0	0
itf00g02600.t1	transducin family protein / WD-40 repeat family protein	0.104447	0.103358	0	0.122654	0.497517	0.172304	0.112026	0	0.238009	0.109681	0	0.112085	0	0	0.310081	0.128131	0	0.198838	0.163968	0.253227	0.118376	0.343667	0.180796	0.239037
itf00g02620.t1	hypothetical protein	0	0	0	0	0	0	0	0	0	0	0	0	0	0	0	0	0	0	0	0	0	0	0	0
itf00g02630.t1	translationally controlled tumor protein	811.162	830.053	469.104	1195.44	1372.55	1164.87	1168.12	1313.31	909.665	1446.38	1418.37	1399.9	554.7	593.831	671.865	813.877	647.039	1034.12	755.013	764.751	765.16	677.698	677.925	648.172
itf00g02660.t1	Adenine nucleotide alpha hydrolases-like superfamily protein	0	0.0785808	0	0.0840794	0	0	0	0	0	0	0	0	0	0	0	0	0	0	0.113917	0	0	0	0	0
itf00g02720.t1	Protein kinase superfamily protein	0	0	0	0	0	0	0	0	0	0	0	0	0	0	0	0	0	0	0	0	0	0	0	0
itf00g02740.t1	RING/U-box superfamily protein	0	0	0	0	0	0	0	0	0	0	0	0	0	0	0	0	0	0.0487891	0	0	0	0	0	0
itf00g02810.t1	phosphofructokinase	6.77915	7.35669	2.17061	9.08469	5.30313	9.51332	2.1284	6.87079	2.62215	1.41985	2.02379	1.52914	10.1308	8.66552	12.6968	7.95211	7.61376	8.61067	2.81039	2.44987	3.22479	3.28467	2.90722	3.11837
itf00g02820.t1	zinc knuckle (CCHC-type) family protein	0.992784	0	0	1.50855	0.410699	0.420755	0	0.938388	0	0	0	0.276504	0.348198	0.901772	2.73156	0.347994	1.37682	0.992796	0	0.36566	0	0	0.313306	0.366602
itf00g02850.t1	myo-inositol oxygenase	0.0936322	0	0	0	0	0	0	0	0	0	0.118387	0	0	0	0	0	0	0	0	0	0	0	0	0
itf00g02860.t1	Far-red impaired responsive (FAR1) family protein	0	0	0	0	0	0	0	0	0	0	0	0	0	0	0	0	0	0	0	0	0	0	0	0.0427374
itf00g02870.t1	hypothetical protein	0	0	0	0	0	0	0	0	0	0	0	0	0	0	0	0	0.137687	0	0	0	0	0	0	0
itf00g02880.t1	hypothetical protein	0	0	0	0	0	0	0	0	0	0	0	0	0	0	0	0	0.116013	0	0	0	0	0	0	0
itf00g02890.t1	hypothetical protein	0	0	0	0	0	0	0	0	0	0	0	0	0	0	0	0	0.0588502	0	0	0	0	0	0	0
itf00g02960.t1	Cytochrome C oxidase copper chaperone (COX17)	13.3938	16.3656	11.7565	9.11011	8.69844	10.0927	7.1407	8.00793	3.47876	12.8945	7.76955	11.2518	20.9478	17.2994	20.0678	15.3402	21.7693	15.1719	10.7871	14.0094	13.0786	12.778	11.7193	10.3159
itf00g02990.t1	Protein kinase superfamily protein	1.52409	1.21186	0.62175	2.01411	1.30323	1.79472	2.02762	3.10228	2.22665	2.29859	3.22007	3.26072	2.21361	1.00422	1.08695	1.0449	2.65957	3.63377	3.40678	3.42592	3.56564	3.58797	3.5481	3.85277
itf00g03040.t1	Protein kinase superfamily protein	5.71879	2.31865	1.21559	8.97218	6.67046	7.40727	5.17851	8.6164	4.65301	5.4093	7.22556	7.12626	8.99616	5.70338	8.61825	12.2099	4.13778	8.83763	11.8937	6.85118	8.53209	7.75915	9.21167	5.05182
itf00g03050.t1	Protein kinase superfamily protein	0.622311	0.099381	0.441189	1.41714	0.847138	3.26335	0.698077	1.34312	0.631234	1.25587	1.30066	1.28513	2.60994	1.0197	2.15395	4.16548	2.33292	2.02518	1.62239	0.372679	0.863706	0.850978	0.517238	0.395663
itf00g03060.t1	Protein kinase superfamily protein	0	0	0	0	0	0	0	0	0	0	0	0	0	0	0	0	0	0	0	0	0	0	0	0
itf00g03070.t1	Protein kinase superfamily protein	0	0	0	0.0639509	0	0.180431	0	0.0715128	0	0.0724609	0	0	0.0828717	0.209969	0.3817	0.397016	0.158111	0.276065	0.102997	0.0816239	0.311965	0.0768567	0.207097	0.0851264
itf00g03080.t1	Protein kinase superfamily protein	5.73948	8.17336	5.48602	14.6751	9.59179	19.841	4.58485	10.2644	4.54802	6.33071	6.72723	5.97047	37.7316	20.6242	30.871	49.7873	49.0741	34.6223	23.5963	23.9385	26.6139	13.7351	15.8066	14.3706
itf00g03110.t1	hypothetical protein	0	0	0	0	0	0	0	0	0	0	0	0	0	0	0	0	0	0	0	0	0	0	0	0
itf00g03120.t1	hypothetical protein	0	0	0	0	0	0	0	0	0	0	0	0	0	0	0	0	0	0	0	0	0	0	0	0
itf00g03140.t1	CAP (Cysteine-rich secretory proteins, Antigen 5, and Pathogenesis-related 1 protein) superfamily protein	0	0	0	0	0	0	0	0	0	0	0	0	0	0	0	0	0	0	0	0	0	0	0	0
itf00g03160.t1	CAP (Cysteine-rich secretory proteins, Antigen 5, and Pathogenesis-related 1 protein) superfamily protein	0	0	0	0	0	0	0	0	0	0	0	0	0	0	0	0	0	0	0	0	0	0	0	0
itf00g03210.t1	RAN GTPase	0	0	0	0	0	0	0	0	0	0	0	0	0	0.333207	0	0	0	0.222363	0	0	0	0	0	0
itf00g03240.t1	Protein of unknown function (DUF3414)	0	0.746823	0	0.542435	0	0.821012	0.534413	4.01424	0	0	0	0	2.24502	0	0	3.26724	1.47129	0	0	5.53028	1.07503	1.1762	1.1634	1.528
itf00g03250.t1	Far-red impaired responsive (FAR1) family protein	0	0	0	0	0	0	0	0	0	0	0	0	0	0	0	0	0	0	0	0	0	0	0	0
itf00g03260.t1	hypothetical protein	59.2239	29.3817	16.2731	36.2831	41.403	52.5213	36.7063	42.4073	33.6904	13.1367	28.009	33.633	11.4904	25.759	18.142	18.8366	37.8548	11.0608	25.4228	14.6329	9.265	16.5465	14.4915	10.2293
itf00g03300.t1	hypothetical protein	17.5444	9.12196	11.0308	12.1571	5.86242	22.7675	13.2559	8.83332	18.8362	15.8765	15.3499	21.4689	0	5.17034	3.40409	3.1891	2.60799	2.7311	6.49159	7.32775	5.37266	6.12926	11.4866	8.30284
itf00g03350.t1	hypothetical protein	0	0	0	0	0	0	0	0	0	0	0	0	0	0	0	0	0	0	0	0	0	0	0	0
itf00g03350.t2	hypothetical protein	0	0	0	0	0	0	0	0	0	0	0	0	0	0	0	0	0	0	0	0	0	0	0	0
itf00g03360.t1	Bifunctional inhibitor/lipid-transfer protein/seed storage 2S albumin superfamily protein	1.80746	0	0	0	0	0.944022	0	0.881167	0	0	0	0	0.949329	0	0	0	0.941539	0	0	0	0	0	0	0
itf00g03370.t1	Bifunctional inhibitor/lipid-transfer protein/seed storage 2S albumin superfamily protein	0.647295	0.793253	0	0.696953	0	0	0	0	0	0	0	0	0.998813	0	0	0.992888	0	0.891682	0	0	0	0	0	0
itf00g03400.t1	hypothetical protein	0	0	0	0	0	0	0	0	0	0	0	0	0	0	0	0	0	0	0	0	0	0	0	0
itf00g03410.t1	Polynucleotidyl transferase, ribonuclease H-like superfamily protein	0.324076	0.0413009	0	0.282865	0.490728	0.249428	0.245576	0.172032	0.481902	0.137425	0.149612	0.374279	0.0530805	0.139474	0.193827	0.199797	0.0933076	0.251566	0.208423	0.160747	0.104564	0	0.0861669	0.306291
itf00g03420.t1	SCARECROW-like	3.83146e-05	3.33055e-05	0.000113468	4.51376e-05	0.546638	6.10339e-05	4.32031e-05	4.04117e-05	5.66985e-05	4.42024e-05	3.96016e-05	4.06103e-05	4.14935e-05	5.29221e-05	0.279478	3.6717e-05	3.59056e-05	4.38611e-05	4.99695e-05	3.75595e-05	3.41593e-05	3.40773e-05	4.78948e-05	3.31979e-05
itf00g03420.t2	SCARECROW-like	1.24671e-05	5.79511e-06	2.055e-05	2.0356e-05	0.00798557	2.07648e-05	1.08449e-05	7.10612e-06	1.03574e-05	8.28978e-06	1.3937e-05	1.0698e-05	7.90908e-06	1.30351e-05	0.00238499	7.65703e-06	4.33793e-06	3.47557e-06	1.44854e-05	8.34433e-06	9.40724e-06	2.26262e-06	6.86955e-06	4.90023e-06
itf00g03420.t3	SCARECROW-like	2.27565	1.08861	0.611648	3.87117	2.46616	2.09236	2.2011	1.39103	2.38317	1.32689	3.36733	2.34095	0.230564	0.114058	1.96584e-10	0.0578565	0.0589776	0.029257	0.0372796	0.146138	0.0284433	0.152274	0.052678	0.150946
itf00g03430.t1	Protein kinase protein with adenine nucleotide alpha hydrolases-like domain	0.771594	0.147463	0	0.753475	0.792112	0.701129	1.0064	0.77765	0.972483	0.477405	0.915729	1.11271	0.211814	0.489302	0.216053	0.325652	0.136643	0.351691	0.271299	0.191964	0.230951	0.114734	0.238566	0.177187
itf00g03430.t2	Protein kinase protein with adenine nucleotide alpha hydrolases-like domain	1.62841e-05	1.2084e-05	0	1.73845e-05	2.07508e-05	2.54179e-05	1.4279e-05	1.47695e-05	1.93299e-05	2.0565e-05	1.68167e-05	1.70998e-05	1.52267e-05	2.19697e-05	2.07e-05	1.48201e-05	8.43962e-06	7.30884e-06	2.3358e-05	1.59732e-05	1.80701e-05	1.24947e-05	1.09922e-05	1.44759e-05
itf00g03440.t1	RNA-directed DNA polymerase (reverse transcriptase)-related family protein	0	0	0	0	0	0	0	0	0	0	0	0	0	0	0	0	0	0	0	0	0	0	0	0
itf00g03450.t1	zinc ion binding;nucleic acid binding	0	0	0	0	0	0	0	0	0	0	0	0	0	0	0	0	0	0	0	0	0	0	0	0
itf00g03460.t1	hypothetical protein	0	0	0	0	0	0	0	0	0	0	0	0	0	0	0	0	0	0	0	0	0	0	0	0
itf00g03470.t1	syntaxin of plants	0	0	0	0	0	0	0	0	0	0	0	0	0	0	0	0	0	0	0	0	0	0	0	0
itf00g03480.t1	DNA GYRASE B2	0	0	0	0	0	0	0	0	0	0	0	0	0	0	0	0	0	0	0	0	0	0	0	0
itf00g03490.t1	syntaxin of plants	0	0	0	0	0	0	0	0	0	0	0	0	0	0	0	0	0	0	0	0	0	0	0	0
itf00g03490.t2	syntaxin of plants	0	0	0	0	0	0	0	0	0	0	0	0	0	0	0	0	0	0	0	0	0	0	0	0
itf00g03500.t1	myb domain protein	0	0	0	0	0	0	0	0.0621256	0	0.0540911	0	0	0	0	0	0	0	0	0	0.0725468	0	0	0	0
itf00g03510.t1	Leucine-rich repeat protein kinase family protein	0	0	0	0	0	0	0	0	0	0	0	0	0	0	0	0	0	0	0	0	0	0	0	0
itf00g03520.t1	zinc ion binding;nucleic acid binding	0.0600783	0	0	0.278465	0.274089	0.0951803	0.696775	0.246885	0.49808	0.28536	0.696658	0.185985	0	0	0	0.242338	0	0	0.0664081	0	0.0514059	0.0720903	0.189089	0
itf00g03550.t1	hypothetical protein	0	0	0	0	0	0.391914	0	0	0.374081	0	0.249749	0	0	0	0	0.368953	0	0.545867	0.374087	0	0	0.409753	0	0.420029
itf00g03580.t1	hypothetical protein	1.00589	0.49635	0.501522	1.35941	1.66101	1.48018	0.662709	0.597083	0.912091	0.463828	1.0754	1.46432	0.414867	0.37354	0.557567	0.866527	0.48392	0.687621	0.213725	0.267578	0.25739	0.264906	0.236385	0.115816
itf00g03590.t1	UDP-sugar pyrophosphorylase	6.75642	4.43468	2.63714	6.84104	6.26045	6.172	8.40718	7.79912	9.27348	5.94712	7.03055	6.96487	5.76772	6.85894	4.83134	4.25954	3.08728	5.08364	5.37149	4.83306	6.62234	7.02816	6.14344	5.55374
itf00g03600.t1	ILITYHIA	0	0	0	0	0	0.432554	0	0.292682	0	0	0	0	0.312134	0.789348	0	0	0.32739	0.306525	0	0	0.30556	0	0.269004	0
itf00g03620.t1	amino acid transporter	0.245538	0.437538	0.291872	0.0791767	0.0944865	0.3478	0.229709	0.366041	0.239686	0.232886	0.148636	0	0	0	0	0	0.327411	0	0	0	0	0	0	0
itf00g03630.t1	reversibly glycosylated polypeptide	0	0	0	0	0	0	0	0	0	0	0	0	0	0	0	0	0	0	0	0	0	0	0	0
itf00g03640.t1	hypothetical protein	2.33177	3.37356	4.00733	1.53248	2.13095	4.08169	2.26599	1.52383	2.14196	2.67723	1.88107	1.94625	0.159454	0	0.335614	0.178879	0	0.239221	0	0.162318	0	0.454914	0.666375	0.625075
itf00g03650.t1	zinc ion binding;nucleic acid binding	0.330578	0.561145	0	0.553519	0.913796	2.13914	0.253967	0.256055	0.534765	0.102682	0.607419	0.249249	0	0	0.113597	0.440679	0	0.143745	0.259764	0	0	0.13974	0.227668	0.259212
itf00g03660.t1	hypothetical protein	0.705852	0.766718	0.553716	1.06552	1.43038	1.59915	0.27189	0.373813	0.578694	0.135201	0.552796	0.741436	0	0.160649	0.126619	0.127324	0	0.131643	0.152685	0.0386005	0.112842	0.27352	0.233661	0.129919
itf00g03670.t1	Zinc finger C-x8-C-x5-C-x3-H type family protein	2.70023	1.44947	0.68521	2.5001	2.37362	2.47844	2.58631	2.38847	3.57091	0.801563	2.43651	2.14057	1.02653	0.97926	1.13699	1.3919	0.846648	1.14409	1.90223	1.01884	1.52646	1.55871	1.54683	1.48609
itf00g03670.t2	Zinc finger C-x8-C-x5-C-x3-H type family protein	0.51925	0.140918	0.355769	0.690388	0.688511	0.215645	0.252838	0.376505	0.289622	0.0395438	0.805278	0.261022	0.0506981	0.0374562	0.101541	2.2422e-06	0.0422124	0.167413	0.0765062	0.0258185	0.212956	0.246348	0.228977	1.46446e-06
itf00g03680.t1	conserved hypothetical protein	1.4755	1.19565	1.60666	2.82623	2.4	2.2399	2.15889	1.13105	1.59762	1.21544	3.19006	2.09432	0.670406	0.740924	0.563983	0.481586	0.320822	1.19138	0.762319	0.482588	0.393635	0.828715	0.480616	0.426505
itf00g03690.t1	Tetratricopeptide repeat (TPR)-like superfamily protein	0.807158	0.230306	0.0463831	1.39549	1.25457	0.959143	0.443417	0.997009	1.11562	0.432814	0.700219	0.914681	0.111029	0.444007	0.462111	0.629942	0.153126	0.376812	0.61884	0.183088	0.264509	0.379902	0.303747	0.400559
itf00g03720.t1	P-loop containing nucleoside triphosphate hydrolases superfamily protein	0.38294	0.427054	0	0.210386	0.401816	0.429574	0	0	0.481528	0.11577	0.110852	0.28513	0	0	0	0	0	0	0	0	0	0	0	0
itf00g03740.t1	Dof-type zinc finger DNA-binding family protein	0	0	0	0	0	0	0	0	0	0	0	0	0	0	0	0	0	0	0	0	0	0	0	0
itf00g03750.t1	hypothetical protein	0	0	0	0	0	0	0	0	0	0	0	0	0	0	0	0	0	0	0	0	0	0	0	0
itf00g03770.t1	myb domain protein	0.419668	0.434004	7.13782	1.86571	2.96973	0.627768	0.42474	1.26932	0	0	0.936001	0.403054	0	0	0	0	0	0	0	0	0	0	0	0
itf00g03780.t1	Dof-type zinc finger DNA-binding family protein	0	0	0	0	0	0	0	0	0	0	0	0	0	0	0	0	0	0	0	0	0	0	0	0
itf00g03800.t1	EamA-like transporter family	0.0774549	0	0	0.174725	0	0	0.0804841	0.187242	0.383525	0.0950577	0.0940985	0.246603	0.104142	0	0.13369	0.294739	0	0	0.137799	0.326812	0.323656	0.0971735	0.254322	0.211519
itf00g03810.t1	plant U-box	0.173689	0.0633119	0	0.0711729	0.0907189	0	0	0.0683168	0.0769384	0.0591789	0.214877	0.115104	0	0	0.0719941	0.074153	0	0	0	0.0704803	0	0.0889781	0.0765972	0.264783
itf00g04010.t1	hypothetical protein	0	0	0	0	0	0	0	0	0	0	0	0	0	0	0	0	0	0	0	0	0	0.336455	0.319243	0.383301
itf00g04020.t1	AGAMOUS-like	0	0	0	0	0	0	0	0	0	0	0	0	0	0	0	0	0	0	0	0	0	0	0	0
itf00g04040.t1	non-intrinsic ABC protein	3.72817	2.20342	0.690234	3.78282	4.22266	4.62987	4.87824	8.13421	5.39277	4.2611	4.71007	5.68884	11.5813	12.3725	11.1705	11.8633	5.31835	12.6718	10.2475	9.2301	10.4455	9.68807	10.5767	8.66877
itf00g04090.t1	indole-3-acetic acid inducible	0.169326	4.68245e-06	1.17975e-05	0.448102	0.713418	0.250114	5.04151	3.25115	3.85992	4.26154	6.89606	7.74815	0.288563	0.744418	0.65084	0.521957	0.297108	0.780347	1.25033	1.4765	1.13368	1.99749	0.611736	1.88232
itf00g04090.t2	indole-3-acetic acid inducible	0.000165232	0.319157	0.301511	0.000259797	2.96828e-07	0.351506	1.22462e-05	1.70999e-05	4.1852e-05	2.16088e-06	1.41771e-05	0.20366	2.36388e-06	4.94791e-07	0.204382	2.29882e-05	3.55327e-05	2.30619e-06	7.85737e-07	1.13717e-06	5.82439e-06	3.15059e-06	0.324025	1.33715e-05
itf00g04110.t1	WUS-interacting protein	6.546	0.501119	1.59734	9.30778	9.02389	5.96349	4.56668	10.9804	10.9993	1.70521	2.6037	1.58211	2.33017	4.29101	5.10662	4.95049	1.45853	6.35906	4.2821	1.33907	2.95643	5.51269	4.85287	4.08444
itf00g04110.t2	WUS-interacting protein	9.65676	5.48913	1.80914	12.573	12.5939	12.8729	5.85996	4.23048	3.00471	4.40813	7.0404	7.48664	11.6766	9.74791	13.0145	10.7583	10.8643	7.53491	7.38787	6.90645	8.89949	6.71424	5.64778	8.67595
itf00g04110.t3	WUS-interacting protein	0.216492	9.21274e-94	4.27114e-43	0.852493	1.91953	1.02317	0.265399	0.254818	0.538622	2.70311e-27	0.292559	0.46237	0.485762	0.129035	0.522931	0.488541	0.0833721	0.190321	0.989534	0.330577	0.441259	0.352095	0.703025	0.453644
itf00g04120.t1	zinc ion binding;nucleic acid binding	0	0	0	0	0	0	0	1.60711	0	0	0	0	1.56919	1.74545	2.21794	2.52251	1.08602	2.63015	2.63341	1.59044	2.76016	2.62144	2.6985	2.14223
itf00g04160.t1	Peptidyl-tRNA hydrolase family protein	0	0	0	0	0	0	0	0.850559	0	0	0	0	0.817733	1.00862	1.58569	0.748205	1.66855	1.58817	1.44063	0.533608	1.66601	1.46417	1.52284	0.73547
itf00g04200.t1	monogalactosyldiacylglycerol synthase	0	0	0	0	0	0	0	0	0	0	0	0	0	0	0	0	0	0	0.11673	0.139595	0.0449027	0	0	0
itf00g04240.t1	Metallo-hydrolase/oxidoreductase superfamily protein	0.661441	0.307615	0.275899	0.415635	0.17322	0.37515	0.243359	1.63739	0.670562	1.136	0.39999	0.823668	0.581735	1.28706	1.8672	2.09873	0.403042	0.945202	1.22813	0.601909	0.953617	0.741938	0.697607	1.26778
itf00g04310.t1	TUDOR-SN protein	7.7517	2.88933	0.213306	6.71069	7.36446	10.5253	3.18337	5.00535	4.31855	3.18418	3.65378	4.98908	13.8022	13.6122	14.1187	15.7771	6.42733	5.2108	11.6068	7.24402	10.7438	5.76085	4.67559	6.61196
itf00g04360.t1	Ribonuclease H-like superfamily protein	0	0.045412	0.0954657	0	0	0.194766	0.0421947	0.0522248	0	0	0	0	0	0.0711676	0	0	0	0.151232	0.456545	0.158159	0.29218	0.108645	0.0490178	0
itf00g04400.t1	Protein of unknown function (DUF1423)	27.2435	29.6931	29.4371	29.428	28.9121	26.0194	29.2763	26.7056	27.4426	26.2791	36.2519	30.3975	19.7911	21.0776	19.6157	22.4164	19.6499	25.3338	22.5836	21.8729	21.8655	24.0554	21.6024	19.5419
itf00g04420.t1	P-loop containing nucleoside triphosphate hydrolases superfamily protein	15.5904	11.9285	10.3166	19.1139	20.8594	18.9477	18.4892	12.1624	16.2073	11.1933	17.8552	16.408	8.92315	10.1975	10.3537	11.5446	10.6926	11.6718	8.22089	8.22635	7.72142	9.02117	8.75241	9.18545
itf00g04440.t1	Pyridoxal phosphate (PLP)-dependent transferases superfamily protein	65.8328	98.6166	62.141	69.8459	68.2101	72.3371	44.2601	38.3994	38.6714	47.3065	48.3582	46.6958	84.1097	81.6727	82.7923	81.7981	124.881	75.4687	43.1829	47.4078	40.9808	48.1174	40.8151	50.0214
itf00g04500.t1	NB-ARC domain-containing disease resistance protein	0.108193	0.0709258	0.0857886	0.341931	0.27712	0.179186	0.0390628	0.413742	0.580933	0.162019	0.184568	0.280731	0.216423	0.11341	0.262524	0.368624	0.330414	0.574726	0.22642	0.220383	0.334607	0.193497	0.357377	0.410844
itf00g04520.t1	Ribosomal protein L18e/L15 superfamily protein	2.33825	2.41575	1.35883	0.852567	2.15677	1.11307	0.921739	2.69725	3.21697	3.01514	1.45875	1.90318	0.586368	1.4104	1.29359	1.49363	3.406	5.32799	1.64378	1.36252	0.73113	1.59316	3.36582	0.821218
itf00g04550.t1	NB-ARC domain-containing disease resistance protein	0	0	0	0	0.136274	0	0	0	0	0	0.105475	0	0	0	0	0	0	0	0	0	0	0	0	0
itf00g04570.t1	hypothetical protein	0.0391436	0.034423	0.168791	0	0	0.142447	0	0.0716665	0.0440071	0	0.0651919	0	0	0	0	0	0	0	0	0.031924	0	0	0	0.0341652
itf00g04660.t1	Zinc-binding ribosomal protein family protein	0	0	0	0	0	0	0	0	0	0	0	0	0	0	0	0	0	0	0	0	0	0	0	0
itf00g04680.t1	NAC	0	0	0	0	0.301389	0.334705	0.219393	0	0	0.262127	0	0	0.285106	0	0.318558	0.265113	0	0	0.343123	0	0	0	0	0.532733
itf00g04700.t1	Replication factor-A C terminal domain containing protein	0	0	0	0	0	0	0	0.364408	0	0	0	0	0.337441	0.453016	0	0.370479	0	0.908408	0	0	0.67525	0	0.313629	0
itf00g04750.t1	Kunitz family trypsin and protease inhibitor protein	526.968	469.543	231.56	208.321	194.329	372.169	127.742	82.0519	112.798	187.703	107.142	136.777	11.5942	8.71251	8.40026	11.0678	7.13178	13.1449	31.4044	34.053	26.4505	38.1216	37.8724	32.154
itf00g04760.t1	Kunitz family trypsin and protease inhibitor protein	164.004	207.002	195.989	41.1177	43.806	71.6334	29.7406	23.9912	35.1156	74.3155	27.4015	34.6834	11.3671	10.6418	7.98523	9.35579	10.1336	16.6899	19.4073	22.1354	19.173	18.0946	21.4155	22.2519
itf00g04770.t1	Kunitz family trypsin and protease inhibitor protein	132.499	162.618	97.0203	93.0447	67.959	156.382	141.301	98.9295	143.328	237.888	126.621	159.393	13.4248	10.0114	8.48154	17.9482	19.6736	16.0399	51.886	54.6905	46.9315	41.9819	46.6532	51.0666
itf00g04780.t1	Kunitz family trypsin and protease inhibitor protein	86.9337	118.094	77.9417	49.1731	38.9712	85.0998	49.2419	39.7278	56.9388	87.7661	42.3693	47.8867	8.07546	9.95608	6.55875	15.9531	16.3143	15.7445	22.6084	23.0074	22.4782	19.4022	23.0367	19.9292
itf00g04790.t1	Kunitz family trypsin and protease inhibitor protein	0	0	0	0.132084	0.337693	0.180537	0	0	0	0	0	0	0	0	0	0	0	0	0	0	0	1.43585	3.8465	1.87383
itf00g04820.t1	NB-ARC domain-containing disease resistance protein	0.391827	0	0	0.158031	0.14128	0.221835	0	0.0439009	0.101597	0.128458	0.176226	0.196079	0	0.0608581	0	0	0	0.0851109	0	0	0	0	0	0
itf00g04880.t1	Serine carboxypeptidase S28 family protein	0	0	0	0	0	0	0	0	0	0	0	0	0	0	0	0	0	0	0	0	0	0	0	0
itf00g04890.t1	Serine carboxypeptidase S28 family protein	0	0	0	0	0	0	0	0	0	0	0	0	0	0	0.0660191	0	0	0.058042	0	0.0597665	0	0	0	0
itf00g04900.t1	Serine carboxypeptidase S28 family protein	0	0	0	0	0	0	0	0	0	0	0	0	0	0	0	0	0	0	0	0	0	0	0	0
itf00g04910.t1	Serine carboxypeptidase S28 family protein	8.04687	0.79051	0.533413	1.14297	0.469055	0.993998	19.5335	17.3782	21.5426	34.5579	25.0635	30.707	0.88823	0.204028	0.32818	0.221577	2.26947	1.78075	10.5551	11.7917	12.391	16.215	13.5607	15.2452
itf00g04910.t2	Serine carboxypeptidase S28 family protein	5.83454e-06	6.44968e-07	9.98788e-07	2.90779e-05	0.0198793	5.94974e-06	0.185306	0.292602	7.55608e-06	8.80334e-06	7.57011e-06	0.204772	0.125809	0.393704	4.30994e-05	0.134409	0.12555	7.74001e-07	2.22832e-05	3.87814e-06	0.399012	2.09093e-05	3.66671e-05	7.62824e-06
itf00g04950.t1	Serine carboxypeptidase S28 family protein	0.172074	0.071234	0	0	0.142738	0.15951	0	0.250569	0.0775055	0.0753715	0	0.157135	0	0	0	0	0	0	0	0	0	0	0	0
itf00g04970.t1	hypothetical protein	39.7111	41.4514	25.4596	22.2685	23.4945	30.9489	22.1027	23.7788	28.9231	25.2395	19.0827	20.0674	0	0	0	0	0	0	0	0	0	0	0	0
itf00g05000.t1	Serine carboxypeptidase S28 family protein	0	0	0	0	0	0	0	0	0	0	0	0	0	0	0	0	0	0	0	0	0	0	0	0
itf00g05070.t1	RING/U-box superfamily protein	4.95871	2.70826	3.40911	5.32763	5.03815	4.47054	2.63278	7.01501	4.04714	2.44779	3.38856	3.00668	13.2818	11.3068	13.6298	11.0332	10.6834	10.9628	11.2376	9.65242	9.71561	8.5262	8.51631	10.6324
itf00g05080.t1	putative type 1 membrane protein	77.0877	66.8964	41.8555	77.814	82.0674	92.6682	54.4857	73.949	61.4982	54.9989	59.2731	58.9936	118.952	120.019	130.176	116.721	94.9573	88.8534	86.5406	85.7553	93.3243	76.4502	77.1539	76.2333
itf00g05090.t1	hypothetical protein	0	0	0	0	0	0	0	0	0	0	0	0	0	0	0	0	0	0	0	0	0	0	0	0
itf00g05110.t1	PDI-like 1-4	0	0	0	0	0	0	0	0	0	0	0	0	0	0	0	0	0	0	0	0	0	0	0	0
itf00g05130.t1	hypothetical protein	0	0	0	0	0	0	0	0	0	0	0	0	0	0	0	0	0	0	0	0	0	0.149833	0	0
itf00g05170.t1	Pectate lyase family protein	0	0	0	0	0	0	0	0	0	0	0	0	0	0	0	0	0	0	0	0	0	0	0	0
itf00g05210.t1	hypothetical protein	0	0	0	0	0	0	0	0	0	0	0	0	0	0	0	0	0	0	0	0	0	0	0	0
itf00g05230.t1	DNAse I-like superfamily protein	0.0918607	0.475635	1.04299	0.330515	0.394647	0.322263	0.060793	0.534551	0.0374348	0	0.207853	0.0880048	1.06633	0.879795	1.61169	1.27897	1.51968	1.46712	1.02315	0.493726	0.990596	0.609682	0.79602	1.26451
itf00g05240.t1	GDSL-like Lipase/Acylhydrolase superfamily protein	0.0420645	0	0.111594	0.139978	0.06122	0	0	0.100189	0.0548	0	0.100068	0.178696	0.0541502	0	0	0	0.0564868	0.0549618	0.13594	0	0.100119	0	0.0984614	0.05735
itf00g05250.t1	Proteasome component (PCI) domain protein	11.8062	10.3353	3.41656	12.3022	13.9253	12.183	22.5057	25.3372	24.9603	28.1273	29.7978	28.0426	15.6623	14.1145	16.7176	16.8076	9.14926	18.2704	34.6509	36.4726	38.261	24.6821	24.3694	23.0567
itf00g05290.t1	Nucleic acid-binding, OB-fold-like protein	0	0	0	0	0	0	0	0	0	0	0	0	0	0	0	0	0	0	0	0	0	0	0	0
itf00g05350.t1	RAB GTPase homolog A6B	0.120035	0.124485	0.23771	0.290003	0.265141	0.276899	0.0453838	0.175515	0	0.0418163	0.162998	0.137377	0.187613	0.0605307	0.211035	0.323225	0.137965	0.104835	0	0.135817	0.130088	0.051577	0.166275	0.18789
itf00g05360.t1	Protein of unknown function (DUF1295)	1.8401	2.17502	2.81857	2.21206	1.73309	2.41995	0.184828	0.34828	0.255462	4.39122e-05	2.36382e-05	0.3665	3.78913	0.883773	1.78896e-05	2.60552	4.34228	2.85157	3.57312e-07	0.419381	0.924718	0.561472	0.000241853	4.92291e-05
itf00g05360.t2	Protein of unknown function (DUF1295)	2.29041	3.74908	5.79935	2.90973	3.09728	3.01996	1.24746	1.24592	1.69168	0.536631	0.221343	0.371132	1.17529	1.21475	2.42046	5.26289	5.69862	4.13141	0.683596	0.870734	0.000896297	2.34531	1.42176	1.62464
itf00g05360.t3	Protein of unknown function (DUF1295)	15.885	24.3124	33.7612	19.7075	19.4367	15.5855	12.2973	19.3656	11.696	8.71319	10.1882	8.61784	17.8713	15.1399	16.3246	21.1015	23.9299	29.1984	18.5393	22.4876	17.428	21.1254	24.3186	26.0475
itf00g05360.t4	Protein of unknown function (DUF1295)	0.365252	0.351702	7.79119e-17	2.18998	1.00691	2.17033	0.453762	0.000586314	6.19046e-05	2.08787e-08	1.49682e-09	7.56529e-05	3.66071	2.04347	2.7962	6.93905	1.2146	2.0387	0.00523145	0.000104772	2.28768	4.85763	0.483898	1.48428
itf00g05370.t1	high mobility group A5	16.441	13.7809	12.9718	13.2837	13.5636	14.547	15.3492	14.1292	14.1246	7.2456	9.80224	10.6121	11.5668	10.9972	9.8654	15.1035	22.9301	20.9667	8.24814	7.94123	8.93206	10.2296	11.3098	11.8353
itf00g05390.t1	Ribosomal protein S5 domain 2-like superfamily protein	19.2133	13.2544	3.53104	19.9265	21.3786	18.3041	21.4857	16.1921	16.9024	14.2141	22.8834	21.4276	3.45534	3.37936	2.31888	4.21928	5.06217	3.3352	1.93381	2.61375	2.36988	5.22725	4.9192	2.50869
itf00g05480.t1	laccase	0	0	0	0	0	0	0	0	0	0	0	0	0	0	0	0	0	0	0	0	0	0	0	0
itf00g05490.t1	conserved hypothetical protein	2.14489	0.809391	0.736159	1.81825	2.0516	0.76881	1.42776	1.09052	2.26755	0.998466	1.69617	2.08207	0.0746931	0.392096	0.184285	0.148951	0.207126	0.122786	0.398798	0	0.075033	0	0.113479	0.0758027
itf00g05580.t1	mitogen-activated protein kinase kinase kinase	6.62958	4.55188	3.71617	4.89023	4.82239	3.56732	4.64981	5.15473	3.5763	2.07586	4.02465	2.90891	5.00729	3.58006	8.35026	4.78413	4.95023	9.23967	5.46514	3.66635	3.70356	2.27053	5.24669	4.31317
itf00g05580.t2	mitogen-activated protein kinase kinase kinase	32.2673	11.8958	7.9019	34.5225	35.8592	35.3339	20.455	17.9054	22.2563	16.4363	21.5074	24.9495	17.3342	20.5477	20.6324	19.966	13.4669	10.1485	16.6779	15.1588	19.1664	14.7941	9.30407	17.0185
itf00g05640.t1	callose synthase	0.195985	0	0	0.315021	0.694136	0.132714	0.176983	0.286991	0.213049	0.0658223	0.332762	0.176248	0.0344618	0.0449799	0.0813216	0.066986	0	0.236927	0.175627	0	0.132301	0.0642749	0.114406	0.0354576
itf00g05650.t1	callose synthase	0.609903	0.292965	0.174078	0.920303	1.02501	0.597582	0.231995	0.77059	0.783493	0.186951	0.486939	0.341316	0.49828	0.672375	0.8675	1.08553	1.08264	1.31632	0.259212	0.311714	0.301629	0.398019	0.464556	0.488024
itf00g05710.t1	hypothetical protein	0	0	0	0	0	0	0	0	0	0	0	0	0	0	0	0	0	0	0	0	0	0	0	0
itf00g05720.t1	hypothetical protein	15.9778	18.9642	31.1163	21.6457	20.6409	15.3443	32.6915	21.8341	27.155	42.8942	31.9656	34.0223	4.62118	6.57456	4.6421	7.46824	8.26751	20.0085	5.93986	6.81307	5.69474	9.79896	6.99808	8.98634
itf00g05750.t1	terpene synthase	0	0	0	0	0	0	0	0	0	0	0	0	0	0	0	0	0	0	0	0	0	0	0	0
itf00g05760.t1	terpene synthase	0	0	0	0	0	0	0	0	0	0	0	0	0	0	0	0	0	0	0	0	0	0.0371555	0	0
itf00g05800.t1	hypothetical protein	4.08118	6.17	6.46017	4.06595	4.0642	5.21119	3.65028	2.61493	2.25364	5.49217	3.39951	4.02852	0.0902877	0	0.0973732	0.0958355	0	0.109514	0	0	0.17688	0	0	0
itf00g05810.t1	terpene synthase	0.115458	0	0	0	0	0	0	0	0	0	0	0	0	0	0	0.313088	0	0	0.223243	0	0	0	0	0
itf00g05870.t1	hypothetical protein	0	0	0	0	0	0	0	0	0	0	0	0	0	0	0	0	0	0	0	0	0	0	0	0
itf00g05890.t1	mitogen-activated protein kinase kinase kinase	0	0	0	0	0	0	0	0	0	0	0	0	0	0	0	0	0	0	0	0	0	0	0	0
itf00g05910.t1	Subtilisin-like serine endopeptidase family protein	0	0	0	0	0	0	0.0356121	0	0	0.041816	0	0	0	0	0.0503472	0.0473257	0.0511962	0.0527181	0	0.0447181	0	0.0544183	0.213464	0.0529008
itf00g05920.t1	subtilase family protein	0	0	0	0	0	0	0	0.151949	0	0	0	0	0.156345	0	0	0	0	0	0.395418	0	0.146465	0.179596	0.138704	0.170885
itf00g05950.t1	Cyclin B2;1	0	0	0	0.186497	1.22737	0.748172	2.69627	1.90497	1.90343	0.580079	1.55358	2.29815	0	0.308519	1.19178	0.687252	0.692468	1.75099	1.87146	3.19701	3.83945	4.87172	3.46657	1.76231
itf00g05960.t1	RING-box	0	0	0	0	0	0	0	0	0	0	0	0	0	0	0	0	0	0	0	0	0	0	0.996171	0
itf00g05980.t1	RHO guanyl-nucleotide exchange factor	0	0	0	0	0	0	0	0	0	0	0	0	0	0	0	0	0	0	0	0	0	0	0	0
itf00g05990.t1	chloride channel C	0	0	0	0	0	0	0	0.855301	0	0	0	0	3.15604	2.60038	2.43592	1.92224	2.85136	5.53479	2.57246	1.03586	1.99016	0	1.9211	4.55993
itf00g06010.t1	terpene synthase	0	0	0.083972	0	0.106995	0	0.0711676	0.0375953	0.205735	0.0405701	0.263866	0.111154	0	0.0594183	0.0565405	0.0427972	0	0	0.124522	0.241057	0	0.0397034	0	0.0421351
itf00g06020.t1	subtilase family protein	0	0	0	0	0	0	0	0	0	0	0	0	0	0	0	0	0	0	0	0	0	0	0	0
itf00g06030.t1	subtilase family protein	0	0	0	0.060466	0	0	0.0546398	0.0612988	0.0671172	0.0612437	0	0	0	0	0	0	0	0	0	0	0	0	0	0
itf00g06060.t1	Complex I subunit NDUFS6	69.0581	126.198	126.6	51.5836	67.4271	62.0101	60.3474	60.7879	52.2097	95.9392	52.6431	59.9697	45.0199	48.5746	49.8622	38.5604	41.108	52.2012	50.8138	55.98	50.2834	55.0872	52.3914	58.4624
itf00g06090.t1	Heavy metal transport/detoxification superfamily protein	0.701951	0.236966	0.248101	0.231108	0.147113	0	13.8719	13.0808	12.2642	13.5205	15.6913	13.5878	0.339461	0.437103	0.201774	0.936274	0.155907	0.268235	5.69748	5.60551	3.31998	5.25965	6.02506	4.90398
itf00g06120.t1	aluminum-activated malate transporter	0.364073	0.147389	1.02091e-05	0.160514	0.351061	0.152431	0.237118	6.06947e-06	4.13217e-06	3.96209e-06	8.35396e-07	4.66956e-07	0.564359	4.66521e-05	0.391202	1.6844	0.000229034	0.000271434	7.23796e-05	0.00018975	2.34528e-05	5.14899e-05	2.9563e-05	0.000249837
itf00g06120.t2	aluminum-activated malate transporter	13.5724	13.8229	15.9306	12.418	12.3615	14.6226	7.65105	10.4663	7.48818	4.94053	8.5203	7.59349	17.6576	19.3916	18.4776	14.5047	20.5257	16.5369	11.5472	11.9428	12.5877	11.7011	13.1021	12.888
itf00g06130.t1	CCAAT-displacement protein alternatively spliced product	0.00899104	8.44908e-05	7.21342e-06	0.000570579	4.1389e-05	0.000106289	4.65362e-05	1.74826	0.000816684	0.000196839	5.2029e-05	0.000187258	2.34539	4.46224	6.65879	4.23197	0.000405954	0.48389	2.68205	5.64952	3.27617	0.395068	0.703722	1.30891
itf00g06130.t2	CCAAT-displacement protein alternatively spliced product	12.6752	10.3367	23.8767	16.1202	18.2579	15.2819	10.5287	8.38053	11.1957	6.623	14.531	13.6409	11.6395	9.91893	9.63085	9.40272	12.7497	11.8857	9.09876	6.29288	7.72892	7.94971	8.72205	7.89174
itf00g06150.t1	hypothetical protein	0	0	0	0	0	0	0	0	0	0	0	0	0	0	0	0	0	0	0	0	0	0	0	0
itf00g06200.t1	conserved hypothetical protein	0	0	0	0	0	0	7.03205e-06	2.8624e-05	2.87335e-05	1.28842e-05	8.26614e-06	0.136561	0	5.01458e-05	0	3.69337e-05	0	0.122564	0.140438	3.83092e-05	0.107475	0.213603	0.0710045	4.05604e-05
itf00g06200.t2	conserved hypothetical protein	0	0	0	0	0	0	0.389378	0.153193	0.509173	0.192693	0.29088	3.04445e-06	0	0.0499613	0	0.0708449	0	9.29567e-07	2.8913e-05	0.0786623	0.14867	5.66417e-05	0.0892107	0.0731674
itf00g06220.t1	hypothetical protein	0	0	0	0	0	0	0	0	0	0	0	0	0	0	0	0	0	0	0	0	0	0	0	0
itf00g06240.t1	ubiquitin C-terminal hydrolase	80.273	113.35	179.388	74.931	80.1274	77.4371	58.9425	50.4834	46.9332	60.2789	82.8767	71.7483	88.7576	89.0561	92.8266	47.0105	50.9541	47.9569	58.1834	65.4028	55.266	45.9387	45.0392	50.5483
itf00g06400.t1	cystathionine beta-lyase	0	0	0	0	0	0	0	0	0	0	0	0	0	0	0	0	0	0	0	0	0	0	0	0
itf00g06430.t1	HMG (high mobility group) box protein	4.70994	0.682353	0	1.14945	1.59548	1.69637	0.42217	0.326042	0.432452	0.320108	1.33711	0.428826	2.01744	4.70793	1.93535	2.45687	3.57017	0.893348	1.55634	1.18118	1.5753	1.61844	1.1473	0.993687
itf00g06440.t1	hypothetical protein	12.275	3.98811	7.84191	4.8392	9.86302	13.1437	0	0	1.74981	0	0	2.89185	4.74784	2.29309	0	0.92968	6.12461	1.84806	5.20368	2.01389	0.999369	0	2.59987	2.99675
itf00g06450.t1	SU(VAR)3-9 homolog	0	0	0	0	0	0	0	0	0	0	0	0	0	0	0	0	0	0	0	0	0	0	0	0
itf00g06490.t1	Sec20 family protein	0	0	0	0	0	0	0	0	0.137764	0	0	0	0	0	0.119878	0	0	0	0.13336	0	0	0	0	0
itf00g06510.t1	purine permease	1.03598	1.01512	0.922997	1.8651	1.25098	1.76481	1.84706	3.86959	2.95911	5.58257	2.57291	2.95254	2.53157	1.52884	2.90069	1.61838	5.19661	3.77814	3.43244	4.24287	3.15401	4.85226	3.79424	4.4076
itf00g06550.t1	conserved hypothetical protein	2.18936	0.793482	0.276502	1.40659	0.838087	3.41209	0.815533	0.948617	1.38991	1.37674	0.67668	1.34125	0.490478	0.323784	0.256901	0.541933	0.858623	0.832809	1.23742	0.262342	0.116784	0.18231	0.465822	0
itf00g06560.t1	peroxin 11A	25.5833	18.2836	4.62744	25.1634	20.1336	30.4785	16.9954	12.3032	15.0628	15.7198	16.3028	18.8761	8.06343	10.8171	9.77379	10.9895	9.48429	9.42857	7.09145	6.70826	6.2969	3.79209	4.68071	5.58404
itf00g06640.t1	RNA-binding (RRM/RBD/RNP motifs) family protein	6.64	4.8844	2.88435	6.76449	7.30807	10.21	2.54808	2.1863	2.59563	2.16897	2.08871	3.35301	6.87346	6.8586	9.13468	9.97245	8.69512	9.25474	5.46396	3.45801	4.33552	5.46575	4.7497	5.16255
itf00g06640.t2	RNA-binding (RRM/RBD/RNP motifs) family protein	17.1731	7.26241	9.1248	19.8273	21.5709	19.8009	21.3635	21.0976	21.4577	13.4183	24.8302	22.6147	8.29686	10.5137	7.19068	11.0923	8.36456	16.544	14.6381	12.3056	15.5569	17.3239	15.1391	12.4518
itf00g06650.t1	Sieve element occlusion C-terminus domain containing protein	0.108229	0.0570523	0	0.156533	0.208291	0.0434157	0.293761	0.34779	0.539837	0.215072	0.10342	0.117279	0.100234	0.0434939	0.229648	0.264364	0.194729	0.160471	0.127766	0.134518	0.289809	0.103	0.149163	0.103104
itf00g06660.t1	ABC transporter family protein	0.0162111	0	0.0457787	0.0377075	0	0	0.0170325	0.052655	0.0202861	0	0.0196704	0.0328243	0.019098	0	0	0.0192327	0	0.0207975	0	0	0	0	0	0
itf00g06670.t1	ABC transporter family protein	0	0	0	0	0	0	0	0	0	0	0.0891672	0	0	0	0	0	0	0	0	0	0	0	0	0
itf00g06690.t1	Pentatricopeptide repeat (PPR) superfamily protein	0	0	0.660484	0.184546	0.434123	0.245458	0.171598	0.62848	0.930198	1.24524	0.486182	0.472116	0	0	0.432119	0	0	0	0.451948	0.361583	0	0.368198	0	0.995383
itf00g06710.t1	Inorganic H pyrophosphatase family protein	39.5639	31.5134	38.1396	37.1869	41.5633	52.1674	49.8187	51.3741	59.5662	43.3293	34.2527	40.4039	34.3869	36.5573	35.1492	41.1876	42.9694	28.4885	47.4165	45.9377	49.5277	37.315	40.6803	40.4993
itf00g06880.t1	hypothetical protein	0	0	0	0	0	0	0.0540944	0.0908383	0	0.0340093	0	0.0544366	0	0	0	0	0.0344702	0	0	0	0	0	0	0
itf00g06910.t1	RNA-binding (RRM/RBD/RNP motifs) family protein	0	0	8.28591e-05	0	0	0	0	0	0	0	0	0	0	0	0	0	0	0	0	0	0	0	0	0
itf00g06910.t2	B-block binding subunit of TFIIIC	0	0	0.230238	0	0	0	0	0	0	0	0	0	0	0	0	0	0	0	0	0	0	0	0	0
itf00g06910.t3	RNA-binding (RRM/RBD/RNP motifs) family protein	0	0	6.0137e-05	0	0	0	0	0	0	0	0	0	0	0	0	0	0	0	0	0	0	0	0	0
itf00g06930.t1	hypothetical protein	6.36253	4.10849	16.4857	1.66462	2.8392	1.12805	6.90879	4.49023	5.47769	7.60081	10.7973	10.631	0	0	0	0	0	1.2756	0	1.14729	1.07886	3.45829	0	3.06124
itf00g06950.t1	cytochrome P450, family 76, subfamily G, polypeptide	0.210666	0.0618629	0	0.203656	0.0449966	0.137237	0.339511	0.47329	0.328094	0.331575	0.243308	0.316336	0.0336084	0.124051	0	0.0716364	0.0817378	0.0495752	0.0402146	0.0676285	0.214771	0.090457	0.173477	0.156479
itf00g07000.t1	FRS (FAR1 Related Sequences) transcription factor family	0	0	0	0	0	0	0	0	0	0	0	0	0	0	0	0	0	0	0	0	0	0	0	0
itf00g07070.t1	39S ribosomal protein L53/MRP-L53 domain containing protein	10.9662	13.0838	19.6997	11.3412	10.1395	8.45011	13.127	13.6511	12.198	13.8799	12.9398	14.9326	4.40787	4.34503	5.30715	6.31652	6.42227	9.2984	7.93399	8.38618	7.87026	10.0188	8.9842	7.65467
itf00g07080.t1	COBRA-like extracellular glycosyl-phosphatidyl inositol-anchored protein family	0.0874367	0.0872434	0	0.103554	0	0	0.190154	0.178562	0	0.262228	0	0	0	0	0.0949901	0	0	0	0.108048	0.171045	0.256843	0.692981	0.097065	0.303337
itf00g07110.t1	Transmembrane amino acid transporter family protein	0.0815208	0	0	0	0.0554152	0	0	0	0	0.098251	0.0879366	0.204513	0	0	0	0	0	0	0	0	0	0	0	0
itf00g07140.t1	high mobility group B3	0	0	0	0	0	0	0	0	0	0	0	0	1.52805	0	0	0	0	0	2.04827	3.30485	1.5824	0	0	0
itf00g07160.t1	fucosyltransferase	0	0	0	0	0	0	0	0	0	0	0	0	0	0	0	0	0	0	0	0	0	0	0	0
itf00g07180.t1	Subtilisin-like serine endopeptidase family protein	0	0	0	0	0	0	0	0	0	0	0	0	0	0	0	0	0	0	0	0	0	0	0	0
itf00g07190.t1	Subtilisin-like serine endopeptidase family protein	0	0	0	0	0	0	0	0.0642126	0.0696174	0	0	0	0	0	0	0	0	0	0	0	0	0	0	0
itf00g07200.t1	hypothetical protein	3.73721	1.49973	0	2.7868	4.39583	2.7069	3.86404	0.907014	2.56495	1.83385	4.99173	2.5792	1.28277	0.377528	1.33457	0.957329	1.4753	2.11938	1.09041	1.74441	1.62829	4.54256	1.56517	2.62955
itf00g07220.t1	Peroxidase superfamily protein	0	0	0	0	0	0	0	0	0	0	0	0	0	0	0	0	0	0	0	0	0	0	0	0
itf00g07240.t1	long-chain base (LCB) kinase	18.9028	8.6751	6.21348	15.4837	12.2598	14.8957	8.32926	8.50531	8.2204	9.19973	9.79791	8.40283	0	4.77294	2.8678	3.86506	4.89104	4.13649	0.775741	3.28161	0.595951	2.97576	1.36955	0.875097
itf00g07270.t1	Family of unknown function (DUF566)	0.42176	0.217956	0	0.514659	0.173451	0	0.331447	0.115611	0.23778	0.220296	0.720421	0.114409	0.588814	0.772141	0.186891	0.516158	0.118513	0.278244	1.01944	0.307955	0.867834	0.376794	0.404713	0.275266
itf00g07340.t1	photosystem I reaction center subunit PSI-N, chloroplast, putative / PSI-N, putative (PSAN)	44.0827	89.1887	120.204	36.4562	38.0811	30.8193	925.046	761.407	889.74	637.78	609.421	528.685	49.8845	45.0411	58.838	63.1038	56.9825	60.4411	1584.93	1699.83	1300.48	1251.99	1430.03	1881.28
itf00g07350.t1	Pectin lyase-like superfamily protein	7.58346	8.70049	4.01715	10.6435	9.74586	14.1505	0.775501	1.7023	0.603643	0.708066	0.832978	0.735636	10.4598	10.5863	8.64464	12.1583	9.99502	7.99389	2.26642	2.13463	1.83596	2.49534	2.59184	1.94337
itf00g07360.t1	hypothetical protein	2.61853	3.30569	8.22778	0.639295	4.40038	3.33137	6.15752	1.8836	5.09363	4.78483	7.09922	4.91755	0.437334	0.595306	0.460755	0	2.23286	1.74665	0.567167	0	1.30443	0	1.03586	0
itf00g07380.t1	nodulin MtN21 /EamA-like transporter family protein	0	0	0	0	0	0	0	0	0	0	0	0	0	0	0	0	0	0	0	0	0	0	0	0
itf00g07410.t1	mitogen-activated protein kinase kinase kinase	0	0	0	0	0	0	0	0	0	0	0	0	0	0	0	0	0	0	0	0	0	0	0	0
itf00g07440.t1	6-phosphogluconate dehydrogenase family protein	0	0	0	0	0	0	0	0	0	0	0	0	0	0	0	0	0	0	0	0	0	0	0	0
itf00g07450.t1	hypothetical protein	0.814346	0.299759	0.342083	0.917373	0.851604	0.705642	0.310328	0.461179	0.387451	0.430248	0.75335	0.273377	0.150482	0.334722	0.123511	0.433879	0.134945	0.292885	0.40192	0.375801	0.250865	0.0892828	0.212288	0.197104
itf00g07450.t2	hypothetical protein	3.06937e-07	0.0796835	0.000133779	3.68236e-07	2.05418e-07	3.87186e-07	4.61076e-07	7.05453e-07	0	5.56605e-06	5.01211e-07	0	0	0	0	0	0	0	0	0	0	0	0	0
itf00g07460.t1	NIMA (never in mitosis, gene A)-related	0.0419238	0.0973711	0	0.194904	0.0664571	0	0.045615	0.171457	0.0555123	0	0.0526996	0.0820278	0	0	0.0557147	0.0604253	0.152205	0.0982892	0.0636158	0.0549696	0.152642	0.181735	0	0
itf00g07520.t1	hypothetical protein	1.16934e-05	5.3538e-05	0.000878217	0.00113958	0.00175093	0.000152746	4.78462e-05	0.806658	2.2097e-05	3.86565e-05	5.10755e-06	7.88052e-05	5.77595e-06	6.55865e-06	6.91508e-06	2.68053e-05	0.000635736	9.17227e-06	3.10833e-05	0.000143844	1.87946e-07	1.35854e-06	3.01595e-06	8.58703e-06
itf00g07520.t2	F-box/RNI-like superfamily protein	5.07561	2.72024	0.491725	6.79457	6.1664	5.87584	4.69523	4.44911	5.42449	3.92231	5.38237	3.7371	2.22067	1.48499	3.25172	2.12565	1.03384	3.44564	2.00677	1.09776	1.35649	2.41121	1.59911	2.4774
itf00g07530.t1	DNAse I-like superfamily protein	0	0	0	0	0	0	0	0	0	0	0	0	0	0	0	0	0	0	0	0	0	0	0	0
itf00g07590.t1	hypothetical protein	7.05498	1.38423	4.86955	2.48885	5.10232	9.25228	10.1358	9.8967	13.2636	8.93327	7.9997	3.14251	10.1448	9.75337	11.9907	10.5589	16.6621	20.4541	18.5448	14.4551	19.3901	19.0333	17.654	13.0405
itf00g07600.t1	hypothetical protein	0.228003	0	0	0.204121	0.282339	0.275778	0.137442	0.0438025	0.104331	0.122051	0.0556624	0.216697	0	0	0	0	0	0	0	0	0	0	0	0
itf00g07630.t1	F-box and associated interaction domains-containing protein	0	0	0	0	0	0	0	0	0	0	0	0	0	0	0	0	0	0	0	0	0	0	0	0
itf00g07690.t1	Far-red impaired responsive (FAR1) family protein	0	0	0	0	0	0	0	0	0	0	0	0	0	0	0	0	0	0	0	0	0	0	0	0
itf00g07860.t1	Protein of unknown function (DUF3527)	9.83576e-05	0.000240145	0.040986	0.160262	1.15336e-05	0.0015325	7.54401e-05	0.828535	0.369863	1.07428e-05	2.62656e-05	0.0423867	0.302795	0.417591	0.394333	0.0769391	0.404977	0.467755	0.575544	0.241349	0.309783	0.00240902	0.000360485	0.458334
itf00g07860.t2	Protein of unknown function (DUF3527)	0.723215	0.290303	0.000655504	0.712234	1.10652	0.604225	0.892057	0.000175404	0.619408	0.368294	0.915358	0.537279	0.000172003	0.000213594	0.000218297	0.548417	0.000153132	0.000159631	0.000227814	0.000183053	0.000183511	0.438706	0.322377	0.000166704
itf00g07880.t1	hypothetical protein	0	0	0	0	0	0	0	0	0	0	0	0	0	0	0	0.366749	0	0	0	0	0	0	0	0
itf00g07890.t1	NB-ARC domain-containing disease resistance protein	7.95544	3.44354	0.613876	10.3746	8.95091	6.97101	6.3682	7.57292	7.01493	4.5908	9.67458	8.41621	3.36061	2.13883	4.70212	6.35602	3.7384	9.00545	9.9582	5.29111	9.1951	7.6879	8.29112	5.67097
itf00g07890.t2	NB-ARC domain-containing disease resistance protein	4.7888e-05	0.0057752	0.0721986	1.42859e-05	3.71546e-05	2.79847e-05	3.41485e-05	7.05128e-05	7.87616e-05	3.60606e-05	1.18109e-05	1.69756e-05	0.676925	2.14451	0.000257332	0.000525527	0.0429623	0.00214757	0.000322751	0.000869708	0.520065	0.000100166	0.000100757	0.00039668
itf00g08060.t1	hypothetical protein	0	0	0	0	0	0	0	0.138102	0	0	0	0	0	0	0	0	0	0	0	0	0	0	0	0
itf00g08070.t1	hypothetical protein	0	0	0.111646	0	0	0	0.0525266	0	0.0626589	0	0	0.0547706	0	0	0	0	0	0	0	0	0	0	0	0
itf00g08080.t1	Disease resistance protein (TIR-NBS-LRR class) family	0.964004	0.53098	0.686553	2.57413	3.20686	2.60611	2.96403	4.87091	3.73703	2.18898	6.99036	4.57158	2.43434	3.83084	3.48822	2.30048	1.52809	3.5812	8.87668	5.55958	5.81982	7.19966	5.06632	4.64478
itf00g08090.t1	NAD(P)-binding Rossmann-fold superfamily protein	6.8586	8.23068	12.594	8.41582	7.63724	4.28435	6.86624	3.59034	4.72076	5.6707	12.4073	7.31693	2.84952	0	1.39835	1.44635	3.61208	4.24346	3.17213	3.79091	5.0438	3.18177	2.77905	2.99225
itf00g08100.t1	TOPLESS-related	1.46624	0.923364	0.617613	2.32255	2.49486	1.78088	2.31242	3.67584	2.87409	1.68216	3.44405	3.46943	1.31561	1.2676	1.6105	1.74875	1.58644	2.39441	4.24209	3.25438	3.81608	3.50826	3.47614	2.79011
itf00g08100.t2	TOPLESS-related	1.43734	0.872448	0.94421	2.64709	3.38916	1.71542	5.89806	4.17686	5.9672	1.10506	4.64672	5.28395	1.82061e-06	0.0699752	3.34624e-06	0.125249	3.96712e-06	0.463397	1.12256e-06	0.0536444	0.0909698	0.0787761	0.0831462	1.14682e-05
itf00g08110.t1	TOPLESS-related	0.143465	0.0834433	0.0413695	0.184878	0.26983	0.19849	0.300335	2.81307	0.414259	0.168578	0.490344	0.378687	1.69406	1.57998	1.8618	3.02972	0.943937	4.65888	7.67497	3.51894	7.53029	9.47013	10.2714	6.71658
itf00g08120.t1	disease resistance protein (TIR-NBS-LRR class), putative	0.106229	0.0819112	0	0.122571	0.143918	0.104852	0.222867	2.05576	0.188579	0.123907	0.281909	0.226562	0.73387	0.666273	0.671773	1.0168	0.203907	1.24444	3.39369	0.967554	3.9628	4.59644	3.48113	2.0459
itf00g08120.t2	disease resistance protein (TIR-NBS-LRR class), putative	0.00025371	0.000120754	0	0.000226022	0.000250174	0.000401358	0.00019278	5.86249e-05	0.000256777	0.000282594	0.000201137	0.000272519	5.58169e-05	1.88041e-05	6.72319e-05	0.000110497	6.11769e-05	0.0815631	7.87953e-05	1.98236e-05	3.03359e-05	2.60175e-05	0.0967107	1.30547e-05
itf00g08140.t1	Disease resistance protein (TIR-NBS-LRR class) family	0.0300838	0.0292813	0	0.288447	0.33435	0.440469	0.358021	0.374603	0.704323	0.127591	1.12816	0.760149	0	0	0	0	0	0	0	0	0	0	0	0
itf00g08160.t1	NAD(P)-binding Rossmann-fold superfamily protein	0	1.20393	0	0.505545	0.683924	0	0	0.608946	0	1.18421	1.07051	0	1.38221	0.866559	0	0.690194	0.706888	2.14491	3.34843	0	0.663387	4.26389	1.70261	2.1738
itf00g08270.t1	decapping	60.2653	14.1603	3.40421	72.291	42.8649	62.9169	51.0783	37.8893	43.8948	25.9311	59.5069	53.6578	25.8836	26.7951	44.6242	38.8204	10.6479	13.3943	43.6739	23.7492	25.8022	24.9344	23.3875	26.4916
itf00g08380.t1	conserved hypothetical protein	0	0	0	0	0	0	0	0	0	0	0	0	0	0	0	0	0	0	0	0	0.143991	0.147978	0	0
itf00g08390.t1	conserved hypothetical protein	3.75013	1.39243	0	0.628024	2.25887	1.76431	0.596136	9.69253	5.98322	1.54379	2.41966	2.79783	7.19458	11.7722	14.4028	15.673	29.827	16.8574	13.5225	10.1834	7.81273	5.31683	3.39413	13.8043
itf00g08500.t1	hypothetical protein	9.17712e-05	7.07176e-06	6.25835e-07	0.000371705	1.07764e-05	0.00325615	1.6638e-05	0.000102104	0.444125	5.93627e-06	2.39806e-05	2.70927e-05	3.69583e-06	2.49357e-06	1.61899e-05	5.63762e-06	8.7759e-07	1.40684e-06	6.51647e-06	3.02521e-06	4.04056e-05	0.00134098	0.601579	7.31949e-06
itf00g08510.t1	Modifier of rudimentary (Mod(r)) protein	34.1806	35.7665	56.1687	31.5226	27.6486	28.5445	16.0523	18.39	18.2664	15.5257	16.6039	16.5705	34.5533	35.6583	33.1427	27.4092	39.7573	28.6097	15.266	15.2754	16.0783	14.3673	17.4383	16.6139
itf00g08530.t1	Protein kinase family protein	0.274371	0.17791	0.443305	0.308757	0.359326	0.370224	0.221189	0.530836	0.216322	0.37368	0.327422	0.37261	0.288222	0.216067	0.621316	0.425582	0.318627	0.87203	0.818729	0.286073	0.614035	0.622498	0.899337	0.829154
itf00g08540.t1	Transmembrane amino acid transporter family protein	0.319645	0.192894	0	0.165984	0	1.03605	0.167328	0.81151	1.07409	2.023	0	0.473473	3.71188	5.75161	2.86958	2.2309	0.703909	3.0202	3.65507	3.20272	2.17364	3.9839	2.62195	2.40602
itf00g08550.t1	ubiquitin-protein ligase	7.20822	2.82813	2.25837	8.06498	8.29245	8.71106	4.14011	6.52666	5.63245	3.14508	5.00713	4.87953	6.6848	4.57349	6.797	5.6003	4.14718	6.41584	5.52055	4.97282	5.52726	5.18498	5.53775	5.22595
itf00g08580.t1	ARM repeat superfamily protein	0	0	0	0.062293	0.0783142	0.041063	0.369608	0.287222	0.386649	0.181631	0.305502	0.280819	0	0	0	0	0	0.18146	0.128516	0.072791	0.100423	0.0525959	0.0426103	0
itf00g08590.t1	hypothetical protein	0	0	0	0	0	0	0	0	0	0	0	0	0	0	0	0	0	0	0	0	0	0	0	0
itf00g08600.t1	phosphoinositide 4-kinase gamma	45.5254	20.102	2.73484	59.4928	50.126	45.7239	62.9677	57.1227	75.8857	36.6996	58.0705	52.9054	49.5868	50.7652	33.067	55.3982	26.3815	27.7075	78.5155	58.0913	77.0908	87.1891	87.542	81.4009
itf00g08610.t1	hypothetical protein	3.32034	0.820222	0	4.11906	3.25213	1.88808	3.5597	2.09301	3.83861	3.39129	2.5461	6.50452	2.09394	0.971641	1.05633	1.77609	0.870922	0.724748	5.26891	0.740802	0.722125	1.30014	4.27366	1.68208
itf00g08620.t1	NB-ARC domain-containing disease resistance protein	0.318817	0.244124	0.328426	0.50747	0.168676	0.217546	0.371561	0.338492	0.342806	0.160956	0.995877	0.499275	0.121985	0.207891	0.0749409	0.0856877	0.0505091	0.419687	0.160632	0.151795	0.179447	0.280541	0.398879	0.225104
itf00g08630.t1	NB-ARC domain-containing disease resistance protein	2.69567	0.741017	0.582247	4.3218	3.88404	3.17348	3.49845	8.1353	5.32396	2.30689	6.98242	5.48911	3.24412	3.26836	4.13511	4.42415	1.60734	6.21142	9.40706	6.20563	10.6824	8.96442	8.15421	7.19835
itf00g08650.t1	NB-ARC domain-containing disease resistance protein	0	0	0	0	0	0	0.0547739	0	0.0568466	0	0.140677	0	0	0	0	0	0	0	0	0	0.143518	0.101624	0.0444047	0.0462825
itf00g08660.t1	hypothetical protein	0	0	0	0	0	0	0	0	0	0	0	0	0	0	0	0	0	0	0	0	0	0	0	0
itf00g08670.t1	NB-ARC domain-containing disease resistance protein	0	0	0	0.101418	0	0	0	0	0.0909497	0	0	0	0	0	0	0	0	0	0.115865	0	0	0	0	0
itf00g08680.t1	NB-ARC domain-containing disease resistance protein	1.45063	2.11728	1.78703	1.80214	2.90516	1.55319	2.09267	1.08646	2.22986	0.983467	1.64031	1.75388	3.73168e-06	2.05067e-05	1.92926e-05	1.6363e-05	1.48764e-05	1.73695e-05	2.17034e-05	1.66528e-05	1.51893e-05	1.9115e-05	1.60498e-05	1.89186e-05
itf00g08680.t2	NB-ARC domain-containing disease resistance protein	5.55652	4.85251	18.7054	6.34062	6.42143	4.67799	5.95422	3.28351	4.91903	2.4273	7.25181	4.7438	0.265109	0.413811	0.186083	0.334003	0.0667896	0.365131	0.300872	0.308916	0.508914	1.02871	0.637397	0.245244
itf00g08690.t1	NB-ARC domain-containing disease resistance protein	1.75936	0.784016	0.130076	3.08972	2.39003	1.8234	0.982564	1.81357	1.52253	0.886773	1.31657	0.846815	0.788352	1.1961	1.20534	1.35669	1.03004	2.52189	1.53266	0.874453	1.2343	1.2528	1.07989	1.35481
itf00g08720.t1	Calcium-dependent phosphotriesterase superfamily protein	0.321621	0.348593	0.608054	0.112966	0.232574	0.244273	0.110096	0.189007	0.194023	0.242882	0.57003	0.325746	0.124634	0.0836062	0.207305	0.063668	0	0	0.160036	0.443356	0.361553	0.387746	0.607173	0.210482
itf00g08750.t1	Calcium-dependent phosphotriesterase superfamily protein	0	0	0	0	0	0	0	0	0	0	0	0	0	0	0	0	0	0	0	0	0	0	0	0
itf00g08770.t1	hypothetical protein	0	0	0	0	0	0	0	0.64303	0	0	0	0	0.540307	1.45596	0.606877	0	0	0	0	0	0	0	0.594572	0
itf00g08800.t1	Calcium-dependent phosphotriesterase superfamily protein	0	0	0	0	0	0	0	0	0	0	0	0	0	0	0	0	0	0	0	0	0	0	0	0
itf00g08810.t1	Pentatricopeptide repeat (PPR) superfamily protein	2.67474	2.82451	2.07818	4.19416	4.01076	3.80683	3.47957	3.41764	3.02416	2.38188	4.0809	3.1689	3.29799	3.86351	3.8176	5.90123	4.48762	4.1743	3.25011	3.60215	3.30498	3.97503	3.12531	3.38013
itf00g08830.t1	Protein of unknown function (DUF1637)	43.7586	41.5169	37.5649	40.9403	37.8663	28.8926	24.7263	27.5161	33.9518	23.608	25.5692	23.176	36.7657	43.9567	56.1481	33.564	46.3677	26.9027	42.1805	40.5067	27.3109	25.7438	23.9492	52.1597
itf00g08860.t1	Peroxidase superfamily protein	0	0	0	0	0	0	0.127953	0.150447	0.0780173	0.375377	0.287236	0.37543	0.0893693	0.115517	0	0.0866493	0	0	0	0	0	0.0828271	0	0
itf00g08880.t1	RING/U-box superfamily protein	61.5347	96.5774	113.999	34.7466	34.1084	47.254	20.1335	24.311	24.6291	12.9119	10.9361	14.1203	55.6312	64.2416	54.3741	40.4558	50.8948	34.1452	28.2576	29.9914	25.0642	28.1994	32.2724	29.2313
itf00g08890.t1	RING/U-box superfamily protein	67.7572	37.1265	20.6747	50.672	44.3472	45.511	25.8995	31.7721	30.124	14.3007	14.3165	16.2625	29.8672	36.6855	31.0794	28.1854	14.7564	23.7051	22.7412	18.5326	20.35	37.8963	27.9736	32.7032
itf00g08930.t1	Ribosomal protein S24/S35, mitochondrial	13.2169	19.0028	15.4878	12.1241	13.847	15.8077	14.471	13.4766	10.4865	21.9707	18.5037	17.632	7.18239	7.6265	10.1711	12.9704	6.44066	12.4334	6.67735	6.98175	7.72499	6.27054	6.47079	6.28568
itf00g09040.t1	Protein kinase superfamily protein	2.72419	0.874369	0	1.93946	3.15731	2.18317	0.958561	2.30473	1.25294	0.804516	1.19952	1.41283	1.4299	2.59564	3.59003	1.70493	3.14642	2.95786	1.27519	1.38614	2.17795	1.73295	1.48234	1.46513
itf00g09070.t1	Prefoldin chaperone subunit family protein	12.3346	4.85388	2.75801	9.7562	10.2985	12.3202	9.04525	12.5429	9.87732	6.36392	6.21323	4.61849	3.41009	5.16214	2.86704	3.81479	3.95962	1.23865	4.43353	3.14076	6.3941	3.57139	3.39684	5.69184
itf00g09080.t1	FMN binding	2.3265	1.3349	0.881619	1.3126	1.22827	2.03893	1.23735	2.22236	1.90962	1.43032	1.29372	1.22898	6.02763	4.57237	6.07484	3.43598	2.40797	3.61725	5.65031	5.30397	5.793	5.96837	5.16928	4.86666
itf00g09090.t1	zinc finger (C3HC4-type RING finger) family protein	0.253769	0.27581	0	0.292905	0.787518	1.63403	0	3.10249	0.638023	0.279052	0	0.262838	3.05629	1.81186	4.84891	3.04385	4.45223	3.08773	2.65094	3.29962	1.66248	2.16407	0.893939	1.93782
itf00g09110.t1	Survival protein SurE-like phosphatase/nucleotidase	0	0.271383	0	0.187496	0	0.184864	3.63565	7.24873	4.46239	8.25989	7.49536	7.5175	0.325129	0	0	0	0.194252	1.20412	2.18581	2.36934	2.12814	1.73621	1.02529	1.58483
itf00g09120.t1	Survival protein SurE-like phosphatase/nucleotidase	0.758957	0.336056	0.112354	1.3121	0.916139	0.474795	6.83292	15.5275	8.63659	13.4565	11.0373	12.0717	5.05599	2.12365	1.89066	4.8729	6.31856	7.88259	19.4338	19.3769	16.9172	15.9786	11.5736	14.4611
itf00g09130.t1	Survival protein SurE-like phosphatase/nucleotidase	0.298787	0.222188	0.108845	0.784216	0.803178	2.08461e-05	4.49164	9.78415	4.51434	7.28644	5.97827	6.91259	3.20145	0.958419	0.746756	1.91072	4.58161	7.14395	11.1743	11.8049	9.29491	8.7719	6.59881	10.7605
itf00g09130.t2	Survival protein SurE-like phosphatase/nucleotidase	0.300519	8.26907e-06	0	0.731258	0.00322406	0.578538	0.333574	0.402104	1.79196	2.53024	0.725144	2.64633	4.15538e-05	3.94156e-06	0.10458	0.758196	0.482272	0.166824	1.14303e-05	2.49179e-06	1.17493	0.436466	3.92378e-05	0.493397
itf00g09160.t1	Survival protein SurE-like phosphatase/nucleotidase	0.396284	0.390803	0	0.98816	0.994843	0.526994	5.1102	19.3029	6.77298	11.3263	7.42242	10.6089	7.66794	1.71082	1.35579	5.68423	7.98866	7.70768	20.9648	24.6581	20.2434	20.2123	16.1893	19.1738
itf00g09180.t1	Survival protein SurE-like phosphatase/nucleotidase	2.61682	0.781785	0.858915	7.42095	1.97472	0.48533	22.6478	53.1778	17.706	41.525	45.7285	44.2091	27.3748	8.04963	5.51327	25.6333	41.6063	27.1688	86.1436	87.5975	80.0177	52.5566	38.9841	73.5817
itf00g09200.t1	Survival protein SurE-like phosphatase/nucleotidase	0.911123	0.261455	0.186023	1.47679	0.779223	0.349055	6.81726	16.5855	8.83726	14.4761	12.0559	12.5134	5.59676	1.89529	1.29084	5.50238	4.66597	6.81349	18.9205	17.7835	20.6499	20.263	15.3889	15.6609
itf00g09210.t1	Plant invertase/pectin methylesterase inhibitor superfamily protein	0	0	0	0	0	0	0	0	0	0	0	0	0	0	0	0	0	0	0	0	0	0	0	0
itf00g09300.t1	Ubiquitin carboxyl-terminal hydrolase family protein	4.58557	3.9898	6.93665	5.44927	6.30518	5.54137	6.55535	6.95587	6.21032	4.66207	7.33446	6.6445	5.06	5.15611	6.39655	7.13449	7.88491	10.3303	6.97532	8.67045	8.30663	6.9045	8.37191	8.16097
itf00g09330.t1	alpha/beta-Hydrolases superfamily protein	2.91907	3.47682	0.998474	3.88201	3.32286	4.26697	2.5763	2.17941	2.00626	2.96566	1.28811	3.28804	2.74785	2.51432	3.01118	2.71388	1.20382	1.31937	2.34768	2.44263	2.65628	1.92913	2.47103	3.96998
itf00g09340.t1	alpha/beta-Hydrolases superfamily protein	0	0.159495	0	0.689542	0.23871	0.946863	1.12299	0	0.532231	0.159523	0.367792	0.155605	1.08611	0.240082	0.414768	0.578838	0.838327	0.644472	3.24511	2.55388	3.5371	2.50543	3.42751	3.07326
itf00g09620.t1	ChaC-like family protein	13.5168	19.0149	37.5743	10.0595	10.446	9.10315	13.8452	9.06393	9.595	11.49	10.3191	10.4118	6.6265	8.02867	8.59671	4.17454	5.23218	5.47579	7.11513	6.47305	6.06484	6.4823	6.04647	7.90507
itf00g09640.t1	Scorpion toxin-like knottin superfamily protein	0	0	0	0	0	0	0	0	0	0	0	0	0	0	0	0	0	0	0	0	0	0	0	0
itf00g09660.t1	2-oxoglutarate (2OG) and Fe(II)-dependent oxygenase superfamily protein	0.441264	0.104458	0.242407	0	0.0684248	0.276655	0.659093	1.74572	1.88477	1.65191	0.379805	0.993891	0.374212	0.079019	0.425115	0.758695	1.83612	1.83858	3.21527	3.54969	3.14116	4.9551	5.4571	3.11099
itf00g09670.t1	serine carboxypeptidase-like	0	0	0	0	0	0	0.0354733	0	0	0.0395479	0	0.0335283	0	0	0	0	0	0	0	0	0.0896344	0.0577063	0	0
itf00g09700.t1	serine carboxypeptidase-like	0	0	0	0	0	0	0.0345528	0.0431294	0	0.0406176	0.0381129	0.0659466	0	0	0	0.0515242	0	0	0	0	0	0	0	0
itf00g09840.t1	Tetratricopeptide repeat (TPR)-like superfamily protein	7.05658	4.48664	3.75795	7.02597	8.62048	7.03277	6.66685	7.38804	6.63781	6.02412	8.91348	6.38334	4.99603	5.40523	5.62666	7.62098	3.9335	7.55014	5.33495	5.38494	5.94453	5.22318	5.34698	4.49863
itf00g09940.t1	RING/FYVE/PHD zinc finger superfamily protein	3.43662	4.9726	4.44775	8.06062	14.1821	9.0845	9.35436	12.8137	8.40875	7.55444	7.05388	5.17114	5.87872	6.23865	5.54769	6.27624	6.53227	7.58285	7.97196	6.87234	7.64108	9.01347	10.4915	12.1853
itf00g09940.t2	RING/FYVE/PHD zinc finger superfamily protein	4.78286	0.733857	6.27481e-06	7.25004	0.0661182	0.0609779	4.94121	3.08433	3.9533	0.20405	4.69889	4.94133	1.44711	1.96533	2.50108	1.40208	0.803486	2.36233	1.61296	0.958832	1.05254	1.00488	1.24713	0.919626
itf00g09940.t3	RING/FYVE/PHD zinc finger superfamily protein	1.56771	8.73293e-06	1.48356e-05	0.635317	1.11035	0.834594	0.792016	0.94414	1.37653	0.26525	0.237299	0.965168	2.57922	2.02673	1.8974	2.99754	0.467294	2.03791	1.89868	1.25686	1.33483	1.50764	2.75829	1.0282
itf00g09950.t1	titan9	7.3284	5.43102	9.53215	16.2119	15.1849	9.70096	8.98401	7.03586	8.48065	5.16513	11.3064	10.1438	6.54351	6.11936	7.52648	6.19501	6.50491	7.53034	5.88468	4.98409	4.98992	4.70613	4.68955	5.31628
itf00g09960.t1	Protein kinase family protein with leucine-rich repeat domain	0	0	0	0	0	0	0	0	0	0	0	0	0	0	0	0	0	0	0	0	0	0	0	0
itf00g09980.t1	hypothetical protein	1.02178	0.56773	0	1.37491	0	0	1.54319	0.534294	0.685622	0.294785	0	0.482593	1.21483	0.769715	0.652665	1.26397	2.06983	0	0.368775	0.889199	0	0.36024	0	1.06279
itf00g09990.t1	hypothetical protein	8.98515	11.5617	32.9125	21.3152	16.8526	10.5549	19.2707	16.3816	11.4411	7.78122	14.736	16.9028	17.0503	30.7286	32.863	17.6524	36.4928	11.403	13.0206	16.1908	14.9341	11.1849	9.23602	13.9399
itf00g10100.t1	Calcium-binding EF-hand family protein	1.09744	3.45748	9.24282	5.31747	1.78854	0.0138669	5.55071	4.5121	3.2696	2.34284	7.79325	6.79122	0.306841	3.65932e-05	1.60313	0.973463	2.61586e-05	0.633923	0.000531621	2.28691e-06	0.000653532	1.37519	2.74907e-05	0.000148359
itf00g10100.t2	Calcium-binding EF-hand family protein	6.69852	6.93425	0.000363155	1.29647	5.14316	12.4155	3.3146	1.15701	3.85278	13.4916	0.000131965	4.45346	1.02175	2.07557	9.43804e-05	0.0792257	0.926297	0.000219049	0.79018	0.770067	0.972213	0.000144795	1.34361	0.694673
itf00g10130.t1	hypothetical protein	0	0	0	0	0	0	0	0	0	0	0	0	0	0	0	0	0	0	0	0	0	0	0	0
itf00g10140.t1	carboxyesterase	0	0	0	0	0	0	0	0	0	0	0	0	0	0	0	0	0	0	0	0	0	0	0	0
itf00g10360.t1	hypothetical protein	0	0	0	0	0	0	0	0	0	0	0	0	0	0	0	0	0	0	0	0	0	0	0	0
itf00g10530.t1	Ribosomal protein S13/S18 family	1.4076	3.36212	4.10027	1.95705	2.92569	1.73739	4.20517	2.86864	2.22253	3.9465	6.3263	3.64204	1.05403	2.03709	0.766148	1.29263	1.48753	1.49862	2.15612	2.86662	1.33348	2.1488	2.96643	3.40185
itf00g10550.t1	Acyl-CoA N-acyltransferase with RING/FYVE/PHD-type zinc finger protein	3.25959	6.54086	13.4316	5.37431	6.18197	1.7375	3.83229	3.25736	3.84307	0.958964	3.83418	2.98655	3.13701	3.78706	2.88789	4.5084	5.13227	5.52169	3.56323	3.24487	3.46584	2.6279	3.60908	0.827241
itf00g10570.t1	Acyl-CoA N-acyltransferase with RING/FYVE/PHD-type zinc finger protein	9.05289	3.81677	10.4807	9.15998	13.1602	10.262	6.49884	9.09336	7.60129	3.94124	11.8709	8.03357	2.83619	2.98366	3.0787	5.32207	2.70801	6.49903	4.98014	2.37462	6.08065	7.57725	6.89714	3.69787
itf00g10600.t1	SNARE associated Golgi protein family	0.0827454	0.0957756	0	0	0	0.138201	0	0	0.203565	0.202961	0.101942	0.0902633	0	0	0.133646	0.110727	0	0.0922274	0.287383	0	0.114052	0.212036	0	0.23133
itf00g10650.t1	Dynein light chain type 1 family protein	0	0	0	0	0	0	0	0	0	0	0	0	0	0	0	0	0	0	0	0	0	0	0	0
itf00g10660.t1	Dynein light chain type 1 family protein	0	0	0	0	0	0	0	0	0	0	0	0	0	0	0	0	0	0	0	0	0	0	0	0
itf00g10730.t1	NagB/RpiA/CoA transferase-like superfamily protein	10.2184	1.76206	8.95048	6.59047	6.73778	6.87356	0.791884	1.55604	3.81213	3.80458	3.49364	0.0449451	7.91633	5.95601	6.0992	6.41619	12.2136	7.56822	2.54897	5.92732	5.95124	8.69041	9.42933	6.59275
itf00g10730.t2	NagB/RpiA/CoA transferase-like superfamily protein	5.64916	9.94785	0.000111264	10.5047	10.5343	9.79509	10.671	12.0462	9.6694	7.63122	9.58413	13.4305	11.9148	13.2136	16.5741	12.9923	4.06297	9.53955	16.7721	13.8882	12.8648	9.48502	9.17659	11.8701
itf00g10740.t1	Ribosomal protein S5 domain 2-like superfamily protein	19.4303	23.0753	21.0025	13.2552	13.3587	12.9794	38.3411	30.087	36.3496	68.5158	39.6856	50.4031	4.70929	8.1859	8.12502	7.82682	12.9976	10.3447	13.7685	14.1596	12.553	12.5123	11.815	12.4319
itf00g10750.t1	Toll-Interleukin-Resistance (TIR) domain-containing protein	0.0651267	9.71596e-07	0	0.153948	0.532374	0	0.281745	0.251957	0.511412	0.172778	0.344277	0.209374	2.35209e-08	0.209573	0.187972	0.0798141	0	0.677103	0.253195	6.45041e-07	0.124358	0.459867	0.182539	1.21345e-06
itf00g10750.t2	Toll-Interleukin-Resistance (TIR) domain-containing protein	0	0.109349	0	0	7.60405e-07	0	3.18055e-05	0	1.29816e-05	1.92079e-06	5.32761e-05	2.9133e-06	0.562051	0.30945	0.0903347	0.401233	0	8.13938e-06	6.03291e-06	0.562021	0.000213898	0.332112	3.48296e-06	0.277668
itf00g10770.t1	Disease resistance protein (TIR-NBS-LRR class)	0.38631	0.0982005	0.104716	0.287005	6.28628e-30	1.67324e-75	0.180207	0.371892	0.189096	0.112721	0.303786	8.19202e-07	3.63094e-12	6.08985e-19	0.438984	0.216234	0.390886	0.157101	0.152015	5.3507e-21	0.379684	7.96985e-10	0.41024	8.02531e-08
itf00g10770.t2	Disease resistance protein (TIR-NBS-LRR class)	0.584461	0.505476	0.27016	0.908158	0.934413	0.00224414	0.436528	0.791092	0.164491	8.12674e-09	0.00248756	0.117417	1.23756	1.27307	0.987792	0.995064	0.155809	0.963399	0.659814	0.834387	0.610056	1.48867	1.00405	0.39561
itf00g10770.t3	Toll-Interleukin-Resistance (TIR) domain family protein	0.000186428	0.000449226	0	0.112383	7.12474e-37	0.182261	0.349937	5.2969e-05	0.600604	0.0945353	0.723982	4.0995e-17	2.19287e-25	4.50131e-05	0.0267564	2.51019e-13	1.35026e-08	5.00388e-05	0.838654	1.45939e-69	1.26623e-05	2.11323e-10	9.56462e-06	0.0420133
itf00g10770.t4	Disease resistance protein (TIR-NBS-LRR class)	0.48785	3.10831e-08	0.137872	8.63168e-05	0.000235879	0.779215	0.365545	0.737889	0.165231	0.321123	0.261313	0.489616	0.000230345	0.000915147	0.377206	4.84078e-05	0.33212	0.294076	0.15834	8.87282e-05	0.261324	0.5355	0.278104	0.543958
itf00g10780.t1	Disease resistance protein (TIR-NBS-LRR class) family	0.000216852	0.000183681	0.000222292	6.6693e-05	1.41396e-05	0.279934	0.000195845	0.000205967	0.284064	0.000264823	0.000247064	0.000245338	5.74841e-05	0.000126351	0.000223032	0.00019392	9.85749e-05	0.000135914	0.000270507	0.000201013	0.000225826	0.00022976	0.000181894	0.000210583
itf00g10780.t2	Disease resistance protein (TIR-NBS-LRR class) family	0.181302	0.0739109	0.0364107	0.364653	0.160043	9.61502e-06	0.250641	0.337263	0.000135892	0.270502	0.26161	0.158943	0.378727	0.286718	0.195665	0.288239	0.230561	0.468777	0.326248	0.199652	0.326407	0.334743	0.464793	0.389152
itf00g10800.t1	Disease resistance protein (TIR-NBS-LRR class)	0.880736	0.69598	0	0.428234	0.831384	0.41733	0.198934	0.308121	0.547702	0.238296	0.381209	0.335683	0	0	0	0	0	0	0	0	0	0	0	0
itf00g10810.t1	Disease resistance protein (TIR-NBS-LRR class)	0.223702	0.121289	0.139986	0.126161	0.168456	0.0894061	0.058139	0.323246	0.202467	0	0	0.118051	0.891442	0.680323	0.360253	0.782252	1.10613	0.859364	0.387656	0.150314	0.223737	0.432582	0.241058	0.761351
itf00g10820.t1	embryo defective	2.31855	0.865499	0.108117	2.56479	3.29979	2.86748	1.7094	3.20154	2.78371	1.61804	1.76356	2.19815	1.19208	0.801206	0.967713	1.30957	0.286327	1.08285	1.64006	0.836083	1.37798	2.00494	1.68142	0.586862
itf00g10830.t1	hypothetical protein	1.62514	2.13853	1.34822	2.30766	1.12439	1.26763	0.552483	0.867583	1.05647	0	2.3561	0.260453	0.321936	1.5812	0.361829	0.652092	0.579278	0.485956	0.394694	1.98548e-05	0	0	0	0
itf00g10840.t1	hypothetical protein	4.5141e-07	5.75493e-07	0	7.4952e-07	4.60392e-06	0	0	0	2.26033e-05	0	2.42403e-07	1.71453e-05	0.270825	7.63333e-07	0.302571	0.532305	0.382384	1.37924	1.66492	1.03186	0.998727	1.14614	0.716628	0.592286
itf00g10850.t1	poltergeist like	1.38411	0.402012	0	3.64858	1.58327	2.95554	2.16033	2.63537	1.23772	1.66544	2.79309	2.55408	0.61622	1.32179	1.15931	0.90964	0.294584	1.17716	0.90421	0.589271	1.07479	1.87784	0.500025	1.2669
itf00g10880.t1	WUS-interacting protein	0.519968	0.692	0.271052	0.867132	0.480812	0.820295	0.27715	0.459812	0.467567	0.0603105	0.394052	0.108255	0.530652	0.884758	0.726787	0.45662	1.04989	0.459814	1.13014	0.20659	0.197617	0.188118	0.478203	0.27126
itf00g10890.t1	F-box family protein	0.00132077	0.000561691	0.00479618	1.72444	2.01596	3.32256	1.59627	0.584019	1.61358	0.000693693	0.000888085	3.20789	5.74772	0.000172174	2.40317	2.07051	4.14151	0.0158579	1.0844	2.22545	0.00095007	5.73824	1.41578	0.000315539
itf00g10890.t2	F-box family protein	0.00406826	0.001215	0.00997188	1.9927	2.20423	3.3849	2.09724	0.583002	1.30113	0.00115192	0.00473264	4.55051	3.79127	0.000608439	2.54717	1.63459	4.06973	0.0203619	1.16971	2.1756	0.00200189	3.76077	0.902589	0.000917412
itf00g10890.t3	F-box family protein	32.6027	26.0119	30.6902	22.7723	21.4518	22.6651	23.6832	21.8624	18.5352	18.3149	31.148	21.2642	18.5583	30.6953	26.4824	28.7821	22.0599	18.6953	24.9799	24.599	26.9231	17.3943	16.1442	27.6767
itf00g10890.t4	F-box family protein	22.4072	28.5172	33.9489	24.1954	24.0506	26.0744	22.6252	30.0662	28.7746	24.754	11.9598	17.0218	32.8866	25.3586	31.5421	47.1158	26.7905	41.1705	30.078	32.1875	31.496	31.0489	35.9452	27.9582
itf00g10890.t5	F-box/kelch-repeat protein At1g57790	0.848374	0.331848	1.00643e-173	6.60107e-59	0.339773	0.819084	1.50606e-69	1.59757	0.610542	3.46493e-82	0.405577	4.67323e-44	0.732006	0.770265	0.763508	1.19432	0.191456	2.54574	0.813528	1.13679	0.351632	0.946251	0.998148	0.54268
itf00g10900.t1	conserved hypothetical protein	0	0	0	0	0	0	0	0	0	0	0	0	0.119961	0	0	0	0	0	0	0	0	0	0	0
itf00g10910.t1	chloroplast signal recognition particle 54 kDa subunit	15.429	7.9271	9.18184	22.7868	28.0103	15.4571	67.0574	47.5963	65.722	37.7807	63.1097	57.1433	10.3599	10.3895	14.1436	11.0073	9.75365	18.911	44.9073	40.2222	44.3189	48.3146	44.0759	43.0302
itf00g10940.t1	Ribosomal protein L18e/L15 superfamily protein	4.90977	4.90098	8.04062	2.86562	2.15633	3.06921	7.3542	6.02918	5.70436	8.93482	3.97398	6.5179	1.57565	3.65928	1.91224	4.15463	5.01242	2.91508	3.43145	3.85055	6.4104	6.62715	3.84226	6.61907
itf00g10960.t1	hypothetical protein	0.196967	0.143176	0	0.249855	0	0	0.203591	0	0	0.265094	0	0	0	0	0	0.532076	1.0291	1.81403	0	0.464308	0	0	0	0.175942
itf00g10970.t1	Ribosomal protein L19e family protein	54.1378	46.2514	20.9236	58.9422	69.8928	60.7905	128.015	86.2182	91.3249	140.046	162.423	155.535	33.789	37.0598	39.0416	33.9532	22.4477	35.4086	63.7615	63.3099	68.6283	70.4873	48.4982	58.9048
itf00g11030.t1	Disease resistance protein (TIR-NBS-LRR class) family	0.230249	0.126225	0	0.643219	0	0.533049	0.684289	1.68376	1.65881	1.16397	2.32493	1.96281	0.780997	0	0.939834	0.680408	0.655141	1.76823	4.22181	2.56505	3.253	2.81043	2.85089	1.28045
itf00g11040.t1	transmembrane receptors;ATP binding	2.58809e-19	5.79949e-07	0	2.77891e-12	9.07314e-07	1.20075e-06	1.19326e-05	5.56284e-07	7.57005e-07	9.91628e-07	2.24646e-13	1.07342e-06	0	0	0	5.84302e-07	0	2.08429e-18	1.93365e-24	6.32821e-13	8.40147e-06	6.31349e-22	0	0.000577248
itf00g11040.t2	transmembrane receptors;ATP binding	0.394686	2.24542e-06	0	3.20413e-05	4.04539e-06	5.20971e-06	0.235941	2.06147e-06	3.16827e-06	3.42036e-06	0.122118	0.215406	0	0.0911042	0	1.80396e-06	0	0.0206525	0.361598	0.142245	0.144638	0.310084	0.168921	0.18212
itf00g11040.t3	transmembrane receptors;ATP binding	1.23295e-13	1.52676e-10	0	0.418212	2.12046e-10	2.05513e-10	0.171878	6.83132e-11	1.22509e-10	1.70858e-10	0.38908	2.99704e-06	0	7.07809e-06	0	3.3594e-10	0	0.135602	7.37578e-06	4.48073e-06	0.217475	1.1584e-12	3.50712e-06	4.75834e-25
itf00g11040.t4	Disease resistance protein (TIR-NBS-LRR class) family	0.0213979	0.681098	0	0.887309	0.392465	1.24723	0.683197	1.16339	1.64437	1.4092	2.18888	2.93422	0	0	0	0.233017	0	0.347567	2.16885e-17	2.72472e-06	7.22234e-10	0.000243836	0	0.231357
itf00g11050.t1	Disease resistance protein (TIR-NBS-LRR class) family	5.67895e-05	0.000123318	0.000239737	0.000280072	0.000281131	1.03641e-05	0.000195	0.375438	0.000211171	0.000162093	0.000312457	0.000227697	1.1697e-18	1.26091e-06	0.000145364	3.54421e-06	3.47684e-08	5.06306e-05	0.000124851	2.50862e-08	0.15765	0.000118434	0.000126009	9.6451e-05
itf00g11050.t2	Disease resistance protein (TIR-NBS-LRR class) family	0.00024465	1.10965e-07	3.08017e-08	3.28999e-08	1.63219e-09	0.0190227	1.06028e-05	1.11905e-07	6.45286e-10	1.37633e-11	1.71828e-08	1.50098e-09	0.101609	4.03434e-10	1.2054e-06	1.4751e-11	0.0132549	5.18895e-15	5.64686e-05	8.14487e-06	6.16731e-38	1.36542e-11	5.61745e-14	3.92761e-11
itf00g11050.t3	disease resistance protein (TIR-NBS-LRR class)	0.710174	0.228357	0.14851	2.49046	1.44244	0.875636	1.20253	1.04805	1.98121	0.742027	4.44707	2.48714	9.28531e-16	9.80981e-06	0.230535	0.0925494	0.129022	0.047234	0.337505	0.00147865	2.03886e-25	0.286638	0.259369	0.0881357
itf00g11050.t4	Disease resistance protein (TIR-NBS-LRR class) family	1.96817e-13	1.91165e-10	3.93691e-11	1.25327e-14	1.07507e-12	8.92725e-16	3.07599e-11	1.55306e-10	3.88793e-12	7.50849e-11	4.24709e-15	1.26582e-12	0.000168434	4.01855e-07	8.85708e-10	9.07841e-05	0.153191	1.53663e-05	6.73677e-10	0.228621	1.2091e-13	2.54682e-09	1.41864e-10	1.25891e-07
itf00g11050.t5	Disease resistance protein (TIR-NBS-LRR class) family	1.21982e-05	3.0891e-05	0.000109913	5.54148e-05	7.02003e-05	1.6839e-06	1.89252e-05	0.00306144	1.31933e-05	3.51889e-05	5.00088e-05	3.59062e-05	3.91023e-19	3.23781e-07	5.04754e-05	0.000275024	2.09975e-09	6.70524e-06	3.21206e-05	3.75672e-09	0.00563991	1.18223e-07	1.1531e-05	2.17686e-05
itf00g11050.t6	Disease resistance protein (TIR-NBS-LRR class) family	5.10871e-16	4.84646e-13	8.16494e-14	1.21171e-17	2.64515e-15	7.61754e-19	4.91507e-14	0.242081	5.63377e-15	4.03174e-13	2.16862e-18	2.53478e-15	3.70121e-25	0.242375	7.94249e-12	0.373678	7.56966e-05	0.369758	4.50148e-12	0.000168935	8.3667e-19	6.31798e-12	1.05401e-13	0.162476
itf00g11060.t1	Tetratricopeptide repeat (TPR)-like superfamily protein	1.98666	0	0	1.56271	2.32004	0.919822	0.854275	3.0213	2.12866	1.66156	0.800386	0.776713	1.59305	0	0	2.3364	0.448226	3.33721	0	0	1.06744	0.403636	0.451149	0
itf00g11070.t1	Disease resistance protein (TIR-NBS-LRR class) family	0	0	0	1.69634e-06	0	0.0769474	0	1.03108e-06	0.059579	0	1.47155e-06	0	0	0	0	1.31559e-06	0	0.0270428	0	0	4.80404e-07	0	0	0
itf00g11070.t2	Disease resistance protein (TIR-NBS-LRR class) family	0	0	0	0.0971751	0	2.0802e-06	0	0.183069	3.51316e-06	0	0.104857	0	0	0	0	0.106789	0	0.145208	0	0	0.312836	0	0	0
itf00g11080.t1	Disease resistance protein (TIR-NBS-LRR class) family	0.192798	0.142864	0.0886245	0.685134	0.544869	0.000508865	0.35288	0.416679	0.233315	0.199406	0.813632	0.389227	0.00029056	5.95712e-06	0.000239885	0.000282126	0.180006	0.000161445	0.000549101	0.000386415	0.000420093	0.267541	8.10159e-05	0.000289615
itf00g11080.t2	Disease resistance protein (TIR-NBS-LRR class) family	0.0860597	7.7531e-07	2.36276e-07	0.000148979	1.2696e-05	0.388318	0.221449	0.302345	0.408537	0.138253	0.0864876	0.217131	0.12216	0.376235	0.442652	0.350711	8.5496e-05	0.0911121	0.312237	0.248214	0.355365	0.000226678	0.193128	0.107425
itf00g11080.t3	Disease resistance protein (TIR-NBS-LRR class) family	2.77187e-05	6.95081e-09	2.67943e-06	4.70482e-05	3.65214e-11	9.28439e-27	0.0236772	1.26579e-05	2.08761e-06	7.8664e-05	0.0267526	1.34119e-05	0.48101	0.000176661	0.019787	0.349399	0.316412	0.710785	0.641399	0.455024	0.405942	0.144442	0.284385	0.473277
itf00g11100.t1	histone acetyltransferase of the CBP family	28.0189	14.6097	15.2638	33.8755	30.1234	33.6252	16.7013	19.6153	19.734	8.24408	18.972	16.1878	25.9389	24.6064	24.9956	30.328	19.9917	20.5972	20.1985	13.5237	20.1998	17.9258	19.2678	14.3887
itf00g11110.t1	rRNA processing protein-related	0.553613	0.741588	0.297942	1.65335	1.0212	0.505451	0.612707	0.427456	0.428904	0.597118	1.88113	0.67076	0.0851565	0.111301	0.0966745	0.0833548	0.169969	0.398144	0.225448	0.0846518	0.238895	0.0893471	0.279652	0
itf00g11130.t1	DEA(D/H)-box RNA helicase family protein	7.09955	3.11702	0.51885	9.69914	11.1786	7.66133	9.86065	9.56076	10.9498	7.78893	14.0125	13.5953	4.92175	5.33821	5.98629	4.75569	1.17825	5.24949	8.23393	6.93128	8.71872	7.92024	8.0787	6.75459
itf00g11140.t1	DEA(D/H)-box RNA helicase family protein	0	0	0	0	0	0	0	0	0	0	0	0	0	0	0	0	0	0	0	0	0	0	0	0
itf00g11150.t1	AWPM-19-like family protein	0.54913	1.31912	0	0	0.717661	0.511508	0.780686	0.873764	0.616736	0.787283	0.960723	0.829759	0.354796	0.342788	0.381293	0	0.607946	0.324272	0	0.377432	0.363575	0.999182	0.939772	0.885694
itf00g11230.t1	LRR and NB-ARC domains-containing disease resistance protein	0.435796	0.184026	0.0599084	0.960934	0.751807	0.537434	0.769941	0.00125698	0.916509	0.252234	0.784721	0.816262	0.805643	0.851996	0.910873	0.792059	0.781867	0.0532977	1.375	1.0893	1.38395	0.51548	1.53954	1.3552
itf00g11230.t2	LRR and NB-ARC domains-containing disease resistance protein	0.00305796	0.00279445	0.00562846	0.00393585	0.00418011	0.0049269	0.00336658	1.40587	0.00390669	0.00316305	0.00373179	0.00335482	0.00421477	0.00620403	0.00535195	0.599202	0.00329873	1.87057	0.000581783	0.00448565	0.000646221	0.824872	0.00622463	0.00426291
itf00g11240.t1	Zinc knuckle domain containing protein	0	0	0	0	0	0	0	0	0	0	0	0	0	0	0	0	0	0	0	0	0	0	0	0
itf00g11250.t1	DUF4283 domain containing protein	0	0	0	0	0	0	0	0	0	0	0	0	0	0	0	0	0	0	0	0	0	0	0	0
itf00g11260.t1	hypothetical protein	1028.92	1318.23	2029.02	832.321	1116.38	922.903	195.412	188.37	155.265	184.138	285.285	264.932	342.185	336.284	579.259	254.169	148.811	96.578	76.5751	94.3741	74.5695	27.85	29.5456	38.1986
itf00g11270.t1	hypothetical protein	0	0	0	0	0	1.07824	0	0	0	0	0	0	0	0	0	0	0	0	0	0	0	0	0	0
itf00g11320.t1	Polynucleotidyl transferase, ribonuclease H-like superfamily protein	0	0	0	0	0	0	0	0	0	0	0	0	0	0	0	0.150082	0	0.184695	0	0	0	0	0.284703	0
itf00g11350.t1	DNA repair metallo-beta-lactamase family protein	1.94063	0.807358	0.643939	1.70812	1.57214	2.28517	1.63402	1.59698	2.15908	0.93112	1.50732	1.2993	0.997263	1.6347	1.52862	1.49964	1.00509	1.53102	0.885412	0.982728	1.05196	0.9961	0.996224	0.864937
itf00g11360.t1	NAD(P)H:plastoquinone dehydrogenase complex subunit O	12.4037	15.5879	15.9106	18.5058	23.5855	12.694	89.9019	70.6662	86.4626	73.7097	56.2414	60.7559	7.55708	6.98709	8.92012	10.7992	14.2442	22.8655	77.8105	94.8434	73.4004	91.6512	101.593	99.7386
itf00g11360.t2	NAD(P)H:plastoquinone dehydrogenase complex subunit O	0.00024294	1.8528	2.06441	1.44313	3.17614	2.42593	4.17236	6.88195	11.1066	9.6306	3.8145	1.75105	2.47778	2.79732	0.722707	3.60636	2.132	3.53429	14.876	5.73745	9.59325	7.89119	8.65438	10.9147
itf00g11430.t1	Ribosomal protein L6 family protein	2.88764	2.19005	0	2.17152	2.79638	1.59103	2.84109	0.491993	4.33354	0.451365	2.64037	1.81568	0	0	0	0	0	0.445887	0	0.199836	0	0	0	0
itf00g11500.t1	O-fucosyltransferase family protein	3.4047	3.48662	4.94068	7.38462	3.8108	8.54803	2.66697	4.12372	1.19205	2.74744	3.05617	1.93389	15.4935	10.7998	14.8783	14.27	7.58667	4.5597	9.34766	5.56377	7.71361	4.46066	4.60482	6.1127
itf00g11520.t1	hypothetical protein	0	0	0	0	0	0	0	0	0	0	0.0524364	0	0	0	0	0	0.0582237	0.0731278	0	0	0	0.0732796	0	0
itf00g11560.t1	2-oxoglutarate (2OG) and Fe(II)-dependent oxygenase superfamily protein	0	0	0	0	0	0	0	0	0	0	0.168577	0	0	0	0	0	0	0	0	0	0	0	0	0
itf00g11570.t1	CAP (Cysteine-rich secretory proteins, Antigen 5, and Pathogenesis-related 1 protein) superfamily protein	0	0	0	0	0	0	0	0	0	0	0	0	0	0	0	0	0	0	0	0	0	0	0	0
itf00g11600.t1	NAD(P)-binding Rossmann-fold superfamily protein	0	0	0	0	0	0	0	0	0	0	0	0	0	0	0	0	0	0	0	0	0	0	0	0
itf00g11610.t1	NAD(P)-binding Rossmann-fold superfamily protein	0	0	0	0	0	0	0	0	0	0	0	0	0	0	0	0	0	0	0	0	0	0	0	0
itf00g11650.t1	2-oxoglutarate (2OG) and Fe(II)-dependent oxygenase superfamily protein	0.714271	0.385741	0.446499	0.941046	1.08281	0.735619	0.817029	0.153534	0.21901	0.193265	0.0520348	0.439863	0.125804	0	0	0	0.27152	0.224712	0.160838	0	0	0	0.0593331	0
itf00g11660.t1	CAP (Cysteine-rich secretory proteins, Antigen 5, and Pathogenesis-related 1 protein) superfamily protein	0	0	0	0	0	0	0	0	0	0	0	0	0	0	0	0	0	0	0	0	0	0	0	0
itf00g11680.t1	guanylyl cyclase	0	0	0	0	0	0	0	0	0	0	0	0	0	0	0	0	0	0	0	0	0	0	0	0
itf00g11780.t1	Serine carboxypeptidase S28 family protein	0	0	0	0	0	0	0	0	0	0	0	0	0	0	0	0	0	0	0	0	0	0	0	0
itf00g11800.t1	ubiquitin-conjugating enzyme	1.36553	0	0	0.250169	0.664655	0.710918	0	0.507651	0.494735	0.454312	0	0.226775	0.288257	0	1.0334	0.577741	0.291588	0.312048	0.380048	0.308569	0	1.18368	0.472371	0
itf00g11870.t1	Bifunctional inhibitor/lipid-transfer protein/seed storage 2S albumin superfamily protein	0	0	0	0	0	0	0	0	0	0	0	0	0	0	0	0	0	0	0	0	0	0	0	0
itf00g11900.t1	hypothetical protein	4.34592	2.41133	6.33478	0	3.58152	2.41332	1.64861	0.932114	4.03459	0	0	1.57627	0	0	0	0	0	0	0	0	0	0	0	0
itf00g11930.t1	expansin-like B1	2.08925	1.63691	0.277495	3.08455	2.52261	3.12466	0.633412	0.461235	0.232458	0.105674	0.253321	0.625488	3.99934	3.29098	4.23468	5.32674	1.91777	0.754391	1.10765	0.777048	0.829492	1.25831	1.49299	1.58212
itf00g11970.t1	RING/U-box superfamily protein	0	0	0	0	0.203873	0	0	0.151085	0	0	0	0	0	0	0	0	0	0	0.230394	0	0	0.201379	0	0.206449
itf00g11980.t1	ribosomal RNA processing	2.09246	6.45417	1.99405	3.12788	5.40738	2.79553	4.30154	2.55719	0.894251	3.46061	7.72956	4.86157	0.655882	0.00159047	0.0554116	0.00248972	1.73166	4.70471	0.00293827	0.000612418	0.508688	0.00550477	5.01183	1.07044
itf00g11980.t2	ribosomal RNA processing	8.97057e-05	0.0680177	0.00173524	0.740203	0.699587	9.78433e-05	0.880858	0.903311	6.91978e-05	0.00228686	0.309235	2.04959e-05	0.000238991	1.35357	0.268458	0.946568	0.00604418	0.79369	3.02981e-05	2.63386	1.91976	1.03343	0.000149833	0.58268
itf00g11980.t3	ribosomal RNA processing	2.32859	1.13045e-31	7.61423e-18	2.63018	3.13492	1.2064	0.255132	3.0358	2.16299	0.29403	0.574883	2.00769	0.364651	0.424178	3.02029	2.57852	1.09195	2.89957	2.12651	0.310731	0.693574	2.60266	0.257616	1.3926
itf00g11980.t4	ribosomal RNA processing	2.181	0.0344023	2.31296e-96	1.25525	1.0531	5.47972	1.88872	6.13765	6.56511	3.21989	0.122872	1.37345	9.5016	8.60828	12.1545	7.46385	7.98523	0.635056	9.46558	7.27993	9.25337	7.11195	4.10504	11.7708
itf00g12000.t1	RING/U-box superfamily protein	3.33546	2.51414	2.17029	2.68496	2.38353	2.08592	2.8145	1.89926	3.65501	1.78145	2.78286	3.15978	0	0	0	0	0	0	0	0	0	0	0	0
itf00g12080.t1	RING/U-box superfamily protein	0	0	0	0	0	0	0	0	0	0	0	0	0	0	0	0	0	0	0	0	0	0	0	0
itf00g12130.t1	RWP-RK domain-containing protein	0	0	0	0	0	0	0	0	0	0	0	0	0	0	0	0	0	0	0	0	0	0	0	0
itf00g12270.t1	Nucleotide-diphospho-sugar transferases superfamily protein	0	0	0	0	0	0	0	0	0.218294	0.175833	0.247995	0.198747	0	0.250995	0	0	0	0	0.25888	0.207297	0	0.225615	0	0.205355
itf00g12280.t1	Nucleotide-diphospho-sugar transferases superfamily protein	0	0	0	0	0	0	0	0	0	0	0	0	0	0	0	0	0.143185	0	0	0	0	0	0.117071	0
itf00g12320.t1	Myb/SANT-like DNA-binding domain containing protein	1.44112	0.757748	0.792229	1.04992	0.816074	0.696997	0.260958	0.330497	0.65894	0.108057	0.512048	0.448165	2.02287	2.30957	1.62524	1.0472	1.59697	1.13036	0.993658	1.24545	0.583419	1.05907	1.42602	1.50291
itf00g12410.t1	SH3 domain-containing protein	0	0	0	0	0	0	0	0	0	0	0	0	0	0	0	0	0	0	0	0	0	0	0	0
itf00g12440.t1	hypothetical protein	0	0	0	0	0	0	0	0	0	0	0	0	0	0	0	0.28655	0	0	0	0	0	0	0	0
itf00g12470.t1	cytochrome P450, family 76, subfamily G, polypeptide	15.6526	8.69427	8.62895	12.8859	15.1519	12.9781	16.8289	12.647	14.7273	5.77987	11.4507	10.2969	6.62404	7.77776	7.45374	8.73834	5.22452	13.4225	6.77953	5.24122	6.21273	10.5004	9.63146	6.78284
itf00g12510.t1	Kunitz family trypsin and protease inhibitor protein	6.53299	8.5453	0.679795	15.225	7.08591	10.1987	0.255526	0.43782	0.364141	1.00869	0.130901	0.34518	7.83896	1.50828	1.8903	16.4341	23.5068	14.5777	0.359666	0	0.564628	0.447216	0.500833	0.561274
itf00g12530.t1	response regulator	0	0	0	0	0	0	0	0	0	0	0	0	0	0	0	0	0	0	0	0	0	0	0	0
itf00g12550.t1	root hair initiation protein root hairless 1 (RHL1)	1.05095e-05	8.60956e-06	9.50108e-06	0.000313917	0.256378	1.64994e-05	1.14753e-05	1.20094e-05	1.37153e-05	1.26901e-05	0.405804	1.18087e-05	3.07913e-05	1.93371e-05	1.56024e-05	1.18541e-05	0.101565	6.66887e-06	0.331222	1.36495e-05	1.39557e-05	1.12865e-05	1.42615e-05	1.29573e-05
itf00g12550.t2	root hair initiation protein root hairless 1 (RHL1)	2.03868	1.13006	0.166544	2.64526	1.70951	1.60114	1.06533	1.0018	1.27998	1.16066	1.04332	1.87511	1.17637	0.578674	1.62388	1.63908	0.394895	1.70588	0.761028	0.946573	1.30807	1.43691	1.18908	0.558819
itf00g12620.t1	Cysteine/Histidine-rich C1 domain family protein	0	0	0	0	0	0	0.110601	0.22063	0.77596	0	0	0	0	0	0	0	0	0	0	0	0	0	0	0
itf00g12630.t1	PRLI-interacting factor, putative	56.0181	67.1961	32.1711	30.8193	34.5312	46.9623	56.907	41.7401	49.3877	65.8118	37.1518	49.6054	20.7459	23.1963	24.5596	32.8585	26.2165	24.801	29.4287	32.3127	29.2915	29.6558	30.6314	28.6411
itf00g12700.t1	Late embryogenesis abundant protein, group 1 protein	0	0.164227	0	0	0.285433	0.525812	0.184485	0	0.45514	0.312738	0	0.175695	0	0.23734	0	0.75048	0.432433	0.265121	0.225293	0	0	0	0	0
itf00g12720.t1	hypothetical protein	0	0	0	0	0	0.486345	0	0	0	0	0	0	0	0	0.178246	0.415949	0	0	0	0	0	0	0.228257	0
itf00g12780.t1	Ubiquitin carboxyl-terminal hydrolase-related protein	0	0	0	0	0	0	0	0	0	0	0	0	0	0	0	0	0	0	0	0	0	0	0	0
itf00g12800.t1	K+ efflux antiporter	0.0892034	0.0906526	0	0.0504195	0	0	0.0444495	0.152965	0.0552509	0.0468412	0	0.128589	0	0.201964	0.126071	0.050833	0.096708	0.136819	0.200909	0.267955	0.149845	0.345549	0.186649	0.111565
itf00g12820.t1	hypothetical protein	0	0	0	0	0	0	0	0	0	0	0	0	0	0	0	0	0	0	0	0	0	0	0	0
itf00g12860.t1	hypothetical protein	0	0	0	0	0	0	0	0	0	0	0	0	0	0	0	0	0	0	0	0	0	0	0	0
itf00g12930.t1	phosphoglucose isomerase	4.30213	0.943355	0.42006	4.11768	3.37003	5.03063	3.76383	6.93794	4.79471	2.74409	2.84273	2.21291	2.68001	4.95913	2.81918	5.81589	1.40163	4.0947	3.25707	5.2922	6.32946	7.22095	9.58233	4.79323
itf00g12980.t1	Tetratricopeptide repeat (TPR)-like superfamily protein	0	0	0	0	0	0	0	0	0	0	0	0	0	0	0	0	0	0	0	0	0	0	0	0
itf00g13070.t1	PLC-like phosphodiesterases superfamily protein	0.0442883	0	0	0	0.0725837	0	0.808264	0.293561	0.109252	0.175462	0.114202	0.147495	0	0	0.0443331	0	0	0	0.227831	0.134777	0.25787	0.240567	0.277783	0.203743
itf00g13080.t1	COBRA-like extracellular glycosyl-phosphatidyl inositol-anchored protein family	0.659585	0.755109	1.14252	0.281547	0.458299	0.250542	1.29308	0.417283	1.27186	0.789239	0.656372	1.19407	0.420752	0.327408	0.473625	0.166681	0.087926	0.156278	0.209887	0.549803	0.244693	0.212252	0.431922	0.18431
itf00g13090.t1	COBRA-like extracellular glycosyl-phosphatidyl inositol-anchored protein family	0.933788	1.27811	1.20328	0.687965	1.10025	0.67061	0.129923	0.656476	0.377946	0.120122	0.370004	0.0627634	2.86962	2.7238	4.13494	2.61214	5.61964	6.09299	1.56056	1.74068	1.04388	1.60964	2.41602	2.84339
itf00g13100.t1	hypothetical protein	7.0803	7.15627	6.0512	8.06778	9.87892	6.54415	1.48885	2.07106	1.86459	1.81108	2.3674	2.40159	9.81198	9.86636	13.2881	10.3005	14.1849	16.2561	4.32634	2.45126	3.78028	5.16178	2.86977	5.68781
itf00g13110.t1	ralf-like	20.1236	30.8441	55.8845	16.2412	19.8078	14.8193	50.1066	29.9523	36.1922	76.4246	41.0626	47.1824	9.12893	7.48743	8.90582	7.57459	10.9964	16.3881	13.941	17.8555	19.7794	21.7538	23.4932	19.8561
itf00g13130.t1	Malectin/receptor-like protein kinase family protein	1.14426	0.409299	0.226648	0.841248	0.808678	0.760019	1.8504	1.91763	1.99036	1.54852	1.97946	1.87428	0.487101	1.3112	1.8176	1.60319	2.65551	5.71893	3.98653	3.4046	4.02155	4.44278	4.53359	3.6394
itf00g13140.t1	ralf-like	60.8024	86.4073	72.1542	33.2409	43.4323	37.3561	120.432	94.5531	121.956	216.592	76.1008	118.73	24.0095	18.5415	21.7475	19.0704	25.0379	38.1555	44.1908	53.7722	61.0915	56.5454	63.6582	50.8947
itf00g13150.t1	Malectin/receptor-like protein kinase family protein	25.4251	7.86882	4.4067	17.2356	20.0907	15.1643	16.0818	15.0859	15.125	10.9567	15.0971	14.9932	11.5024	13.0473	15.2951	17.0928	24.1792	36.3385	13.9778	9.35463	13.4893	16.1845	15.9302	13.5263
itf00g13170.t1	hercules receptor kinase	0	0	0	0	0	0	0	0	0	0	0	0	0	0	0	0	0	0	0	0	0	0	0	0
itf00g13190.t1	COBRA-like extracellular glycosyl-phosphatidyl inositol-anchored protein family	0.496029	0.653104	0	0.143043	0.187361	0.20959	0	0.272858	0.164126	0.11487	0.152262	0	0.916531	0.734471	0.800013	0.378145	1.85227	0.333211	0.86137	0.567569	0.432886	0.370462	0.774421	0.448625
itf00g13200.t1	conserved hypothetical protein	8.0661	6.16224	8.69593	7.80298	9.14535	9.34261	6.00015	8.16853	7.14298	4.26837	9.56565	8.2518	8.43124	13.8308	13.8281	11.7875	13.4842	12.7433	7.42059	7.4805	7.81341	5.58034	5.63029	8.57028
itf00g13230.t1	Zinc finger C-x8-C-x5-C-x3-H type family protein	0	0	0	0	0	0	0	0.056713	0	0	0	0	0.437113	0.22703	0.888309	1.7634	1.27396	1.43755	0.282171	0.120226	0.215595	0.242169	0.134733	0.298838
itf00g13290.t1	AGAMOUS-like	0	0	0	0	0	0	0	0.0629777	0.0698196	0	0	0	0	0.0999801	0	0.221151	0	0	0.477405	0.0786461	0.208692	0.157877	0.265725	0.153062
itf00g13310.t1	Oleosin family protein	35.9526	22.0758	32.4257	15.9571	11.4782	27.5336	0.141077	0.265279	0.577986	0	0.121536	0.120833	39.3607	29.8782	26.6664	31.3932	39.8461	10.9173	2.90902	2.12172	1.74417	2.01853	2.02058	1.94761
itf00g13350.t1	Kunitz family trypsin and protease inhibitor protein	0	0	0	0	0	0	0	0	0	0	0	0	0	0	0	0	0.187906	0	0	0	0	0	0	0
itf00g13360.t1	Kunitz family trypsin and protease inhibitor protein	0.111506	0	0	0	0.65702	0	0	0	0	0	0	0	0	0	0	0	0	0	0	0	0	0	0.21914	0
itf00g13410.t1	Kunitz family trypsin and protease inhibitor protein	3.03882	6.75787	0	15.1023	8.45462	6.91364	2.44758	1.45258	1.6082	1.99979	1.43823	2.04305	4.1198	1.77427	1.73589	5.57898	30.8417	2.48545	1.21656	1.14994	2.97053	0.993853	0.318991	0.920548
itf00g13430.t1	RAB GTPase homolog A2C	0	0	0	0	0	0	0	0	0	0	0	0	0	0	0	0	0	0	0	0	0	0	0	0
itf00g13440.t1	Kunitz family trypsin and protease inhibitor protein	1.93337	7.06742	0.495142	17.7134	8.28564	7.26471	1.95552	1.24816	2.39535	2.31378	1.05011	1.79295	3.73858	1.67171	2.47214	8.35994	34.4559	3.37861	0.201442	0.828051	0.968635	0.978658	1.89756	0.598932
itf00g13450.t1	Replication factor-A C terminal domain containing protein	0.258781	0.640045	0	0.158074	0.433608	0.334935	0.143479	0.067726	0.361441	0.134652	0.176943	0.0724212	0.0668249	0	0.23182	0.0705396	0.0653303	0.0823879	0	0.0678587	0.062648	0.0755331	0	0.0670003
itf00g13520.t1	hydroxyproline-rich glycoprotein family protein	0	0	0	0	0	0	0	0	0	0	0	0	0	0	0	0	0	0	0	0	0	0	0	0
itf00g13530.t1	hypothetical protein	0.259562	1.01641	0.669132	0.375306	0.255146	0.293559	0.191773	0.569298	0	0.20658	0	0.0942316	0.224021	0.298048	0.374331	0.562974	1.03617	1.69634	1.34225	0.529055	0.909244	2.10308	0.635766	2.20475
itf00g13570.t1	voltage dependent anion channel	1.21881	2.14146	1.72703	1.20134	1.20737	0.54115	0.596005	0.418723	0.435906	1.32451	0.557582	0.823222	0.159548	0.20172	0.192065	0.305963	0.156586	0.149166	0.828313	0.326645	0.631975	0.545953	0	0.997991
itf00g13580.t1	Translation protein SH3-like family protein	16.7258	18.7305	14.7427	12.091	10.651	21.2796	16.7906	12.6347	17.3803	28.4529	16.1462	26.8124	7.89801	8.9881	10.6266	7.14035	6.16906	6.28116	12.5388	10.2084	12.3757	6.47855	8.73023	4.16025
itf00g13610.t1	GRAS family transcription factor	0.158445	0.0415844	0	0.078508	0.151063	0.169611	0.51469	0.610973	0.613182	0.247048	0.410457	0.448219	0.0431053	0.054179	0.0445565	0.0458874	0.0576373	0.0683863	0.196939	0.123461	0.151348	0.235954	0.368514	0.153791
itf00g13630.t1	voltage dependent anion channel	13.3075	10.6852	7.33815	11.1746	7.48603	13.4925	10.4796	13.0798	14.2387	18.8792	14.5011	16.0094	5.98311	9.32722	5.61645	5.57267	3.18468	3.08141	8.9593	9.19068	7.36853	5.7232	8.11363	8.0838
itf00g13640.t1	Translation protein SH3-like family protein	6.55841	16.7982	41.4207	9.35258	9.62974	4.91972	12.5677	8.62869	6.34215	10.427	23.4807	11.5303	2.97836	1.88535	1.31036	2.72891	3.47305	17.5882	2.48271	3.07682	2.48011	4.87453	7.37647	2.8618
itf00g13720.t1	NAD(P)-binding Rossmann-fold superfamily protein	19.4783	15.4448	7.27676	15.6404	25.0863	18.3748	30.9169	35.0864	34.6349	31.0229	36.7334	33.6901	22.3439	25.4166	26.0659	18.8474	5.3929	14.2803	40.892	43.9765	41.2959	36.3305	38.2743	40.2551
itf00g13720.t2	NAD(P)-binding Rossmann-fold superfamily protein	5.79648e-05	10.8611	31.1836	3.57761e-05	1.02719	0.684315	2.21381e-05	3.90846e-05	0.387383	0.000219569	0.624672	4.54473e-08	0.843423	0.000403453	0.631847	0.000253911	12.4809	6.92108	4.10452e-05	6.13507e-05	4.60149e-05	0.73964	0.000230269	6.69611e-05
itf00g13720.t3	NAD(P)-binding Rossmann-fold superfamily protein	4.07222	1.61423	0.00372817	4.55686	8.77808e-05	0.000232449	2.84433	0.67583	1.29914	4.10084e-05	0.000176939	0.723695	1.83483	0.664145	0.534882	5.38108	2.69955	6.13813	2.12788	0.444444	1.1679	1.52757	1.71905	2.15305
itf00g13720.t4	NAD(P)-binding Rossmann-fold superfamily protein	3.94776	1.73005	1.08232	3.32169	2.77397	5.46259	3.74898	7.08538	10.5427	3.15906	3.86395	4.05127	3.52888	1.5301	7.54413	6.3725	4.80717	5.89882	10.4237	4.17375	8.43624	9.44493	8.16238	8.84828
itf00g13780.t1	GroES-like zinc-binding dehydrogenase family protein	0.494905	0.266613	0	0	0	0	5.46241	12.2698	6.83847	13.7209	9.84489	9.34221	0.630522	0.827086	0	0.928939	4.69582	4.02342	8.99053	10.4987	7.10147	3.28807	4.66378	4.50375
itf00g13800.t1	Far-red impaired responsive (FAR1) family protein	0.210772	0	0	0	0	0	0	0	0.258686	0	0	0	0	0	0	0	0	0	0	0	0	0	0	0
itf00g13830.t1	Phospholipid/glycerol acyltransferase family protein	3.1356	2.70881	0.285536	3.29082	2.00116	3.31715	1.39396	1.41281	2.66749	2.54421	0.746798	1.11965	0.725748	0.775742	0.827222	1.56572	0.954872	1.99021	1.49736	0.339579	1.19754	1.95666	1.03625	0.771754
itf00g13860.t1	glutathione transferase lambda	3.93953	4.14801	2.80263	4.56081	4.51399	3.35049	13.2485	9.50269	13.5316	11.3254	14.016	12.7731	1.31313	2.11228	2.65091	2.50015	2.01292	2.55381	6.48862	8.69332	7.05955	8.35515	7.1864	9.10555
itf00g13870.t1	Glutathione S-transferase family protein	10.8962	14.8846	26.267	20.855	18.9282	15.3372	8.9659	7.40776	7.46783	9.56103	15.5284	9.55809	8.2457	11.0456	17.0808	13.6107	8.59503	16.5171	2.42426	3.83982	3.89091	2.34653	2.68575	3.36682
itf00g13880.t1	D-aminoacid aminotransferase-like PLP-dependent enzymes superfamily protein	2.09708	0.805452	0.506783	2.68109	2.84287	1.99579	3.04213	2.52397	3.24635	2.9989	3.2882	2.50934	1.22187	1.42493	1.61129	1.84975	0.75048	1.48085	2.78341	1.89084	1.90696	2.61765	1.50336	2.42924
itf00g13890.t1	RNA-binding (RRM/RBD/RNP motifs) family protein	0.0823131	0.171964	0.189817	0.0877734	0.114965	0	22.9392	14.937	17.3836	16.9519	8.97071	11.1192	0.103898	0	0	0	0	0	9.80756	9.74953	8.16151	5.75765	3.44042	5.41767
itf00g13900.t1	phosphate starvation response	13.1589	9.90182	7.1202	12.1542	11.2893	11.698	6.44667	7.62375	6.14882	5.40445	8.36346	7.09797	12.8052	11.13	11.4148	7.80036	12.9289	8.94231	8.13694	7.79656	8.72562	5.86109	7.10828	6.14475
itf00g13900.t2	phosphate starvation response	0.95402	0.279786	1.19266e-06	2.92541	1.77854	1.32403	0.783051	2.31928	1.11286	0.538202	1.32399	0.830804	0.857415	1.95099	2.66232e-05	2.25741	5.89864e-06	1.03748	1.29877	0.348111	0.415229	2.93859	1.10438	0.893359
itf00g13920.t1	hypothetical protein	0.37977	0	0	0	0.283173	0	0	0.289632	0.261816	0.268218	0	0.413129	0	0.443824	0	0.325267	0	0.304901	0	0.698489	0.320243	0	0	0
itf00g14100.t1	gibberellin 2-oxidase	0	0	0	0	0	0	0	0	0	0.107502	0	0.0511909	0	0	0	0	0	0	0	0	0	0	0	0
itf00g14110.t1	zinc ion binding;nucleic acid binding	0	0	0	0	0	0	0	0	0	0	0	0	0	0	0	0	0	0	0	0	0	0	0	0
itf00g14130.t1	Protein of unknown function (DUF3414)	0	0	0	0.450681	0	0.214577	0	0	0.35542	0.174547	0	0	0	0	0	0	0	0.319621	0	0	0	0	0	0
itf00g14160.t1	Protein of unknown function (DUF3049)	1.53519	1.4027	2.54459	1.91107	1.23078	2.19614	5.88323	12.9532	6.9211	2.41231	4.76522	4.07639	1.58484	2.48078	1.33714	1.85739	1.59802	2.9449	4.69862	6.1495	5.30809	6.28363	5.84759	5.55444
itf00g14170.t1	BRI1 suppressor 1 (BSU1)-like	21.0065	7.75422	6.87629	28.1033	22.8571	23.2285	11.398	16.3883	14.4966	5.8835	14.2103	11.5736	15.4175	17.814	16.2143	18.7663	15.6554	17.338	15.7956	10.7738	14.6883	15.3757	16.2113	12.6936
itf00g14170.t2	BRI1 suppressor 1 (BSU1)-like	5.65127	2.17681	4.09869	5.30187	8.94566	10.3361	5.69914	5.28989	4.15562	1.9086	4.22497	5.16794	4.71289	1.92507	3.73609	5.12731	3.3608	5.54315	3.66494	2.92347	5.87169	7.47948	3.40708	4.15249
itf00g14170.t3	BRI1 suppressor 1 (BSU1)-like	0.890216	0.237039	2.53573e-05	1.45364	0.787404	0.897139	1.06142	1.45523	1.54039	0.123399	0.289778	1.14785e-05	1.32049	0.652654	0.143962	1.29018	0.675881	1.09827	0.842932	0.285765	0.499555	0.933887	1.24179	1.53326
itf00g14210.t1	RNI-like superfamily protein	0	0	0	0.0462725	0	0	0	0.431816	0	0.0962049	0.249651	0.173277	0.167107	0.0758017	0.0683724	0.0520171	0.336049	0.800307	1.40504	0.985534	2.24813	1.25933	0.885043	0.678087
itf00g14220.t1	receptor like protein	0.308055	0.042378	0	0.127978	0.107764	0	0.94313	4.14902	1.54229	1.06979	3.10172	2.80114	1.52977	1.0462	2.3309	1.20768	3.94288	5.58816	14.9968	14.023	13.6173	8.19429	8.67876	9.11318
itf00g14240.t1	hypothetical protein	0	0	0	0	0	0	0	0.602152	0	0	0	0	1.11572	1.42491	0.407451	0.727689	0.814269	3.15625	0.428353	0	0.347571	0.362356	0.665151	0.370804
itf00g14270.t1	homolog of yeast sucrose nonfermenting	0.87691	0.326751	0	0.360284	0.49622	1.14395	0	2.88627	0	0	0	0.6992	4.58191	3.39538	4.55127	5.87768	12.464	4.70317	2.54735	2.28901	3.46872	7.12508	2.42539	4.79473
itf00g14300.t1	alpha/beta-Hydrolases superfamily protein	0.682203	0.0494586	0	0.0607118	0.0807044	0	0.0546355	0.213332	0	0	0	0	0.888609	1.4457	1.18712	0.476977	0.431568	0.13518	0.425096	0.271603	0.379577	0.390164	0.0527606	0.124871
itf00g14310.t1	senescence-associated gene	0	0	0	0	0	0	0	0	0	0	0	0	0	0	0	0	0	0	0	0	0	0	0	0
itf00g14350.t1	cinnamyl-alcohol dehydrogenase	0.0580433	0.114823	0	0.138546	0.182183	0.0997696	0.83448	3.05915	0.288456	0.192191	0.761627	0.322597	0.0646427	0.406024	0.540365	0.627465	0.400685	1.21884	7.32468	7.43128	9.83077	9.03616	6.68434	6.73901
itf00g14360.t1	cinnamyl-alcohol dehydrogenase	0	0	0	0	0	0	0.0642065	0.194084	0	0.0661582	0	0	0.129351	0.160075	0.0747824	0.062249	0.224569	0.0551595	1.52162	1.1038	1.66223	0.803947	1.4867	1.36713
itf00g14370.t1	actin-12	0	0	0	0	0	0	0	0	0	0	0	0	0	0	0	0	0	0	0	0	0	0	0	0
itf00g14390.t1	AGAMOUS-like	0	0	0	0	0	0	0	0	0	0	0	0	0	0	0	0	0	0	0	0	0	0	0	0.0478029
itf00g14400.t1	syntaxin of plants	0	0	0	0	0	0	0	0	0	0	0	0	0	0	0	0	0	0	0	0	0	0	0	0
itf00g14410.t1	syntaxin of plants	0	0	0	0	0	0	0	0	0	0	0	0	0	0	0	0	0	0	0	0	0	0	0	0
itf00g14440.t1	P-loop containing nucleoside triphosphate hydrolases superfamily protein	9.24823	9.59714	7.79303	11.521	11.267	10.4582	6.76284	3.61505	4.29342	7.28903	6.04571	5.88253	12.5347	12.7926	14.2968	11.1765	9.29812	12.9718	9.2266	10.1954	6.98844	7.20325	8.24846	10.1342
itf00g14440.t2	P-loop containing nucleoside triphosphate hydrolases superfamily protein	0.145946	7.76673e-05	1.89124	0.00268346	0.000320644	0.000429384	0.00114677	5.07298	3.89522	0.000435832	0.813236	0.00327054	0.000361487	0.267581	2.06569	0.34959	0.000562188	0.591723	0.00591696	0.000648441	1.78852	1.35731	0.000816496	0.00121257
itf00g14440.t3	P-loop containing nucleoside triphosphate hydrolases superfamily protein	1.18386e-133	4.38119e-48	3.84614e-27	6.67703e-48	5.29003e-32	2.57081e-24	4.15e-32	8.05651e-07	1.31388e-07	5.11905e-43	1.45065e-42	1.14162e-46	2.31574e-17	8.72419e-48	5.92782e-12	1.09706e-57	5.59451e-86	0.225558	4.97681e-11	3.47131e-25	3.99852e-07	1.47468e-12	6.04134e-32	9.24196e-24
itf00g14460.t1	rho guanyl-nucleotide exchange factor	0	0	0	0	0	0	0	0	0	0	0	0	0	0	0	0	0	0	0	0	0	0	0	0
itf00g14540.t1	ENTH/VHS family protein	8.07602	5.47552	5.07333	11.4114	10.9774	12.2378	7.74818	8.51553	7.87559	3.92769	8.35674	7.00164	7.6688	8.04701	8.67681	9.62413	6.72719	7.56046	7.90856	6.09819	7.35652	6.227	6.78043	5.09393
itf00g14640.t1	Serine carboxypeptidase S28 family protein	0	0	0	0	0	0.0641982	0	0	0	0	0	0	0	0	0	0.0666811	0	0	0	0	0	0	0	0
itf00g14810.t1	Nuclear-pore anchor	5.38819	1.94817	0.000692633	4.20819	5.13951	4.58785	3.92233	2.8515	3.20083	2.67896	6.63597	5.5745	3.46289	2.15493	4.32301	3.7505	2.91638	3.44111	4.99202	3.89703	3.22654	2.57544	3.43874	2.40201
itf00g14810.t2	Nuclear-pore anchor	0.000150613	0.00116035	2.44012	1.25921	0.00188833	0.000228301	0.000101378	1.66415	1.87003	0.000192672	0.775381	0.420578	1.02205	2.02593	0.0050972	1.05207	0.0414648	0.000373717	0.0620156	0.00786899	1.09048	0.815188	1.11837	1.00164
itf00g15120.t1	kunitz trypsin inhibitor	0	0	0	0	0	0	0	0	0	0	0	0	0	0	0	0	0	0	0	0	0	0	0	0
itf00g15130.t1	Sporamin B	72.2947	11.1507	10.4818	22.6421	22.372	30.5172	0.790688	0.775897	0.711802	0.563822	0.734387	0.123819	40.3616	77.5234	49.3002	21.7996	14.3501	24.0762	3.42519	2.55058	1.26556	1.7967	3.02083	2.03652
itf00g15150.t1	Kunitz family trypsin and protease inhibitor protein	0	0	0	0	0	0	0	0	0	0	0	0	0	0	0	0	0	0	0	0	0	0	0	0
itf00g15160.t1	drought-repressed	0	0	0	0	0	0	0.0939406	0.144518	0	0	0	0.0873496	0.15733	0	0	0	0	0	0	0	0	0	0	0
itf00g15170.t1	Kunitz family trypsin and protease inhibitor protein	0	0	0	0	0	0	0	0	0	0	0	0	0	0	0	0	0	0	0	0	0	0	0	0
itf00g15180.t1	drought-repressed	0	0	0	0.0425593	0	0	0	0	0	0	0	0	0	0	0	0	0	0	0	0	0	0	0	0
itf00g15200.t1	Kunitz family trypsin and protease inhibitor protein	0	0.0788491	0	0.279378	0	0.291731	0.127744	0.166892	0.170086	0	0.0698803	0.0595355	0	0	0	0	0	0	0	0	0	0	0	0
itf00g15230.t1	Mitochondrial substrate carrier family protein	0.29673	0.454969	0	0.65313	0.42206	0.689299	0.76013	2.03173	0.776701	1.79779	0.342838	1.33349	0.175021	0.234555	0	0.17722	0.390754	0.418306	0.429937	1.04642	1.01549	1.26108	0.883713	1.46926
itf00g15290.t1	Adenosylmethionine decarboxylase family protein	0	0	0	0	0	0	0	0	0	0	0	0	0	0	0	0	0	0	0	0	0	0	0	0
itf00g15300.t1	Ribosomal protein L2 family	4.0622	5.60472	2.60931	2.16412	3.73559	6.56043	7.12576	12.7565	8.34883	9.59187	5.0666	6.33667	10.8479	13.8938	13.195	11.6992	9.7254	10.2633	16.9456	19.0782	19.8245	16.1982	13.2955	15.3374
itf00g15320.t1	BSD domain-containing protein	0	0	0	0	0	0	0	1.58153	0	0	0	0	5.00961	6.6369	6.77527	5.29556	5.22829	5.82924	5.94328	4.90674	3.92026	5.53661	5.68775	5.46266
itf00g15400.t1	DNAJ-like	0	0	0	0	0	0	0	0	0	0	0	0	0	0	0	0	0	0	0	0	0	0	0	0
itf00g15430.t1	RING/U-box superfamily protein	0	0	0	0	0	0	0	0	0	0	0	0	0	0	0	0	0	0	0	0	0	0	0	0
itf00g15460.t1	Serine carboxypeptidase S28 family protein	0.132164	0.288328	0	0.445644	0	0.439461	0	0.165238	0.170847	0.139532	0.480483	0.560083	0.151046	0	0	0	0	0	0	0	0	0	0	0
itf00g15570.t1	UDP-glucosyl transferase 72E1	0	0	0	0	0	0	0	0	0	0	0	0	0	0	0	0	0	0	0	0	0	0	0	0
itf00g15620.t1	conserved hypothetical protein	4.10662e-05	3.39932e-05	8.54213e-05	4.90532e-05	0.753102	7.3169e-05	4.33894e-05	4.67437e-05	4.571e-05	4.73489e-05	5.25117e-05	4.42495e-05	4.48502e-05	5.86085e-05	5.99295e-05	4.32923e-05	3.65176e-05	2.78319e-05	6.50701e-05	4.9049e-05	4.54134e-05	3.64291e-05	3.07364e-05	4.24176e-05
itf00g15620.t2	conserved hypothetical protein	12.3879	15.2868	10.9255	14.3105	13.2086	12.7573	13.024	10.6686	13.609	16.744	11.298	13.8109	6.9175	8.41603	9.44995	7.19011	8.52611	7.53668	6.1921	7.71653	6.36421	8.45415	7.79965	7.00061
itf00g15630.t1	microtubule-associated proteins 70-1	1.72968	0.919735	0.341343	0.79868	1.49769	3.37445	0.879227	4.19459	0.428886	0.36056	0.436536	1.17479	3.4338	4.70123	4.47627	4.30168	5.49499	1.55518	7.60882	3.90561	4.54195	3.00522	4.55696	4.84362
itf00g15660.t1	conserved hypothetical protein	29.1515	32.0815	23.2466	14.6664	16.277	22.6457	43.6552	51.4132	37.8516	45.4556	28.2238	33.5033	28.2592	33.6337	34.2666	17.0359	24.6894	25.9051	22.9134	26.6705	24.3986	21.7746	25.5256	29.1194
itf00g15700.t1	ribosomal protein S27	78.7357	132.776	80.0454	74.046	91.424	84.431	108.77	114.75	117.209	197.113	151.22	141.752	65.99	82.8626	79.2629	60.5661	58.6814	46.162	101.558	130.89	102.976	57.5058	73.2897	84.8059
itf00g15780.t1	XS domain-containing protein / XS zinc finger domain-containing protein-related	0	0	0	0	0	0	0	0	0	0	0	0	0	0	0	0	0	0	0	0	0	0	0	0
itf00g15860.t1	hypothetical protein	3.7438e-14	8.13931e-60	2.32323e-08	3.69537e-09	2.0071e-23	9.25972e-17	1.17113e-06	5.25229e-30	2.00011e-28	2.31845e-11	1.38235	0.452103	1.0489e-116	4.26875e-41	4.25389e-48	1.88427e-36	4.29117e-69	2.46376e-44	8.38767e-35	2.39484e-36	1.66038e-46	2.00122	3.01001e-23	1.63089
itf00g15870.t1	porphyromonas-type peptidyl-arginine deiminase family protein	9.14473	4.88856	2.11176	10.5985	11.5458	10.8248	6.6674	8.91832	8.00911	4.89521	6.99525	6.64291	10.6997	14.3282	13.4793	12.8233	11.3327	11.6373	11.4032	9.74055	9.80793	8.43331	8.04617	9.13188
itf00g15870.t2	porphyromonas-type peptidyl-arginine deiminase family protein	0.680535	3.59335e-05	0.644675	0.743863	5.40402e-05	0.536515	0.347527	3.83958e-05	0.422655	5.04234e-05	4.29946e-05	0.278555	2.90042e-05	3.93763e-05	0.891695	1.44795	2.81699e-05	0.263267	0.428285	0.700146	0.37591	0.337387	0.295247	0.992938
itf00g15880.t1	hypothetical protein	0	0	0	0	0	0	0	0	0	0	0	0	0	0	0	0	0	0	0	0	0	0	0	0
itf00g15970.t1	Myb/SANT-like DNA-binding domain containing protein	0	0	0	0	0	0	0	0	0	0	0	0	0	0	0	0	0	0	0	0	0	0	0	0
itf00g16010.t1	casein kinase I-like	0.543214	0	0	1.41177	6.08376	3.92108	1.99358	0.692143	4.27043	0	0.816586	0	0	4.10304	10.0556	6.39553	1.58764	0	2.921	4.59627	2.93805	0	0	0
itf00g16110.t1	Ribosomal protein S5 domain 2-like superfamily protein	0.768252	0.436826	1.2542	1.6144	2.08964	2.57461	1.76842	1.34787	2.36212	1.17464	2.56988	1.23253	1.8256	0.210719	2.02146	2.99047	0.706854	1.96144	2.20334	2.05813	2.61222	1.3144	0.891977	1.29628
itf00g16120.t1	GRAS family transcription factor family protein	0	0	0	0	0	0	0	0	0	0	0	0	0	0	0	0	0	0	0	0	0	0	0	0
itf00g16140.t1	C2H2-like zinc finger protein	0.0444435	0.50993	0.123436	0.0517843	0	0.134547	0.179265	0	0	0.205428	0.054076	0.131401	0.0551202	0	0.135107	0	0.0485977	0	0.219368	0	0.161458	0.0482624	0.0483703	0
itf00g16150.t1	Disease resistance protein (CC-NBS-LRR class) family	3.50039	0.358802	0.462902	8.70642	5.6324	5.26209	3.04557	6.65192	3.79811	0.811159	4.64395	3.48596	4.63069	3.929	4.81232	6.90676	0.767077	3.81762	11.3163	2.70094	10.0911	9.01538	7.64825	5.05031
itf00g16160.t1	RNA-directed DNA polymerase (reverse transcriptase)-related family protein	0	0	0	0	0	0	0	0	0	0	0	0	0	0	0	0	0	0	0	0	0	0	0	0
itf00g16170.t1	zinc ion binding;nucleic acid binding	0	0	0	0	0	0	0	0	0	0	0	0	0	0	0	0	0	0	0	0	0	0	0	0
itf00g16180.t1	hypothetical protein	0	0	0	0	0	0	0	0	0	0	0	0	0	0	0	0	0	0	0	0	0	0	0	0
itf00g16220.t1	Ubiquitin-like superfamily protein	0	0	0	0	0	0	0	0	0	0	0	0	0	0	0	0	0	0	0	0	0	0	0	0
itf00g16230.t1	hypothetical protein	0.21541	0	0	0.225453	0.287414	0.306632	0.203897	0.43443	0.261994	0	0.448256	0.571811	0	0	0	0	0	0	0	0.183608	0	0.599047	0	0
itf00g16260.t1	Ubiquitin-like superfamily protein	0	0	0	0	0	0	0	0	0	0	0	0.155293	0.0985612	0	0.123169	0	0.270968	0	0.124943	0.201515	0	0.0953042	0.0803723	0
itf00g16270.t1	hypothetical protein	0	0	0	0	0	0	0	0	0	0	0	0	0	0	0.459531	0	0	0	0.505652	0	0	0	0.400958	0
itf00g16340.t1	ethylene responsive element binding factor	0	0	0	0	0	0	0	0	0	0	0	0	0	0	0	0	0	0	0	0	0	0	0	0
itf00g16350.t1	Tetratricopeptide repeat (TPR)-like superfamily protein	0.356838	0.289993	0.325752	0.396608	0.336511	0.242502	0.752061	0.308296	0.360243	0.463784	1.15544	0.5629	0.0327416	0	0.0775971	0	0.0294322	0.213021	0	0.0330094	0.0319971	0.0322388	0	0
itf00g16370.t1	CBL-interacting protein kinase	0	0	0	0.659597	0.297171	0.626433	0.40737	0.680675	0.462391	0.212251	0.960833	0	0	0	0	0	0	0.250041	0.320841	0	0.247396	0.26108	0	0
itf00g16480.t1	C2H2 and C2HC zinc fingers superfamily protein	1.95824	2.97497	1.02457	8.69964	3.73455	3.45517	3.02034	3.85911	3.63763	10.4002	4.74013	7.05981	4.69585	2.17061	1.81929	7.02712	10.9426	7.40742	5.34812	6.18848	6.95877	6.52313	7.40374	5.85234
itf00g16510.t1	C2H2-type zinc finger family protein	0.0825582	0.477711	0.238917	6.17658	0.686761	1.42564	0.643828	2.9119	0.894102	1.22297	1.23757	1.54696	0.920006	0.663904	1.23891	4.46646	4.27156	3.07381	2.99531	2.99891	2.74086	1.58199	1.50759	3.97133
itf00g16520.t1	C2H2-type zinc finger family protein	0.0694638	0.0731135	0	0.510769	0	0.279002	0.197228	0.441881	0	0.151526	0.0739064	0.489654	0.309592	0.128434	0.215603	1.31632	1.08605	0.7752	0.523411	0.629008	0.512429	0.370928	0.513386	0.398226
itf00g16560.t1	Mog1/PsbP/DUF1795-like photosystem II reaction center PsbP family protein	5.62218	5.1666	2.46394	5.04912	7.06114	5.35395	8.92481	10.8049	9.62006	6.16035	7.065	7.09429	4.08583	5.82544	6.07174	6.20775	5.05004	10.4364	10.4974	10.5926	11.1087	16.673	13.9505	16.65
itf00g16570.t1	ribosomal protein L15	50.3653	63.4143	106.432	47.8545	63.7523	39.6613	127.837	79.0483	107.498	124.414	114.977	96.426	22.9768	24.1153	21.9189	20.049	20.1801	37.2544	59.1277	67.45	61.202	62.878	56.9116	56.1366
itf00g16590.t1	tracheary element differentiation-related	0.646424	2.08831	0.327323	1.02372	1.36457	0	0.994108	0.978505	0.366429	0.974076	0.418306	0.219576	0	0	0.50249	0	0	0	1.88452	6.09555	3.79961	4.73015	3.81044	0.435742
itf00g16620.t1	Myb/SANT-like DNA-binding domain containing protein	0	0	0	0	0	0	0	0	0	0	0	0	0	0	0	0	0	0	0	0	0	0	0	0
itf00g16630.t1	Myb/SANT-like DNA-binding domain containing protein	0	0	0	0	0	0	0	0	0	0	0	0	0	0	0	0	0	0	0	0	0	0	0	0
itf00g16650.t1	Alba DNA/RNA-binding protein	0.950741	0.7911	0	0.909868	0.88782	0.836242	1.13957	0.267311	0.643409	1.29587	2.63625	1.82162	0	0	0	0	0	0.384703	0	0	0	0	0	0
itf00g16680.t1	Protein kinase family protein with leucine-rich repeat domain	0	0	0	0.0679019	0.0928314	0	0.0620169	0.246815	0.205416	0.184068	0.231723	0.309879	0.0684874	0.175583	0.317663	0.808037	1.01082	0.760045	0.616268	0.498815	0.801841	0.483675	0.740041	0.500837
itf00g16710.t1	F-box family protein	1.0277	1.19633	0.899324	0.915527	0.909435	0.87548	1.11671	0.940185	0.314823	1.07824	1.43531	1.88403	0.363496	0.358525	0.774815	1.1739	0.496166	1.08644	0.336186	0.535017	0.788351	0.830012	1.18666	0.353729
itf00g16770.t1	phosphoinositide 4-kinase gamma	0	0	0	0	0	0	0	0	0	0	0	0	0	0	0	0	0	0	0	0	0	0	0	0
itf00g16780.t1	phosphoinositide 4-kinase gamma	11.9051	7.53789	0.827287	8.98298	8.65866	11.4619	6.73768	5.17795	9.86909	5.86925	5.29636	7.89496	9.52475	8.76201	7.69767	11.8155	6.17308	13.0524	7.80151	6.6985	7.30346	5.79356	10.5577	6.81766
itf00g16790.t1	DNA glycosylase superfamily protein	0	0	0	0	0.66118	0	0	0.355215	1.24794	0.305895	0	0.399401	0	0	0	0	0	0	0	0	0.392083	0.518719	0	0
itf00g16800.t1	Disease resistance protein (TIR-NBS-LRR class) family	1.37295	0.367003	0.172875	2.6673	2.35714	0.96997	0.989947	1.1801	1.97612	1.0802	2.12082	1.94622	0.658709	0.283043	0.397287	0.660246	0.400377	0.428011	1.00413	0.442057	0.650362	0.605774	0.601668	0.656641
itf00g16800.t2	Disease resistance protein (TIR-NBS-LRR class) family	0.156912	5.9503e-05	0.17605	3.76722e-05	0.314159	0.244394	0.0846476	0.199064	0.456334	1.4602e-05	0.728152	0.610022	8.09858e-07	0.0523949	2.98035e-08	1.60913e-06	1.86556e-07	0.275636	1.06147e-06	2.3664e-07	0.0773704	0.224653	3.25833e-05	3.15932e-07
itf00g16800.t3	Disease resistance protein (TIR-NBS-LRR class) family	0.0723188	1.38081	0.00364836	1.29947e-07	0.944608	0.61501	1.13436	2.50372e-09	4.25277e-05	5.64994	1.35817	2.23069	0	4.93322e-08	1.13682e-06	4.73345e-07	1.16527e-09	5.70092e-06	0.151515	2.78336e-08	2.8237e-28	9.92248e-11	1.08378e-22	3.87629e-08
itf00g16810.t1	Disease resistance protein (TIR-NBS-LRR class) family	0.528093	0.13171	0	1.27795	0.664245	0.48294	0.437296	0.773215	0.688442	0.355286	0.862888	1.05537	0.392116	0.295189	0.3528	0.513739	0.217687	0.750693	0.679958	0.372705	0.905818	0.528391	0.595703	0.386931
itf00g16820.t1	hypothetical protein	1.89541	2.52827	0.557526	4.97984	3.91869	2.74736	4.58356	3.97154	5.15125	5.24029	6.95788	6.67778	1.13074	0.577421	0.692236	0.847339	0.998948	1.22092	0.711926	1.39273	1.48159	0.497025	0.996901	0.550768
itf00g16820.t2	hypothetical protein	1.00461	2.84461	3.95499	7.73892e-05	2.84998	4.14448e-05	1.19634	0.801026	0.701153	1.13392	6.44817	1.67249	0.194776	0.000132107	0	1.86124e-05	1.95869e-05	0.801426	1.32513e-06	1.16992e-06	0.220774	4.65464e-07	0.136369	0.00470988
itf00g16830.t1	Aldolase superfamily protein	4.02154	4.03466	2.38052	3.7328	3.97093	4.65257	8.34571	13.801	9.16852	9.35607	5.41286	6.13643	1.75885	1.4093	2.13864	6.2057	4.65588	16.8119	9.71685	11.227	12.2428	35.8138	34.3661	22.1319
itf00g16840.t1	Plant protein of unknown function (DUF868)	0	0	0	0	0.0461751	0	0	0	0.0342438	0	0	0	0	0.0416428	0	0	0.0685119	0	0	0	0	0	0	0
itf00g16850.t1	regulatory protein RecX family protein	4.04467	4.60237	4.15563	6.00016	6.81674	4.82382	5.0743	5.51569	6.58405	3.76534	5.02499	5.51103	3.75524	5.29801	6.6374	9.11125	7.5447	5.87977	4.50223	5.78023	4.54532	3.68491	3.84898	4.9035
itf00g16860.t1	Leucine-rich receptor-like protein kinase family protein	2.1101	1.03769	0.421413	1.66867	1.98162	1.30151	3.25245	2.31218	2.93748	1.29847	1.96049	1.94041	0.470127	0.38239	0.494143	0.688876	0.927688	0.714393	0.673016	0.477026	0.654198	0.893911	0.764421	1.1062
itf00g16880.t1	ferric reduction oxidase	2.03751	0.879198	0	1.35042	1.15385	2.23856	1.018	1.95674	0.552101	0.90477	0.708961	0.999989	1.30336	1.08535	1.43743	1.84932	1.79184	1.23049	0.912957	0.960791	1.03313	1.52557	1.43529	0.506143
itf00g16890.t1	Adenine nucleotide alpha hydrolases-like superfamily protein	1.95962	1.58065	0.908961	2.61382	1.01649	0.980014	0.328712	0.635079	0.374499	1.64457	1.21584	0	0.334742	0.431606	0.757249	0.738343	0	0	0.450959	0.359104	0	1.32045	2.18476	0.819779
itf00g16900.t1	Ribosomal protein L18e/L15 superfamily protein	112.083	159.678	176.853	104.432	120.092	109.513	238.982	154.316	172.741	229.386	186.646	200.462	72.9778	80.9865	69.6796	104.539	165.177	183.247	94.3637	109.097	109.041	108.399	124.206	99.4151
itf00g16910.t1	hypothetical protein	0	0.366904	0	0	0	0	0	0	0	0	0	0	1.87451	0.6069	0	0	0.499793	0	0.557444	0	0	0	0	0
itf00g17020.t1	IQ-domain	4.91349	4.06307	2.72456	6.98902	7.20523	5.02355	10.8476	9.76869	11.5459	6.42749	12.8456	11.0896	4.46847	3.96794	4.21855	6.0587	4.06634	5.19855	6.96857	6.48317	8.25348	7.49597	8.68677	9.65836
itf00g17030.t1	Protein kinase family protein with leucine-rich repeat domain	0.377696	0.0479745	0	0.350206	0.533754	0.499038	0.126831	0.143455	0.166414	0.0189036	0.16127	0.164386	0.215499	0.260563	0.293281	0.280094	0.0540379	0.0745036	0.112643	0	0.130855	0.0528814	0.0649398	0.0602886
itf00g17040.t1	Protein kinase family protein with leucine-rich repeat domain	0.28927	0.0153085	0.0306997	0.788477	0.902143	0.316879	0.2542	0.631335	0.472425	0.053287	0.410058	0.276673	0.172072	0.228449	0.320807	0.301852	0.0314307	0.454921	1.31161	0.451194	1.23294	1.45543	1.23108	0.815176
itf00g17050.t1	U2 snRNP auxilliary factor, large subunit, splicing factor	0.373199	0	0	1.20187	1.76851	0.581628	1.3174	1.59955	1.56428	0	0.811777	1.28091	0.234696	0	0	0.474112	0.738857	2.71865	0.868997	1.59917	4.53227	2.02991	3.03883	2.53247
itf00g17070.t1	hypothetical protein	2.21447	4.74797	1.93067	4.48931	1.60534	4.20706	17.8784	46.5107	18.4894	35.2886	26.3323	22.8437	29.1411	24.2661	15.085	56.4058	98.6997	101.591	160.37	165.412	148.252	104.977	157.151	118.693
itf00g17090.t1	hypothetical protein	1.73108	0	0	26.6633	7.31431	25.2076	16.3088	31.3835	19.1351	32.3742	26.0369	20.2613	5.62954	2.12216	4.66184	35.3533	11.6416	7.43594	55.3281	43.7261	39.7995	18.6091	40.0998	31.137
itf00g17120.t1	conserved hypothetical protein	0	0	0	0	0	0	0	0	0	0	0	0	0	0	0	0	0	0	0	0	0	0	0	0
itf00g17150.t1	CAP (Cysteine-rich secretory proteins, Antigen 5, and Pathogenesis-related 1 protein) superfamily protein	0	0	0	0	0	0	0	0	0	0	0	0	0	0	0	0	0	0	0	0	0	0	0	0
itf00g17170.t1	pleckstrin homology (PH) domain-containing protein	0	0.371957	0	0	0	0	0	0.463922	1.00751	0.521307	0.277182	0.269194	0.576225	0	0	0.556512	0	0.533119	0.705887	0.580975	0.564	1.17347	1.09046	0.704867
itf00g17230.t1	Pectin lyase-like superfamily protein	0	0	0	0	0	0	0	0	0	0	0	0	0	0	0	0	0	0	0	0	0	0	0	0
itf00g17270.t1	hypothetical protein	0	0	0	0	0	0	0	0	0	0	0	0	0	0	0	0	0	0	0	0	0	0	0	0
itf00g17370.t1	novel plant snare	0	0	0	0	0	0	0	0	0	0	0	0	0	0	0.109404	0	0	0	0	0	0	0	0	0
itf00g17470.t1	conserved hypothetical protein	16.0851	19.1637	9.46869	8.05869	9.8274	7.61145	6.83437	13.0509	10.3957	9.54769	6.08234	9.76428	10.2404	18.8534	15.7064	11.1412	12.4393	17.8138	17.7098	13.2832	12.2866	6.42624	13.0184	12.7788
itf00g17480.t1	mevalonate kinase	2.41133	1.59912	0.228678	1.86282	2.05733	3.16867	2.17288	6.28549	3.28222	4.61528	3.48431	4.7299	4.00019	4.52258	4.55387	4.69088	3.7085	5.51306	6.38052	7.79125	8.36733	7.47675	5.58011	7.93971
itf00g17480.t2	mevalonate kinase	7.75311	8.42148	18.0495	6.13046	6.90326	8.79946	8.40564	5.79643	5.33472	9.88184	14.3252	12.1885	3.41447	3.20685	3.21926	3.596	5.23617	3.31857	4.24216	4.34072	3.41272	2.69034	2.49791	4.0625
itf00g17490.t1	Glycoprotein membrane precursor GPI-anchored	0.466581	0.788939	0.326798	0.123129	0.625095	0	0.112922	0	0.469305	0	0.246136	0	0	0.177187	0.145903	0.302622	0.741076	0.215979	0	0	0	0.186047	0	0
itf00g17500.t1	NAD(P)-binding Rossmann-fold superfamily protein	0	0	0	0	0	0	0	0	0.332327	0	0	0	0.319289	0	0	0	0	0	0	0	0	0	0	0
itf00g17520.t1	O-fucosyltransferase family protein	7.06958	6.74343	9.16636	7.10409	7.84485	6.13745	7.62805	8.7371	8.60245	4.30594	6.66926	6.41408	13.1258	11.1594	11.466	12.0173	13.9785	10.008	12.4465	11.3417	10.6409	11.3838	12.3476	14.9588
itf00g17530.t1	hypothetical protein	0	0	0	0	0	0	0	0	0	0	0	0	0	0	0	0	0	0.435634	0	0	0	0	0	0
itf00g17550.t1	AGAMOUS-like	0	0	0	0	0	0	0	0	0	0	0	0	0	0	0	0	0	0	0	0	0	0	0	0
itf00g17560.t1	AGAMOUS-like	0	0	0	0	0	0	0	0	0	0	0	0	0	0	0	0	0	0	0	0	0	0	0	0
itf00g17570.t1	AGAMOUS-like	0	0	0	0	0	0	0	0	0	0	0	0	0	0	0	0	0	0	0	0	0	0	0	0
itf00g17580.t1	CAP (Cysteine-rich secretory proteins, Antigen 5, and Pathogenesis-related 1 protein) superfamily protein	0	0	0	0	0	0	0	0	0	0	0	0	0	0	0	0	0	0	0	0	0	0	0	0
itf00g17610.t1	CAP (Cysteine-rich secretory proteins, Antigen 5, and Pathogenesis-related 1 protein) superfamily protein	0	0	0	0	0	0	0	0	0	0	0	0	0	0	0	0	0	0	0	0	0	0	0	0
itf00g17640.t1	polyubiquitin	0	0	0	0	0	0	0	0	0	1.67899	0	0	0	0	0	0	0	0	0	0	0	0	0	0
itf00g17670.t1	cytochrome p450 78a9	2.19123	2.58999	1.24021	1.77535	2.97501	2.49938	1.62401	0.889887	1.41832	1.07492	1.00069	1.08379	3.57154	2.49615	2.28298	2.04098	1.4128	1.32465	0.462319	0.490356	1.09017	0.708468	1.1474	1.04954
itf00g17680.t1	DNA repair (Rad51) family protein	0.290673	0	0	0.854798	1.01405	0.469745	0.437667	0.290179	0.232062	0.271596	0.278519	0.429428	0.803401	0.882504	0.685959	1.04061	0.510808	1.86523	0.749193	0.720265	0.494521	0.483301	0.297759	0.331197
itf00g17750.t1	zinc ion binding;nucleic acid binding	0	0	0	0	0	0	0	0	0	0	0	0	0	0	0	0	0	0	0	0	0	0	0	0
itf00g17770.t1	DNAse I-like superfamily protein	0	0	0	0	0	0	0	0	0	0	0	0	0	0	0	0	0	0	0	0	0	0	0	0
itf00g17790.t1	zinc ion binding;nucleic acid binding	0.144852	0.0442198	0.0956006	0.0601394	0.0452159	0.0384519	0.0278413	0.0300575	0.0488273	0.00786449	0.0171689	0.0533324	0	0	0	0	0	0	0	0	0	0	0	0
itf00g17810.t1	nucleic acid binding;zinc ion binding	0	0	0	0	0	0	0	0.0120373	0	0.0104633	0	0	0	0	0	0	0	0	0	0	0	0	0	0
itf00g17870.t1	hypothetical protein	6.78344	9.27499	38.9077	3.7512	3.57246	4.78738	22.5418	19.1144	25.786	14.4452	10.8709	12.7276	3.38891	2.70792	4.93463	3.69471	6.26624	10.9144	5.27149	6.74139	5.13014	4.74948	9.77088	6.747
itf00g17900.t1	hypothetical protein	0	0	0	0	0	0	0	0	0.219349	0.16855	0	0	0	0	0	0	0	0	0	0	0	0	0	0
itf00g17920.t1	hypothetical protein	0	0.667318	0	0.402651	0	0	0.394073	0	1.6307	0	0	0.357504	0	0	0	0	0	0	0	0.998372	1.04161	0	0	0
itf00g17950.t1	S-locus lectin protein kinase family protein	0.0600237	0.0684835	0	0	0	0	0	0	0	0.0760315	0	0	0.162431	0.102271	0.0923374	0.0817226	0	0.168885	0	0.0832167	0.0780139	0	0	0
itf00g17960.t1	S-locus lectin protein kinase family protein	0.0394289	0.0186104	0.0584599	0.190915	0.0955572	0.12804	0	0.181901	0.0704115	0.0622407	0.1053	0.128829	0.400732	0.273109	0.247491	0.412724	0.368658	0.514223	0.0817879	0.106319	0.102499	0.13376	0.113973	0.0848458
itf00g17970.t1	receptor kinase	0.999123	0.344766	0.0821435	1.59044	1.28737	1.4002	0.848393	1.25088	1.31358	0.625145	2.0177	1.57361	0.606462	0.918691	0.634549	1.3253	0.300102	1.25485	0.477573	0.295217	0.956059	0.909228	1.48024	0.553914
itf00g17980.t1	hypothetical protein	0	0	0	0	0	0	0	0	0	0	0	0	0	0	0	0.0482198	0	0	0	0	0	0	0	0
itf00g18000.t1	Cytochrome P450 superfamily protein	0.290967	0.302903	0	0	0.565873	0.724031	0.710928	0.699087	0.817951	0.363663	0.667581	1.29974	0	0	0	0.363083	0	0.945552	0	0	0.629111	0	0.37866	0
itf00g18050.t1	hypothetical protein	0	0	0	0	0	0	0.186864	0	0	0	0	0	0	0	0	0	0	0	0	0	0	0	0	0
itf00g18080.t1	Tetratricopeptide repeat (TPR)-like superfamily protein	0.566573	1.60212	0.844257	1.99917	1.58342	0.929902	0.937503	1.65673	0.914113	0.82843	1.09164	0.607192	3.86669	2.50883	3.51759	5.37887	5.07206	5.75819	2.56281	3.89804	2.28761	3.4985	2.13226	2.0015
itf00g18090.t1	hypothetical protein	0	0	0	0	0	0	0	0	0	0	0	0	0	0	0	0	0	1.36851	0	0	0	0	0	0
itf00g18100.t1	hypothetical protein	0	0	0	0	0	0	0	0	0	0	0	0	0	0	0	0	0	0	0	0	0	0	0	0
itf00g18150.t1	cytochrome P450, family 72, subfamily A, polypeptide	51.9696	40.0782	18.6953	62.7777	73.3768	51.4047	89.904	67.0898	87.6482	77.0883	155.573	120.032	26.5853	26.5849	29.514	26.5913	21.3035	31.349	45.1551	40.2783	39.9701	37.0289	38.5951	36.4619
itf00g18160.t1	hypothetical protein	0.978146	0.721561	0.260914	0.72753	0.729397	0.602787	1.51022	1.32749	1.12433	1.17982	1.84994	1.29155	0.0645923	0.330391	0.148305	0.126498	0.5629	0.757096	0.413049	0.133882	0.0619812	0.422383	0.270288	0.257631
itf00g18180.t1	hypothetical protein	2.79266	3.66331	6.55379	6.24078	6.61153	6.65798	15.4467	12.9156	11.2343	12.7674	16.2251	13.7512	2.9801	3.27245	4.52978	4.63976	5.10465	7.80452	11.4119	11.563	9.79846	9.97988	6.34847	7.97842
itf00g18190.t1	poly(A) binding protein	2.1001	1.30318	0.534262	2.73236	2.9791	3.29023	2.26454	1.82973	1.94047	1.37944	3.26994	2.75537	1.06371	1.51698	1.21384	1.64749	1.03769	1.59653	1.24958	0.835885	1.16846	1.47729	1.16369	1.24431
itf00g18200.t1	Plant protein of unknown function (DUF247)	0.960382	0.459745	0	2.17176	1.38979	1.23743	2.38954	3.44821	1.24504	1.76799	2.66778	2.47772	2.45277	1.64338	0.909323	1.92123	2.48466	3.52052	2.29725	2.54233	2.32389	2.91317	3.27081	2.93963
itf00g18210.t1	shoot gravitropism 2 (SGR2)	4.5577	1.14013	0.0815077	6.84684	8.09961	4.65848	3.16395	3.7829	3.67569	1.91596	3.71474	3.05241	5.2787	4.12792	6.18594	6.00367	2.68056	4.3234	5.27783	3.72792	4.52423	4.66692	4.538	3.95813
itf00g18220.t1	C2H2 zinc-finger protein SERRATE (SE)	18.361	9.02356	3.00008	23.7998	23.9552	20.8531	19.4884	19.3387	19.7087	9.93275	19.0871	18.147	14.3223	14.4842	12.5781	17.8785	14.2198	17.9672	17.9183	12.9883	17.8137	18.2442	16.4526	14.7962
itf00g18270.t1	Ribosomal protein L7Ae/L30e/S12e/Gadd45 family protein	7.90804	8.54508	16.4754	7.73241	10.9473	7.45254	20.7449	16.7898	18.1585	19.7953	23.0819	21.0981	11.3451	15.1824	13.7812	10.4884	14.5707	14.3148	17.2264	24.0716	15.6026	16.2827	15.2559	18.9669
itf00g18500.t1	photosystem II subunit O-2	59.0562	93.9206	255.329	46.652	53.2521	35.6929	558.871	437.265	534.673	435.961	335.369	323.896	45.7794	33.6385	40.55	56.1915	103.222	188.494	330.913	428.753	356.422	604.572	672.684	595.496
itf00g18510.t1	hypothetical protein	1.00747	0	0	0	0	0	0.710778	0.422289	0.839781	2.34353	0.6563	0.440675	0	0	0	0	1.49017	0	0.60947	0	0	0	0.926805	0
itf00g18560.t1	S-locus lectin protein kinase family protein	0.210278	0.0393842	0	0.336427	0.0996366	0.0556134	0.50703	0.495469	0.174474	0.177871	1.05693	0.363954	0.0485647	0.38699	0.226441	0.18322	0.0464835	0.583747	0.629798	0.447171	0.384601	0.914339	1.26106	1.11704
itf00g18600.t1	Chaperone DnaJ-domain superfamily protein	14.9356	22.4887	18.4129	14.6574	13.8106	15.9764	15.2204	29.1567	20.9839	13.2757	18.7707	20.1753	66.523	49.6338	51.4452	40.5165	50.1074	39.5208	58.9737	70.0854	53.909	26.6953	26.8559	35.8707
itf00g18620.t1	RWP-RK domain-containing protein	0	0.0796587	0	0	0	0	0.156293	0.0811701	0.184487	0	0	0	0	0.130125	0	0.0899374	0	0.0924806	0	0	0	0	0.0823905	0
itf00g18660.t1	S-adenosyl-L-methionine-dependent methyltransferases superfamily protein	1.54681	3.93872	0.451617	3.34996	3.74012	4.99881	7.30063	8.94055	9.42335	11.9955	8.85236	6.90668	4.74524	4.30052	4.86233	2.41282	5.55135	7.71001	10.3058	10.1174	9.98749	5.32419	12.9763	9.81499
itf00g18690.t1	PRLI-interacting factor, putative	5.38537	4.17212	7.7783	4.80063	4.36933	4.65482	4.769	4.71682	5.18561	3.38043	4.99231	3.6817	2.96567	3.33646	3.28443	5.27575	3.47772	4.82018	2.54732	2.94787	2.5205	2.64354	3.43511	2.834
itf00g18850.t1	Polynucleotidyl transferase, ribonuclease H-like superfamily protein	0.0185674	0	0	0	0	0	0	0.0180921	0.0622906	0	0	0	0.11176	0.0736673	0.119308	0.218215	0.157762	0.275931	0.256566	0.110552	0.177335	0.123603	0.155669	0.204851
itf00g18870.t1	Transducin/WD40 repeat-like superfamily protein	9.54769	5.76518	3.3136	6.913	11.7055	7.24831	4.02408	10.0871	7.83691	4.9919	8.40602	6.03173	2.38103	2.13257	2.07074	1.47997	0.737723	3.4758	2.3663	3.05497	3.64084	1.4591	1.66844	2.75151
itf00g18910.t1	vascular related NAC-domain protein	0.405448	0.363179	0.614583	0.382938	0.375363	0.192223	0.513499	0.73998	0.270329	0.144245	1.11729	0.208275	0.28757	0.513579	0.37635	0.128054	0.0656868	0.308654	0.212626	0.348795	0.115446	0.371783	0.336347	0.451095
itf00g18960.t1	RING/U-box superfamily protein	51.2851	28.2466	1.62665	85.3452	83.9116	72.4769	37.5239	32.5557	43.5436	16.4373	51.9333	38.6374	43.4914	40.5368	50.3447	33.7682	25.7193	12.4564	45.1673	42.449	30.0601	22.4252	12.0882	47.517
itf00g18960.t2	RING/U-box superfamily protein	29.6171	57.5679	117.009	32.2853	37.3435	51.8926	20.9199	11.5681	7.54543	13.5205	0.00684227	17.0039	34.7534	34.8713	49.5023	42.8484	74.9176	59.5754	17.5876	13.3064	23.7073	25.3987	47.4797	16.6691
itf00g18970.t1	alpha/beta-Hydrolases superfamily protein	18.7633	20.9002	13.9718	26.4632	21.8826	17.2827	39.1141	29.8352	32.0796	43.9957	58.9847	55.0785	18.8649	16.9416	19.5856	25.8161	31.5614	45.2071	39.0024	37.0582	38.7501	33.6605	34.7668	33.3533
itf00g18980.t1	alpha/beta-Hydrolases superfamily protein	3.58575	3.86573	1.00194	6.40419	3.94385	3.75659	7.7079	7.24657	6.38667	7.14729	10.5471	10.9964	4.68098	3.36044	3.87002	6.46572	5.23087	12.9356	12.1122	7.75621	12.1658	11.4216	13.279	7.77654
itf00g19010.t1	conserved hypothetical protein	6.58594	9.79649	6.46645	13.0551	10.2934	11.0987	6.21143	5.64396	6.12677	5.22802	7.73826	6.72893	4.55177	5.23269	5.6564	6.40647	5.2639	4.37666	4.43501	3.19803	2.88812	5.34479	1.7416	3.29483
itf00g19030.t1	hypothetical protein	0.989106	0.493698	1.19371	1.70972	1.11928	2.67092	1.90406	0.296513	1.60578	1.94709	1.34927	1.92358	0	0	0	0	0	0	0	0	0	0	0	0
itf00g19090.t1	histidine acid phosphatase family protein	2.66822	1.00257	0	4.62015	5.72369	1.39881	2.1151	2.39387	2.06629	2.61622	5.02499	2.48563	0.865271	1.72548	1.57311	1.82132	0.592478	3.14732	2.388	1.39965	2.62286	1.86674	2.56919	1.82856
itf00g19110.t1	sigma factor binding protein	0	0	0	0	0	0	0	0	0.40918	0.349795	0	0.32684	0.29964	0	0	1.31617	1.18394	1.38865	0.386795	0.956554	0.328977	0.903104	0.729126	1.61911
itf00g19120.t1	gamete expressed protein	0	0	0	0	0	0	0	0	0	0	0	0	0	0	0	0	0.183791	0	0	0	0	0	0	0
itf00g19130.t1	hypothetical protein	0	0	0	0	0	0	0	0	0	0	0	0	0	0	0	0	0	0	0	0	0	0	0	0
itf00g19150.t1	terpene synthase	0	0	0	0	0	0	0	0	0	0	0	0	0	0	0	0	0	0	0	0	0	0	0	0
itf00g19230.t1	hypothetical protein	0.0695573	0.221099	0	0.121542	0.131221	0.248865	0.0183723	0	0	0.0176032	0.0207076	0.0168007	0.43708	0.282125	0.429186	0.835116	2.00591	0.359806	0.018533	0	0.0150367	0	0.0259582	0
itf00g19260.t1	RNA-binding (RRM/RBD/RNP motifs) family protein	32.7918	18.0466	3.02402	37.4345	39.5081	55.028	9.57917	13.7602	10.383	8.07455	11.1568	11.1439	72.8858	62.5909	78.2327	85.0497	50.6714	34.8149	15.4552	10.283	15.3041	14.3709	14.5762	13.5864
itf00g19270.t1	Protein of unknown function (DUF677)	0	0	0	0	0.188484	0	0	0	0.072785	0	0	0	0	0	0	0	0	0.147456	0	0	0	0	0	0
itf00g19280.t1	Protein of unknown function (DUF677)	0	0	0	0	0	0	0	0	0	0	0	0	0	0	0	0	0	0	0	0	0	0	0	0
itf00g19290.t1	Protein of unknown function (DUF677)	0	0	0	0	0	0	0	0	0	0	0	0	0	0	0	0	0	0	0	0.106453	0	0	0.208418	0
itf00g19310.t1	Protein kinase superfamily protein	1.67154	0.455797	0.786608	1.85129	1.5636	3.18841	1.53327	2.53749	0.695088	0.71567	1.7618	2.11786	1.11676	0.296148	1.15873	1.22151	0.347208	0.443322	1.30297	1.12809	1.54192	0.668434	0.901698	1.07262
itf00g19320.t1	Protein kinase superfamily protein	0.522468	0.307677	0.103458	1.66469	0.754847	1.532	0.300004	0.927683	0.127618	0.46205	0.226618	0.708683	1.58329	0.712016	0.382928	1.65401	0.780312	0.288765	1.33849	1.0657	0.638652	0.354383	0.697866	0.507584
itf00g19420.t1	Disease resistance protein (TIR-NBS-LRR class) family	4.91483	2.45405	1.17884	9.48666	6.68608	5.32105	4.18455	3.41218	5.44342	2.44079	5.69993	5.25827	0.305126	0.00281227	0.149096	0.00210723	0.189651	0.539802	0.0014972	0.246302	0.000642947	3.45018e-05	0.000854473	0.00105069
itf00g19420.t2	Disease resistance protein (TIR-NBS-LRR class) family	1.35017	0.420238	1.27131e-05	2.54292	1.55115	1.03717	0.646989	0.576883	1.11349	0.696433	1.28086	0.738794	1.08099e-05	0.172139	1.15639e-06	0.494806	1.44907e-05	0.00816914	0.169382	6.94858e-06	0.233919	0.32153	0.194595	0.358365
itf00g19430.t1	Calcium-dependent lipid-binding (CaLB domain) family protein	0.0311282	0.0682362	0	0.0298092	0	0.0415153	0.172718	0.229838	0.0795826	0.224446	0.116349	0.076968	0.0854108	0	0.0826735	0.0454986	0.0622441	0	0.0984792	0.0410958	0.0750463	0.138469	0.186045	0
itf00g19440.t1	hypothetical protein	9.82342	2.91855	0	19.0735	17.6915	14.4498	17.324	17.75	26.5127	8.69133	25.2926	22.0066	21.4713	11.8624	6.2607	13.3349	14.0543	19.3236	20.189	15.6549	21.701	24.4414	13.9786	26.0743
itf00g19450.t1	hypothetical protein	31.0232	23.9147	19.2699	50.5467	21.2607	37.5684	47.116	72.6173	40.0901	19.2492	42.6011	40.9873	73.0788	43.0327	22.2502	41.3122	81.4902	46.8925	45.7437	38.7552	25.6239	44.3434	33.722	71.0814
itf00g19460.t1	hypothetical protein	0.668619	0.741613	0	1.60336	0.569954	1.43513	0.944684	2.57586	2.04006	1.04139	0.625256	0.827596	2.1563	1.12169	0.263148	1.01067	1.25181	1.10803	0.860806	3.21224	1.6168	1.34131	2.8306	2.46711
itf00g19500.t1	Protein kinase family protein with leucine-rich repeat domain	0.0299509	0.0843042	0.086037	0.0348512	0	0	0.094818	0.0599653	0.100398	0.0866705	0.154539	0.191192	0.0324324	0	0.0383336	0.0322558	0.159161	0.1624	0.0851266	0.231076	0.0954731	0.137223	0.312302	0.295426
itf00g19510.t1	Protein kinase family protein with leucine-rich repeat domain	0.0516981	0.0790315	0.067328	0.0601583	0.0809275	0.122673	0.192099	0.628284	0.0899914	0.0808472	0.0974881	0.275237	0.698177	0.642977	0.869899	0.864377	1.45151	1.28435	1.76622	1.58717	1.35099	1.224	1.29396	1.4196
itf00g19520.t1	Leucine-rich receptor-like protein kinase family protein	0	0.0924478	0	0	0	0	0.0258536	0.205827	0	0	0	0	0.266334	0.106291	0.36714	0.265284	0.311818	0.233913	0.138293	0.436074	0.261964	0.0558301	0.117578	0.196765
itf00g19530.t1	Protein kinase family protein with leucine-rich repeat domain	0.166607	0.138463	0	0.164967	0.0740512	0.226464	0.0501808	0.399602	0.328034	0.0980608	0.416988	0.126842	0.108231	0.0355778	0.0953807	0.133845	0.36406	0.29436	0.460602	0.276689	0.293589	0.363243	0.289126	0.27417
itf00g19540.t1	Protein kinase family protein with leucine-rich repeat domain	1.14988	1.32081	1.10274	1.05552	1.07583	1.49639	0.349953	0.852395	0.734962	0.527361	0.595812	0.649526	1.05937	1.62706	1.28456	1.11919	1.27625	1.63939	1.0734	0.952999	0.974565	0.723212	0.844636	0.725897
itf00g19550.t1	Protein kinase family protein with leucine-rich repeat domain	0.219209	0.251321	0.272903	0.229694	0.303231	0.34411	0.114095	0.225931	0.247849	0.273359	0.274144	0.0692635	0.381684	0.337515	0.642787	0.396451	0.277329	0.620543	0.408444	0.363674	0.504979	0.493502	0.673149	0.622686
itf00g19560.t1	Protein kinase family protein with leucine-rich repeat domain	0.0569333	0	0	0.0208019	0.0280141	0	0.0575565	0.190115	0.0222798	0.0416914	0	0	0.0947466	0.0303876	0.0545486	0.06983	0.0932333	0.438448	0.563095	0.559988	0.45158	0.474639	0.327641	0.617823
itf00g19570.t1	Protein kinase family protein with leucine-rich repeat domain	0.830831	0.180251	0	0.230894	0.313444	0	0.19986	0.510504	0	0.577762	0.751656	0.197009	0	0	0	0.436709	2.17055	0.678379	0.27728	0.453828	1.28368	0.459638	0.377883	0.941137
itf00g19680.t1	acetyl-CoA carboxylase carboxyl transferase subunit beta	2.58579	5.33435	7.16165	9.38865	5.1235	3.65277	4.30927	3.28599	3.43911	6.22549	3.25874	4.43196	5.81101	5.04699	1.6748	2.41373	1.25011	1.54211	1.23667	1.70204	0.973791	1.62354	1.91504	1.46341
itf00g19690.t1	ribulose-bisphosphate carboxylases	40.7988	70.931	95.7359	110.752	75.9317	40.2654	152.252	137.481	117.173	130.878	147.361	145.598	71.1254	74.2452	26.2061	35.3154	19.8646	26.8427	83.4368	55.994	37.9358	61.1149	88.0404	41.511
itf00g19700.t1	ATP synthase subunit beta	186.375	553.547	988.081	77.606	60.8306	92.2615	510.963	343.404	491.037	978.634	764.329	672.881	235.201	218.365	121.027	264.533	372.762	230.45	615.24	700.768	606.974	390.928	688.845	392.377
itf00g19710.t1	TCP family transcription factor domain containing protein	0	0	0	0	0	0	0	0	0	0	0	0	0	0	0	0	0	0	0	0	0	0	0	0
itf00g19770.t1	RAN GTPase	0	0	0	0	0	0	0	0	0	0	0	0	0	0	0	0	0	0.157438	0.223624	0	0	0.348292	0	0
itf00g19820.t1	IQ-domain	0	0	0	0	0	0	0	0	0	0	0	0	0	0	0	0	0	0	0	0	0	0	0	0
itf00g19830.t1	Class I glutamine amidotransferase-like superfamily protein	3.65274	4.7654	5.17092	4.49022	4.4748	3.2489	3.95676	4.87556	4.38116	2.2368	3.41963	3.82904	3.94082	4.20697	4.32009	5.12549	6.55711	3.78347	3.64977	4.48714	3.84994	4.7755	4.16258	4.33907
itf00g20050.t1	NB-ARC domain-containing disease resistance protein	0.0727108	0	0	0.0572048	0	0.0394158	0	0.0503056	0.0567417	0.0256803	0.0313819	0.0528308	0.0276303	0	0.0337487	0	0	0	0	0	0	0	0	0
itf00g20060.t1	NB-ARC domain-containing disease resistance protein	0.36943	0.542092	0	1.25727	1.2062	1.01571	3.58067	2.30029	4.03504	3.34628	7.98575	6.28804	0.28145	0.185604	0.0841899	0.226631	0.0624571	0.321487	0.337595	0.167149	0.0455846	0.129869	0.15349	0.152578
itf00g20070.t1	Plant protein of unknown function (DUF868)	0	0	0	0	0	0	0	0	0	0	0	0	0	0	0	0	0	0	0	0	0	0	0	0
itf00g20080.t1	conserved hypothetical protein	2.24143	2.9294	12.296	0.449999	0.671374	0.287366	1.8557	1.51957	2.06704	2.40312	0.708635	1.28697	2.41643	4.03226	3.83736	2.31678	1.20736	2.80019	1.5707	2.51727	2.30906	3.01267	3.75464	3.30962
itf00g20090.t1	golgin candidate	0.304285	4.71211e-08	0	0.00585974	0.066599	0.131021	0.151391	0.111414	0.225714	0	0.277008	0.324458	0	1.90633e-08	1.4605e-07	0.000228295	0	0.0196127	3.75809e-19	0	4.75435e-24	0.062587	7.17711e-09	0.289507
itf00g20090.t2	golgin candidate	2.99545e-05	4.83107e-09	0	6.58403e-13	4.20331e-05	4.27492e-05	3.75005e-05	4.31945e-05	4.20517e-05	0	3.86315e-05	3.82226e-05	0	4.862e-09	2.68391e-08	8.38676e-08	0	0.00803697	1.25526e-25	0	1.09654e-28	9.13218e-05	5.30404e-10	7.32096e-05
itf00g20090.t3	golgin candidate	3.3986e-11	0.0922109	1.38052e-06	0.653958	0.372625	3.80542e-10	3.07533e-11	4.40405e-11	2.53986e-11	3.20521e-06	6.03621e-11	1.15676e-11	0	0.204849	0.0720678	0.12904	2.74109e-07	6.32702e-20	0.312705	0	0.0425898	7.38677e-11	0.0505497	9.26658e-12
itf00g20090.t4	golgin candidate	1.50449e-12	2.86259e-11	4.2472e-07	1.31952e-13	3.64134e-11	3.15997e-11	1.23513e-12	1.17725e-12	7.40047e-13	3.04865e-24	3.17264e-12	4.98704e-13	0	2.90738e-10	1.05579e-09	5.20226e-16	1.03655e-07	0.105041	0.000259316	0	0.000191496	3.47818e-13	3.52701e-13	4.83261e-14
itf00g20090.t5	golgin candidate	0	2.93651e-06	0.397144	8.5998e-96	3.92393e-41	0	0	0	0	0.28595	0	0	0	8.47956e-07	0.10022	2.15015e-68	0.101767	0	6.68519e-39	0	0.226811	0	5.79558e-06	0
itf00g20100.t1	Protein kinase family protein with leucine-rich repeat domain	0.0366232	0	0	0.0206432	0.0265622	0.0559491	0.0190307	0.113551	0.0704085	0.0221106	0.0642746	0.0936414	0.049923	0.0653196	0	0.313409	0	0.222936	0.256041	0.102711	0.321598	0.238599	0.154945	0.132851
itf00g20130.t1	Cytochrome c oxidase, subunit III	3.1685	2.69837	7.40976	5.44304	3.67359	3.13817	1.62099	1.8281	2.1676	0.909606	2.11937	2.37658	2.07142	1.97207	1.0706	2.12106	1.28802	2.41948	1.21285	0.877283	0.199072	0.293014	0.615695	0.615287
itf00g20140.t1	Cytochrome C assembly protein	0	0.1216	0	0.193113	0.122955	0	0	0	0	0.129423	0.0996726	0.194515	1.29862	0.819625	0.687269	0.814531	1.34354	1.11633	0.148739	0	0	0.162113	0.405252	0.158392
itf00g20160.t1	hypothetical protein	0.223348	0	0	0.260867	0	0	0	0	0	0	0	0	0	0.287367	0	0	0	0	0	0	0	0	0	0
itf00g20170.t1	NADH dehydrogenase subunit	0.541121	1.04705	1.60982	0.74771	0.699941	0.497134	0.501382	1.4335	0.237234	0.756019	0.189728	0.483206	1.16497	0.73863	1.4224	1.72707	1.13463	0.462255	0.378765	0.608309	0.580081	0	0	0.308498
itf00g20190.t1	NADH dehydrogenase subunit	3.50698	3.96482	6.47945	6.05914	6.29627	4.35365	3.03271	3.07857	2.94883	2.28633	5.50537	4.55519	3.74522	4.31619	2.9091	5.51369	3.75809	3.78358	1.28294	1.91591	1.1121	1.77353	0.924609	0.399694
itf00g20200.t1	hypothetical protein	0	0	0	0.201504	0.277292	0.271179	0	0	0	0.37353	0	0.174586	0.146182	0.183042	0	0.158722	0.183518	0.273921	0	0	0.253255	0	0.174224	0
itf00g20210.t1	hypothetical protein	0	0.0664493	0	0	0.0759836	0	0	0.0793259	0	0	0	0.0536252	0.24154	0	0	0.177868	0.105947	0	0.0973126	0.340287	0.0773025	0	0.186096	0
itf00g20220.t1	hypothetical protein	0	0.118083	0	0	0	0	0	0.298308	0	0.137843	0.0835187	0	0.82433	0.617323	0	0.507772	2.62808	2.05006	0	0.164276	0.298289	0.416483	0.480372	0.217331
itf00g20230.t1	conserved hypothetical protein	15.7334	24.0372	13.8124	16.7365	10.9111	8.61607	4.05736	7.45873	4.92189	8.57024	6.29373	8.99504	27.0692	18.9046	17.622	13.3975	36.154	30.3115	16.0904	16.114	13.3537	17.4447	19.2854	17.8618
itf00g20240.t1	HXXXD-type acyl-transferase family protein	0.164967	0.0356685	0	0.282011	0.144794	0.0501447	0.139283	0.156047	0.215827	0.131725	0.0365966	0.0319863	0.0708097	0	0.0664798	0.0368508	0.136192	0.251017	0.122312	0.0333773	0.123894	0	0.0415165	0.0440047
itf00g20250.t1	lectin receptor kinase a4.3	0.0743401	0.163473	0.20877	0.208481	0.0354662	0.25763	0.0983609	0.175473	0.0579808	0.183266	0.0545172	0.0464649	0.257814	0.325414	0.263983	0.309115	0.505179	0.0981545	0.101631	0.164833	0.130095	0.21268	0.122993	0.10461
itf00g20290.t1	Putative late blight resistance protein homolog R1A-4	0	0	0	0	0	0	0.236092	2.29181	0.760581	0.526316	0	0	4.09085	3.39397	1.81404	1.1822	4.43223	2.58609	4.27082	4.8171	2.89494	3.71876	4.62314	5.29762
itf00g20300.t1	NB-ARC domain-containing disease resistance protein	0.0458561	0	0	0.0532423	0.0713506	0	0	0.239487	0.105104	0	0.059527	0.0505297	0.160682	0.14558	0	0.0505815	0	0.0396096	0.419546	0.269615	0.3095	0.322953	0.0412803	0.283137
itf00g20350.t1	Protein kinase superfamily protein	0.826836	0.483031	0	0.490601	0	0	0	0.574891	0.547644	0	0	0	1.29746	0.832868	0	1.91606	0	0	0	0	0.679212	0	0	0
itf00g20360.t1	Nucleic acid-binding, OB-fold-like protein	0	0	0	0	0	0	0	0	0	0	0	0	0	0	0	0	0	0	0	0	0	0	0	0
itf00g20370.t1	ataurora3	0	0	0	0.1887	0	0	0.16593	0	0	0.157596	0	0	0	0	0	0	0	0	0	0	0	0	0	0
itf00g20380.t1	Ribosomal protein L23/L15e family protein	195.638	234.248	606.458	227.172	242.809	247.996	430.466	222.104	237.441	293.006	663.593	534.453	46.2117	56.5882	51.6824	50.4691	64.2669	70.1902	60.8463	68.5167	67.978	82.7594	85.1652	66.3968
itf00g20420.t1	Leucine-rich receptor-like protein kinase family protein	0	0	0	0	0	0.583174	0.385898	1.00803	1.0377	0	0.383092	0.358849	0	0	0	0	0	0	0	0	0	0	0	0
itf00g20480.t1	organellar single-stranded DNA binding protein	7.04042	4.01181	3.82841	8.51132	11.191	7.98164	12.488	10.3922	10.3596	10.7999	13.6626	12.2939	2.29076	2.53648	3.5039	2.60231	3.15393	4.82646	6.48636	7.79769	7.45617	5.86392	6.30547	7.58989
itf00g20490.t1	Protein of unknown function, DUF538	194.482	233.144	176.373	127.932	112.814	92.2736	214.396	187.494	189.297	295.477	209.899	204.074	102.359	99.8339	97.9937	75.0591	107.535	71.6055	119.968	135.038	138.412	125.038	125.096	138.387
itf00g20550.t1	hypothetical protein	0	0	0	0	0	0	0	0	0	0	0	0	0	0	0	0	0	0	0	0	0	0	0	0
itf00g20610.t1	S-locus lectin protein kinase family protein	0.310731	0.219205	0	0.212725	0.284803	0.289013	0.625447	1.41278	0.73673	0.339188	0.636307	0.240846	2.40171	2.52057	2.6035	2.40839	2.09189	3.11494	4.42089	3.91362	4.36052	3.80845	4.34115	4.80923
itf00g20620.t1	myb domain protein	0.252776	0	0	0.551584	0.577806	0.290933	0.571954	0.947285	0.606721	0.503153	0.917833	0.769093	0.812958	0.950525	0.230569	0.622997	1.37616	0.770184	0.817822	1.0648	1.00561	1.42003	1.23081	2.04696
itf00g20680.t1	cysteine-rich RLK (RECEPTOR-like protein kinase)	0.0738681	0.038965	0	0	0.104452	0.057387	0.0373208	0.257966	0	0	0	0.0370236	0.094999	0.120854	0	0	0.091051	0.285376	0.414101	0.0934923	0.17945	0.189509	0.166583	0.141108
itf00g20690.t1	cysteine-rich RLK (RECEPTOR-like protein kinase)	0	0	0	0	0	0	0	0.283913	0.034195	0	0	0	0.106535	0.13666	0.249528	0.137337	0.574471	0.454826	0.0448533	0.285848	0.305294	0.385151	0.19216	0.423066
itf00g20700.t1	cysteine-rich RLK (RECEPTOR-like protein kinase)	0	0	0	0	0	0	0	0.0855766	0	0.0426562	0	0	0.177068	0	0.103211	0.0449548	0.134845	0.183127	0.113578	0.179668	0.085227	0.278764	0.038732	0.0462931
itf00g20710.t1	cysteine-rich RLK (RECEPTOR-like protein kinase)	0.0315953	0	0	0	0	0	0	0.462901	0.116304	0.0674531	0.0378675	0.032297	0.486236	0.483189	0.683706	0.304654	0.30492	0.364769	0.791537	0.44217	0.582725	0.326574	0.44558	0.320871
itf00g20720.t1	cysteine-rich RLK (RECEPTOR-like protein kinase)	0	0	0	0	0	0	0	0	0	0	0	0	0	0	0	0	0	0	0	0	0	0	0	0
itf00g20840.t1	conserved hypothetical protein	8.77062e-12	5.77464e-13	8.991e-11	0.095881	5.64101e-10	5.20562e-10	4.87718e-13	3.3403e-11	3.23961e-19	7.19498e-14	3.00027e-10	3.13729e-10	0.379316	2.04562e-13	0.172914	3.03562e-14	8.49755e-49	2.12537e-30	4.19258e-20	2.05816e-41	3.02733e-18	7.42379e-22	9.65127e-16	9.71285e-25
itf00g20840.t2	conserved hypothetical protein	4.16318e-06	8.64844e-06	5.99535e-06	8.68992e-07	1.89658e-07	4.35242e-07	8.4759e-06	4.44237e-06	9.18576e-05	1.68823e-05	2.69473e-07	8.0344e-07	0.86567	1.4665e-05	0.00013995	1.51302e-05	0.103666	0.000341679	9.05981e-05	0.000767841	0.78479	9.53653e-05	1.85075	0.000145134
itf00g20840.t3	conserved hypothetical protein	3.32543	1.86671	2.76383	3.14698	2.69736	3.04227	2.89508	2.29938	3.08131	2.2311	2.76755	4.14791	3.08611e-05	1.3828	0.92292	1.61752	1.91714	1.60151	2.85625	3.30011	2.00627	2.39502	3.69676	4.08574
itf00g20850.t1	glycosyl hydrolase family 81 protein	12.5961	7.54504	1.42983	35.1944	20.7285	5.95912	2.66992	8.4402	2.86618	5.13051	6.68682	7.3028	7.03656	6.02917	2.19097	8.64812	5.55028	2.30994	3.78162	2.45516	3.14522	2.38417	2.09796	2.48504
itf00g20860.t1	glycosyl hydrolase family 81 protein	4.08941	2.72839	1.00862	10.0255	6.75434	6.45908	2.79061	3.25539	2.35514	1.99321	2.81666	2.80716	4.77901	3.10525	2.85391	6.06504	6.64552	5.07342	2.07865	1.84256	2.43683	2.79454	1.60751	1.65047
itf00g20870.t1	P-loop containing nucleoside triphosphate hydrolases superfamily protein	0.0241715	0.011357	0	0.0432991	0.0391737	0	0.527012	0.33749	0.334579	0.0360031	0.295852	0.32418	0.0138013	0.0530789	0.047695	0	0	0	0.141204	0.0973182	0.238022	0.110127	0.137424	0.121996
itf00g20880.t1	TRICHOME BIREFRINGENCE-LIKE	0	0	0	0	0	0	0	0	0	0	0	0	0	0.110462	0	0	0	0	0	0	0.0799327	0.1044	0	0
itf00g20890.t1	sugar transporter protein	0.846271	0	0	1.12139	0	0	0	2.39883	1.71039	0	1.25609	0.925826	0.73201	0.959136	3.36333	1.57852	0.757682	4.4137	0	0.777119	1.56152	2.95593	3.74653	0
itf00g20930.t1	copper transporter	4.45526	8.96559	4.9031	4.22118	4.49026	3.99259	5.861	4.81971	4.76058	13.4827	4.39878	6.25341	1.16551	1.34942	1.5753	1.87692	4.0033	5.60779	2.18205	3.75283	1.57386	2.37499	2.96869	3.69892
itf00g20970.t1	hypothetical protein	0	0	0	0	0	0	0	0	0	0	0	0	0	0	0	0	0	0	0	0	0	0	0	0
itf00g21090.t1	cytochrome P450, family 81, subfamily F, polypeptide	20.4596	27.8283	17.1269	22.1865	17.8472	15.3084	40.5632	26.4151	33.2946	44.0383	52.6388	52.0754	8.94469	8.20202	6.84018	10.8564	18.3397	22.6427	14.5777	14.6151	15.8115	14.949	16.3969	13.2109
itf00g21100.t1	TEOSINTE BRANCHED 1, cycloidea, PCF (TCP)-domain family protein	0.539975	0	0	0	0	0	0.249103	0	0	0.582833	0	0	0	0.634739	0.264734	0	0	1.67789	0.306312	0	0.23998	0	0.296298	0
itf00g21110.t1	cytochrome P450, family 81, subfamily D, polypeptide	17.5338	12.2041	7.38623	16.9985	17.6897	11.2224	14.8503	14.1767	15.88	12.9626	16.7124	16.7671	16.3562	14.3101	15.7111	20.9543	33.4982	49.9697	9.27382	8.16586	11.1597	14.3138	15.2275	11.879
itf00g21120.t1	hypothetical protein	0.358572	0.344447	0.328042	0.309762	0.567452	0.460277	1.49266	4.91808	2.32439	3.32779	1.77192	2.43131	0.497774	1.04418	0.369828	0	0.409595	0.749984	6.10683	3.38153	2.59609	2.38405	2.31136	4.16916
itf00g21140.t1	basic helix-loop-helix (bHLH) DNA-binding superfamily protein	0	0	0	0	0	0	0	0	0	0	0	0	0	0	0	0	0	0	0	0	0	0	0	0
itf00g21180.t1	ABC2 homolog	0	0	0	0	0	0	0	0	0	0	0	0	0	0	0	0	0	0	0	0	0	0	0	0
itf00g21220.t1	hypothetical protein	0.595014	0.378828	0.94349	0.533187	0.447442	0.242084	4.86078	4.77545	2.91106	4.79689	2.24102	3.48136	0.924576	0.555674	1.09839	0.472269	0.570675	1.89156	1.22059	1.56713	1.43229	1.66925	0.892581	1.68618
itf00g21250.t1	light harvesting complex of photosystem II	33.5047	53.117	34.3883	17.549	19.6092	21.3294	218.564	255.981	301.032	173.584	89.5873	125.133	39.5041	41.8538	42.2606	51.6042	70.1995	84.6862	421.482	448.646	440.582	617.64	664.037	610.69
itf00g21260.t1	monooxygenase	1.48377	1.91296	0.383552	1.53856	1.08659	0.746482	1.68683	4.44703	2.31366	3.66879	3.90024	3.3291	0.501567	0.863027	0.424936	0.39256	0.615129	0.820469	2.57174	2.96419	3.48617	2.95304	3.87848	4.00251
itf00g21280.t1	AGAMOUS-like	0	0	0	0	0	0	0	0	0	0	0	0	0	0	0	0	0	0	0	0	0	0	0	0
itf00g21290.t1	monogalactosyl diacylglycerol synthase	4.50168	3.81456	2.28267	6.51708	6.66777	6.2757	6.02733	13.1214	7.55513	7.45372	7.17007	8.17258	12.9824	6.12477	18.8879	5.93701	4.70499	14.9025	14.4686	12.7984	13.3938	9.98452	9.01839	9.1905
itf00g21300.t1	xyloglucan endotransglucosylase/hydrolase	10.1811	14.4583	3.47002	30.5207	21.549	35.4444	14.9931	16.8424	11.8018	36.7257	41.671	37.0294	28.2466	18.2829	23.8758	31.0422	36.8402	20.7317	123.876	130.085	114.553	31.6283	27.7071	31.4222
itf00g21310.t1	indole-3-acetate beta-D-glucosyltransferase	14.3074	11.1272	1.97269	18.9494	15.1282	28.8867	35.9494	43.0441	38.1987	69.5832	55.9784	62.9485	19.5455	17.5803	18.4311	16.4899	12.2585	18.2843	144.199	127.43	153.516	120.231	119.116	91.4663
itf00g21320.t1	RNA-directed DNA polymerase (reverse transcriptase)-related family protein	0	0	0	0	0	0	0	0	0	0	0	0	0	0	0	0	0	0	0	0	0	0	0	0
itf00g21420.t1	DNAse I-like superfamily protein	0	0	0	0	0	0	0	0	0	0	0	0	0	0	0	0	0	0	0	0	0	0	0	0
itf00g21430.t1	zinc ion binding;nucleic acid binding	0	0	0	0	0	0	0	0	0	0	0	0	0	0	0	0	0	0	0	0	0	0	0	0
itf00g21540.t1	hypothetical protein	0	0	0	0	0	0	0	0	0	0	0	0	0	0	0	0	0	0	0	0	0	0	0	0
itf00g21620.t1	one-helix protein	2.4195	3.9203	7.94775	2.75362	3.01298	2.2713	8.47365	6.43122	8.24809	2.08057	8.45934	1.17531	0.00017054	0.000261233	0.000202226	0.00014921	1.54977	4.09397	3.7681	1.39347	2.72543	6.52165	3.08468	0.000236133
itf00g21620.t2	one-helix protein	0.525193	2.47487e-05	2.38295e-05	0.0392027	0.062476	0.00017382	0.219682	0.0797773	0.0196268	3.46686	0.000357083	5.04476	1.25088	0.308186	1.76119	2.0284	0.0258243	0.000314376	2.63543	4.90476	2.74713	0.0101124	3.75003	6.07499
itf00g21630.t1	conserved hypothetical protein	3.83605	5.39895	8.25573	0.846229	1.04978	0.78234	3.94943	10.0788	3.76352	3.62641	1.54268	1.77771	1.72325	1.29797	0.87361	1.6771	2.32816	3.31607	5.42188	5.81355	7.05428	14.1652	9.52373	13.1284
itf00g21640.t1	conserved hypothetical protein	0.00444319	0.00253856	2.67771e-05	0.00553975	0.00583945	0.0072939	0.0043486	0.00266027	0.00458841	0.00368553	0.00586729	0.00546683	0.00207591	0.00298569	0.00279645	0.00176581	0.000926554	0.000634213	0.00256058	0.00196099	0.00179947	0.000999057	0.00130836	0.00158869
itf00g21640.t2	conserved hypothetical protein	2.38417	1.48893	0.000259019	2.51069	3.63297	2.51934	2.76762	3.15534	4.51011	2.35842	2.74596	3.44707	1.75325	0.595696	1.72498	1.85553	0.475494	1.77617	3.30637	2.53297	3.05575	1.00286	1.36989	2.26476
itf00g21640.t3	conserved hypothetical protein	4.09881e-117	9.28984e-40	1.24827	5.72142e-73	0.695662	2.28874e-95	3.45313e-80	0.444691	5.49498e-53	1.42468e-54	0.597358	8.28001e-102	3.40745e-07	0.487983	4.34385e-23	0.457915	1.2717	1.28165	8.75886e-42	4.32239e-32	2.32015e-14	0.983666	0.695165	1.70969e-31
itf00g21650.t1	DNAse I-like superfamily protein	6.37386	4.09512	1.94456	6.48816	7.59262	6.27077	3.81365	5.53649	3.67016	2.8921	3.75067	4.07196	13.4364	8.9039	10.093	7.80793	7.5701	8.08627	6.74563	6.6583	6.79087	6.51131	6.04679	6.23135
itf00g21690.t1	CBL-interacting protein kinase	0.651614	0.692932	0	0.573079	0.68159	3.10939	1.58242	0	2.79684	2.58399	2.09488	0.991556	0	0	0	0	0	0	0	0	0	0	0	0
itf00g21790.t1	pleiotropic drug resistance	2.09136	3.79207	0.965676	3.93228	2.49811	3.90428	1.83778	2.04035	1.82042	1.23715	1.46364	1.20045	3.08905	1.61493	1.92724	4.19082	4.57599	2.21798	1.90765	1.67845	0.938044	1.52437	1.41293	1.51176
itf00g21800.t1	copper chaperone	782.347	1073.12	590.734	547.817	532.23	568.26	353.687	360.519	324.867	421.128	413.568	422.334	1087.44	1097.78	1090.08	726.643	1036.85	835.597	557.658	661.552	550.775	673.535	451.406	544.103
itf00g21810.t1	hypothetical protein	4.87794	11.2403	7.00062	4.19362	3.28434	5.19664	0.832239	0.295262	0.750649	0.575606	1.40548	0.976784	2.04941	2.32083	2.76542	1.41007	4.0872	1.41812	0	0.47435	0.43889	0.54269	0.430362	1.38585
itf00g21820.t1	Protein of unknown function (DUF640)	0.296542	0.32897	0.833957	0.0883661	0.313587	0	0.488638	0.510079	0.686325	0.719813	0.319881	0.139162	0.539618	0.167066	0	0	0.204622	0.2629	0.479591	0.143616	0.127977	0	0.180185	0
itf00g21830.t1	associated molecule with the SH3 domain of STAM	0	0	0	0	0	0	0	0	0	0	0	0	0	0	0	0	0	0	0	0	0	0	0	0
itf00g21850.t1	XB3 ortholog 5 in Arabidopsis thaliana	0.478376	2.08008	0.000279451	1.21242	5.14583e-05	1.65538	2.27723	4.08998	4.56622e-05	0.000114478	0.382656	3.02954	3.27469	3.01819	6.58007	3.76154	3.76317	2.05076	9.09	4.55336	8.81181	2.01054	6.25165	6.1729
itf00g21850.t2	XB3 ortholog 5 in Arabidopsis thaliana	8.22392	3.00013	0.923386	10.1275	11.3642	8.11279	8.0543	6.89181	9.98445	8.16984	9.80637	6.09847	6.05249	4.88224	3.0892	5.77923	0.619619	6.35221	7.49807	8.38406	7.57711	10.273	6.68398	5.19071
itf00g21890.t1	hydroxy methylglutaryl CoA reductase	0	0	0	0	0	0	0	0	0	0	0	0	0	0	0	0	0	0.237908	0	0	0	0	0	0
itf00g21910.t1	hydroxy methylglutaryl CoA reductase	0	0.0384271	0	0.102232	0	0	0.0447244	0.117622	0	0.275127	0.112442	0.171084	0.233902	0.0518346	0.0431579	0	0.093094	0	0.30839	0.0790801	0.151059	0.0537009	0.410379	0.045315
itf00g21960.t1	conserved hypothetical protein	13.562	12.721	6.8057	16.49	17.6483	8.9505	25.6847	24.2375	25.2982	34.2605	23.5755	27.9213	15.5273	10.3026	10.6518	14.7243	19.6413	23.6421	19.4078	24.308	20.9138	26.7302	22.263	22.8593
itf00g22060.t1	early nodulin-like protein	0	0	0	0	0	0	0	0	0	0	0	0	0	0	0	0	0	0	0	0	0	0	0	0
itf00g22070.t1	DUF1298 domain containing protein	0	0	0	0	0	0	0	0	0	0	0	0	0	0	0	0	0	0	0	0	0	0	0	0
itf00g22110.t1	Acid phosphatase/vanadium-dependent haloperoxidase-related protein	3.13407	4.28743	0.481462	1.92138	2.30888	1.44813	2.36707	0.987261	1.66556	8.13487	1.23134	3.0409	0	0.610103	0	0	0	0.717703	0	0	0.214425	0.326895	0.5509	0
itf00g22160.t1	K-box region and MADS-box transcription factor family protein	0	0	0	0	0	0	0	0	0	0	0	0	0	0	0	0	0	0	0	0	0	0	0	0
itf00g22170.t1	hypothetical protein	0	0	0	0	0	0	0	0	0	0	0	0	0	0	0	0	0	0	0	0	0	0	0	0
itf00g22190.t1	chromatin-remodeling protein	0	0	0	0.397499	0	0	0.181653	0	0	0	0	0	0.411654	0	0	0.199025	0.184496	0.396732	0	0	0	0	0.185464	0
itf00g22200.t1	chromomethylase	0.0857086	0	0	0	0	0	0.0891114	0	0	0	0	0	0.0982369	0	0.228788	0.0971845	0	0.182928	0	0	0.277775	0.101957	0	0.197517
itf00g22230.t1	hypothetical protein	2.47016	0.313989	0.87405	1.16212	1.3114	0.895551	0.938572	1.87192	1.76446	1.22006	1.23926	1.62102	0.717015	0.550171	0.275312	0.578387	0.875032	1.95126	0.849578	0.445487	0.849299	0.897381	0.744553	0.358639
itf00g22280.t1	lipid transfer protein	0.376154	0.780206	1.38998	0.948739	1.51412	0.951874	0.256469	0.615579	0.740339	0.514684	0.27226	0.470431	5.73585	3.82584	4.64423	6.82274	7.37196	3.96458	0.496888	1.05413	0.573451	0	0.638351	0.252285
itf00g22290.t1	Peroxidase superfamily protein	0	0	0	0	0	0.0941092	0.0612338	0.222028	0.0761641	0.357974	0.0695595	0.355794	0	0	0	0	0	0	0	0	0	0	0	0
itf00g22300.t1	Peroxidase superfamily protein	0	0	0	0	0	0	0.120963	0.209796	0	0.0651131	0.332239	0.11823	0	0	0	0	0	0	0	0	0	0	0	0
itf00g22310.t1	Peroxidase superfamily protein	0	0	0	0	0	0	0.136347	0	0.0814012	0.219324	0.0735303	0.0660273	0	0	0	0	0	0	0	0	0.0865572	0	0	0
itf00g22320.t1	Peroxidase superfamily protein	0	0	0	0	0	0	0	0	0	0	0	0.0596212	0	0	0	0	0	0	0	0	0	0	0	0
itf00g22470.t1	glutamate receptor 2.6	0	0.0744559	0	0	0	0	0	0.268237	0	0	0.084311	0	0	0.128433	0	0.185725	0.527201	0.239158	0	0.19604	0.286442	0.281539	0.0811973	0
itf00g22500.t1	Inosine triphosphate pyrophosphatase family protein	4.25518	8.70974	0.651175	4.60762	5.35246	6.76426	8.24228	13.8804	9.61247	13.6715	13.5223	14.1409	5.04362	6.92903	4.28188	4.28911	2.71629	6.28756	8.95496	9.97776	12.4584	10.423	7.88475	8.75786
itf00g22510.t1	Inosine triphosphate pyrophosphatase family protein	0	0	0	0	0	0	0	0	0	0	0	0	0	0	0	0	0	0	0	0	0	0	0	0
itf00g22520.t1	UDP-glucosyl transferase 85A5	0	0	0	0	0	0	0	0	0	0	0	0.103128	0	0	0	0	0	0	0	0	0	0	0	0
itf00g22600.t1	hypothetical protein	0	0	0	0	0	0	0	0	0	0	0	0	0	0	0	0	0	0	0	0	0	0	0	0
itf00g22640.t1	hypothetical protein	0	0	0	0	0.626841	0	0	0.53927	0	0	1.00439	0	0	0	0	0	0.635637	0	0	0	0	0	0	0
itf00g22760.t1	Nucleosome assembly protein (NAP) domain containing protein	0	0	0	0	0	0	0	0	0	0	0	0	0	0	0	0	0	0	0	0	0	0	0	0
itf00g22770.t1	nucleosome assembly protein 1;2	0	0	0	0	0	0	0	0	0	0	0	0	0	0	0	0	0	0	0	0	0	0	0	0
itf00g22820.t1	Kiwellin	0.308952	0.35029	0	1.0996	0.248882	1.00074	0.18222	0.121028	0.473188	0.85662	0.609804	0.767218	0.11718	0	0.116173	0.128171	0.544062	0	0.258181	0.216602	0.199304	0	0.279891	0.144228
itf00g22850.t1	hypothetical protein	0	0	0	0	0	0	0	0	0	0	0	0	0	0	0	0	0	0	0	0	0	0	0	0
itf00g22890.t1	conserved hypothetical protein	0.0422278	0	0	0	0	0	0.0419212	0	0.0533965	0.140241	0.0936108	0.039832	0.109918	0	0	0.0567797	0	0	0.205747	0.160157	0.102153	0.504836	0.109932	0.0608688
itf00g22900.t1	hypothetical protein	0	0	0	0	0	0	0.240723	0.444504	0.46381	1.36107	0.211439	1.04994	0	0	0	0	0	0	0	0	0	0	0	0
itf00g22940.t1	phosphate transporter 3;1	15.5947	18.9563	1.43885	38.7431	20.647	62.8986	6.85629	24.7058	8.59786	12.2587	11.2422	10.78	61.3388	51.5267	61.5064	124.994	115.102	49.2046	34.9794	30.1934	34.3449	16.3811	17.8444	19.8454
itf00g22950.t1	Glycosyl hydrolase family protein	0	0.0474611	0	0.0445952	0	0	0	0	0	0	0	0.0381986	0.0528284	0.197898	0.0567718	0	0	0	0	0	0	0	0	0
itf00g23000.t1	Oxidoreductase family protein	0	0	0	0	0	0	0	0	0	0	0	0	0	0	0	0	0	0	0	0	0	0	0	0
itf00g23010.t1	Protein kinase superfamily protein	0	0	0	0	0	0	0	0	0	0	0	0	0	0	0	0	0	0	0	0	0	0	0	0
itf00g23030.t1	S-adenosyl-L-methionine-dependent methyltransferases superfamily protein	0	0	0	0	0	0	0	0	0	0	0	0	0	0	0	0	0	0	0	0	0	0	0	0
itf00g23040.t1	Oxidoreductase family protein	0.0992326	0	0	0.157797	0.132177	0	0.33994	0.232291	0.437923	0.597091	0.16302	0.399164	0	0	0.0482375	0.0562233	0	0	0.110839	0.0480919	0.133472	0.457029	0.187166	0.147225
itf00g23050.t1	S-adenosyl-L-methionine-dependent methyltransferases superfamily protein	0	0	0	0.0990195	0.0641881	0	0.338148	0.671725	0.727084	0.442368	0.797073	0.965965	0.0736574	0.0930958	0.226577	0.147547	0.242122	0.204145	0.788769	0.833056	0.795134	1.06432	1.0506	0.980794
itf00g23060.t1	UDP-glucosyl transferase 85A2	4.47254	3.33597	1.30089	9.66878	6.88101	14.6804	0.728987	0.652942	1.08641	0.649573	0.597802	0.507437	4.88912	2.76282	5.52249	3.80033	4.79021	1.98789	0.0781939	0.251176	0.208572	0.254398	0.0335018	0.183077
itf00g23070.t1	hypothetical protein	0	0.447675	0.975419	0	0	0	0	0	0	0	0	0	0.466013	0	0.477154	0.440986	0	0	0.529313	0	0.78549	0	0.527725	0
itf00g23170.t1	zinc ion binding;nucleic acid binding	0	0	0	0	0	0	0	0	0	0	0	0	0	0	0	0	0	0	0	0	0	0	0	0
itf00g23190.t1	zinc ion binding;nucleic acid binding	0	0	0	0	0	0	0	0	0	0	0	0	0	0	0	0	0	0	0	0	0	0	0	0
itf00g23220.t1	zinc ion binding;nucleic acid binding	0	0	0	0	0	0	0	0	0	0	0	0	0	0	0	0	0	0	0	0	0	0	0	0
itf00g23360.t1	Acyl-CoA N-acyltransferases (NAT) superfamily protein	3.44915	3.97076	2.62049	5.06826	5.71181	7.80794	14.3423	17.1061	12.1528	17.7594	15.2756	17.2308	4.45332	3.67748	3.23706	14.8874	10.991	20.8729	10.7078	15.9659	11.3288	17.5233	13.4312	13.316
itf00g23370.t1	Acyl-CoA N-acyltransferases (NAT) superfamily protein	0.179735	1.56276	0.869814	0	0.737626	0	1.25277	1.29694	0.678687	0.811346	0.193644	0.34574	1.20804	2.61913	2.08605	2.89322	4.41973	1.9686	0.777752	0.798331	0.618993	2.00914	1.30214	1.69488
itf00g23380.t1	Transcriptional factor B3 family protein	0.841069	1.62665	1.52047	1.22476	0.859322	0.325499	0.890139	0.411104	0.523833	0.498739	1.87394	1.21637	0.296676	0.125585	0.307085	0.0914501	0.187886	0.184637	0	0.369895	0.0880316	0.105082	0.0807354	0.101751
itf00g23390.t1	PLANT HOMOLOGOUS TO PARAFIBROMIN	29.632	15.7308	1.97456	33.6808	37.7385	40.8052	28.2866	22.2829	24.8103	18.1767	28.5438	28.7277	10.4475	10.5745	12.3895	17.7393	9.1187	16.9192	10.2552	8.61464	10.9096	17.3799	13.5968	13.2173
itf00g23410.t1	SHV3-like	0.898487	0.45805	1.58417	0.811238	0.6516	0.786227	0.303119	0.411855	0.425012	0.210649	0.260539	0.207356	0.945469	1.11504	0.973689	0.819545	1.15946	0.61552	0.528578	0.617768	0.43119	0.250111	0.298852	0.400731
itf00g23500.t1	hypothetical protein	2.06717	4.01915	3.65102	0.659205	2.83213	0.984445	3.90105	5.09982	2.58469	4.26135	1.54576	5.11836	3.26468	2.36306	1.2639	4.35705	7.12953	4.03356	2.20581	3.89643	3.56662	9.43772	5.6463	5.5809
itf00g23530.t1	glutamate receptor 1.3	0	0	0.234114	0	0.0357123	0	0.0994681	0.102176	0.0277309	0.0524165	0.0882749	0.0506666	0.0773562	0.0676383	0.0301604	0	0.242895	0.432753	0.129269	0.077543	0.151553	0.0795854	0.0904765	0.0263541
itf00g23590.t1	serine carboxypeptidase-like	0.034735	0	0	0.0394476	0	0	0	0	0	0	0	0.0727485	0	0	0	0	0	0	0	0	0	0	0.069802	0.0403989
itf00g23600.t1	hypothetical protein	0	0	0	0	0	0	0	0	0	0	0	0	0	0	0	0	0	0	0	0	0	0	0	0
itf00g23620.t1	hypothetical protein	0	0	0	0	0	0	0	0	0	0	0	0	0	0	0	0	0.929748	0	0	0	0	0	0	0
itf00g23630.t1	RING/U-box superfamily protein	1.67272	0.892155	0	2.68883	0.37323	3.77034	3.55447	5.34657	4.48626	8.69159	2.50805	5.30193	2.99634	2.0051	0.432276	5.57988	2.19675	4.19543	5.40192	4.66492	6.63773	2.97944	5.11918	5.77081
itf00g23640.t1	allene oxide synthase	0	0	0	0	0	0	0	0	0	0	0	0	0	0	0	0	0	0	0	0	0	0	0	0
itf00g23650.t1	allene oxide synthase	0.475835	0.616337	0	0.456937	0.486974	0.545002	0.051092	0	0	0	0.0557172	0	0	0	0.090439	0.0831909	0	0	0	0	0	0	0	0
itf00g23660.t1	clast3-related	4.27865	5.7933	7.70259	4.33713	4.91531	3.77866	1.90499	4.90905	2.27837	2.26588	3.04573	2.53924	8.89705	10.0734	9.93268	8.23843	8.2187	9.29022	5.6939	6.09584	5.20092	5.82017	5.44574	5.27091
itf00g23670.t1	allene oxide synthase	3.55317	2.53117	0.645445	8.80386	6.09078	7.62308	2.64128	5.04419	3.53494	4.66172	3.2611	2.90032	12.2644	9.42741	12.4491	15.5204	9.87782	16.5519	3.35415	2.64269	4.63871	4.18078	4.13548	2.08559
itf00g23710.t1	DNAse I-like superfamily protein	0	0	0	0	0	0	0	0	0	0	0	0	0	0	0	0	0	0	0	0	0	0	0	0
itf00g23720.t1	zinc ion binding;nucleic acid binding	0	0	0	0	0	0	0	0	0	0	0	0	0	0	0	0	0	0	0	0	0	0	0	0
itf00g23780.t1	Ribosomal protein S13/S18 family	0	0	0	0	0	0	0	0	0	0	0	0	0	0	0	0	0	0	0	0	0	0	0	0
itf00g23830.t1	hypothetical protein	0.41472	0.0909948	0	0.702149	0.826141	0.229939	0.325801	0.698274	0.405228	0.351833	0.369366	0.532141	0.467622	0.606374	0.737823	0.120953	0.4248	0.30935	0.140393	0	0.219783	0	0.339255	0.576288
itf00g23840.t1	nucleic acid binding;zinc ion binding	0.0703044	0	0	0	0	0	0	0	0.0868463	0.073315	0	0	0	0	0	0	0	0	0	0	0	0	0	0
itf00g23850.t1	Adenine nucleotide alpha hydrolases-like superfamily protein	0	0	0	0	0	0	0	0	0	0	0	0	0.881562	2.25475	0.427299	1.93419	1.78806	0	1.55858	0.867193	0.811935	0.644086	0.564081	2.04124
itf00g23860.t1	beta glucosidase	0	0	0	0	0.560429	0	0	0	0	0	0.44655	0	0	0	0	0	0.509799	0	0.518628	0	0.400694	0	0.423658	0
itf00g23880.t1	Nucleic acid-binding, OB-fold-like protein	0	0	0	0	0	0	0	0	0	0	0	0	0	0	0	0	0	0	0	0	0	0	0	0
itf00g23960.t1	conserved hypothetical protein	20.1728	34.8796	57.536	13.5619	14.0946	25.2441	8.30279	6.63774	7.399	12.3404	8.81254	7.9999	11.1315	15.6685	27.1149	22.9032	36.2325	67.4217	5.56747	8.52204	7.57839	9.14105	9.59319	6.80307
itf00g23980.t1	AP2/B3-like transcriptional factor family protein	0	0	0	0	0	0	0	0	0	0	0	0	0	0	0	0	0	0	0	0	0	0	0	0
itf00g23990.t1	hypothetical protein	0	0	0	0	0	0	0	0	0	0	0	0	0	0	0	0	0	0	0	0	0	0	0	0
itf00g24250.t1	hypothetical protein	0.0938962	0.356119	0	0.0943072	0.479714	0	0.187482	0	0.273342	0.129131	0.0921134	0	0.470048	0.789504	0.528306	0.318467	0.315506	0.279357	0.604651	1.14173	0.918709	0.315559	0.275029	1.09135
itf00g24260.t1	LAG1 longevity assurance homolog	2.51401	1.10207	1.7995	4.87303	5.32217	3.44309	5.9145	2.5252	6.74432	4.30683	8.42737	3.51103	1.19559	0.376471	1.28357	2.26753	0.954257	0.754784	0.763274	1.58162	2.16426	0.426562	2.55142	1.03744
itf00g24400.t1	RING/U-box superfamily protein	84.5012	92.4453	25.235	54.0904	49.2566	38.3068	31.938	23.4186	30.8963	36.8436	23.207	28.0408	15.7443	21.3822	12.5531	9.19236	13.573	16.222	12.713	12.0673	9.38297	20.45	11.5138	21.0152
itf00g24410.t1	conserved hypothetical protein	23.8154	21.9177	38.062	9.13088	13.1693	13.0991	72.1149	63.8044	85.3793	74.8388	48.7631	59.0764	2.67805	2.92118	3.18617	8.90254	14.9534	11.4325	12.2177	15.4624	18.1528	23.8527	21.2055	21.8428
itf00g24430.t1	Histone superfamily protein	0	0	0	0	0	0	0	0	0	0	0	0	0	0	0	0	0	0	0	0	0	0	0	0
itf00g24440.t1	Histone superfamily protein	0	0	0	0	0	0	0	0	0	0	0	0	0	0	0	0	0	0	0	0	0	0	0	0
itf00g24490.t1	AMMECR1 family	138.492	174.783	218.673	134.364	129.439	155.746	59.1184	66.6523	53.2756	83.0834	63.6346	71.2802	195.316	204.936	215.53	150.597	167.358	134.182	69.1961	85.1317	69.27	71.7593	67.1303	71.6254
itf00g24520.t1	lumazine-binding family protein	33.0669	39.8081	67.5635	17.51	24.2785	20.9492	37.0421	28.6698	28.9987	41.0278	31.3161	37.8692	24.5395	29.8	23.7324	17.7528	19.1283	22.3311	21.4285	23.9903	24.8031	31.826	26.294	29.196
itf00g24530.t1	two-pore channel	14.3695	17.4857	20.692	15.3673	15.4805	11.0163	18.5456	13.7544	17.0653	12.4745	18.0564	17.7997	11.3285	8.16195	10.3929	8.93231	17.6752	15.7824	9.07781	13.0077	8.80714	11.1274	15.9828	15.078
itf00g24660.t1	Domain of unknown function (DUF303)	0	0	0	0	0	0	0	0	0	0	0	0	0	0	0	0	0	0	0	0	0	0	0	0
itf00g24740.t1	hypothetical protein	0	0	0	0	0.0917913	0	0	0	0	0	0	0	0	0	0	0	0	0	0	0	0	0	0	0
itf00g24780.t1	FAR1-related sequence	0	0	0	0	0	0	0	0	0	0	0	0	0	0	0	0	0	0	0	0	0	0	0	0
itf00g24790.t1	NB-ARC domain-containing disease resistance protein	0.000152536	0.000154776	0.000269921	0.000151727	0.000207166	0.224779	1.06229	0.000154184	3.43011	1.15053	0.000224003	0.568203	0.000125581	0.000167978	0.000133409	0.000132465	0.000124146	0.000157645	0.000178025	0.000129837	0.000136514	0.000169649	0.000187932	0.000146083
itf00g24790.t2	NB-ARC domain-containing disease resistance protein	2.97933	0.91936	0.601484	5.08717	3.71998	2.47959	14.5778	9.63289	12.1162	8.52857	21.8875	17.6116	0.858726	0.516265	0.675647	0.751438	0.745051	1.53096	2.27614	1.92649	2.56228	1.58217	1.61222	1.56282
itf00g24800.t1	NB-ARC domain-containing disease resistance protein	0.0185822	0	0	0.0432997	0.0869142	0.14551	0.193326	0.159825	0.237639	0.157783	0.434565	0.349059	0	0	0.0531071	0	0.0219334	0.0206681	0.0589606	0.0230658	0.0221205	0.0231546	0.0915486	0
itf00g24830.t1	SNARE-like superfamily protein	66.6268	74.9651	56.1694	68.0005	70.6753	63.4669	82.8639	55.1294	71.4926	82.4479	123.801	92.1964	23.9593	24.1312	29.1373	15.6157	10.4236	22.9823	18.3026	26.1674	24.2377	21.1132	24.1496	23.852
itf00g24840.t1	myb domain protein 4r1	0.619394	0.191809	0	1.39282	1.01458	1.2688	1.21376	1.65212	1.19036	0.155334	0.614554	0.443667	0.770296	0.936602	0.743741	1.58091	0.519425	1.69711	1.19895	0.605727	1.34564	2.00301	1.28692	0.907236
itf00g25040.t1	ovate family protein	0	0	0	0.311855	0.18801	0	0	0	0	0.26032	0.136462	0	0	0	0.66165	1.00003	0.385497	0	0.389332	0.627527	0	0	0.30949	0.375301
itf00g25050.t1	Seed maturation protein	0.369652	0.608583	0	0.35598	0.0798147	0.161489	0	0	0	0	0	0	0	0.0652109	0	0	0	0	0	0	0	0	0	0
itf00g25060.t1	Plant invertase/pectin methylesterase inhibitor superfamily protein	0.864585	1.89143	2.40422	0.793416	0.928961	1.33785	0.509344	0.632784	0.33492	0.941081	0.602841	0.474616	0.692368	0.387614	0.584547	0.358431	1.18942	0.718	0.69517	0.6806	0.867174	0.405958	1.07645	0.437214
itf00g25070.t1	hypothetical protein	0	0	0	0	0	0	0	0	0	0	0	0	0	0	0	0.0730771	0	0	0	0	0	0	0	0
itf00g25080.t1	ubiquitin-conjugating enzyme	0	0	0	0	0	0	0	0	0	0	0	0.214173	0	0	0	0	0	0	0	0	0	0	0	0
itf00g25090.t1	WD40/YVTN repeat-like-containing domain;Bromodomain	1.27351	0.0983582	0.0677162	2.62435	2.3586	1.59509	1.34894	2.0103	1.96118	0.340892	2.10208	1.19227	0.500617	0.506231	0.62401	0.890929	0.247963	1.01946	1.24258	0.358622	1.63555	2.06406	1.6116	0.683256
itf00g25100.t1	dormancy-associated protein-like	0.374547	3.86836e-05	0.000889768	0.369017	2.39311e-05	2.07512e-05	1.59886e-05	1.33138e-05	2.25828e-05	0.402628	0.452859	1.30439e-05	1.2848e-05	0.394592	0.676908	9.60453e-06	2.09294e-05	1.81469e-05	0.396913	8.21716e-06	1.1399e-05	1.29141e-05	0.768738	1.02512e-05
itf00g25100.t2	dormancy-associated protein-like	261.441	316.738	169.843	358.219	498.5	360.991	167.333	146.156	167.518	180.705	170.795	169.811	167.011	175.702	300.7	329.288	333.751	477.157	160.634	153.985	167.624	169.279	155.986	159.331
itf00g25110.t1	Mitochondrial substrate carrier family protein	1.05276	0.658403	0.937849	1.37981	2.07185	1.08012	2.18376	2.2964	2.56729	0.743615	2.23874	1.83407	1.36472	1.04664	2.01367	1.58829	1.73919	2.98944	2.23674	2.37847	2.31526	2.80996	2.33245	2.83812
itf00g25120.t1	squamosa promoter binding protein-like	8.53307	8.05302	13.968	11.2354	14.4705	8.93927	26.6378	12.5158	16.0388	10.6399	21.0754	22.83	3.6938	4.09237	5.885	4.49991	6.65738	8.61035	9.10986	12.0371	8.49186	7.97928	8.11646	8.85345
itf00g25140.t1	disease resistance family protein / LRR family protein	0	0	0	0	0	0	0	0	0	0	0	0	0	0	0	0	0	0	0	0	0	0	0	0
itf00g25220.t1	RNI-like superfamily protein	0.100416	0.10828	0.365972	0.176172	0.341797	0.189524	0.376153	0.24658	0.355817	0.135646	0.398861	0.276722	0.0768373	0.118864	0.0862337	0.139889	0.0324797	0.21565	0.343741	0.206306	0.254239	0.156822	0.20033	0.0497261
itf00g25230.t1	MYB-like	0.253915	0.213007	0.283392	3.45113	0.661953	2.5317	0.111706	0.0731411	0	0	0.0624399	0.107068	2.79851	2.06196	3.00799	10.9725	1.5193	4.95419	0	0	0.0893295	0	0	0
itf00g25240.t1	HXXXD-type acyl-transferase family protein	0.0846646	0.0658312	0	0.166575	0.0348877	0.193967	0.0512553	0.111273	0.246043	0.1741	0.0824443	0	0.239235	0	0.0443531	0.213695	0.285317	0.142204	0.0980549	0	0.0380903	0	0.0388347	0.0479788
itf00g25320.t1	lipoic acid synthase	2.43146	3.89397	3.68605	1.59599	2.67724	2.08134	4.88944	4.07754	4.67248	3.22867	3.4576	3.59374	4.4823	3.94242	4.27084	3.83533	3.35799	4.33619	8.26006	9.24299	7.15988	8.57267	8.63644	7.39517
itf00g25340.t1	expansin A8	7.88142	6.45689	6.01079	6.29309	5.91284	11.2964	192.586	176.87	192.153	187.418	165.313	172.112	6.59381	13.2552	9.30513	7.57996	5.55475	11.1523	159.102	175.514	134.291	160.824	125.355	160.529
itf00g25350.t1	conserved hypothetical protein	0.151432	0.0859162	0.191757	0.221719	0.0455167	0	0.310419	0.454184	0.5335	0.308551	0.20928	0.275971	0.0420333	0	0.085524	0.045912	0.11257	0	0.292014	0.0788444	0.111626	0.125006	0.0464054	0.215608
itf00g25380.t1	MATE efflux family protein	0	0	0	0	0	0	0	0.20202	0	0	0	0	0	0.0612554	0	0	0	0	0.0595105	0	0	0	0	0
itf00g25440.t1	Transducin/WD40 repeat-like superfamily protein	0.117544	0.119736	0	0	0	0.182282	0.936016	0.398494	0.442016	0.389765	0.275344	0.815002	0.131404	0.17041	0	0.140038	0.138967	0.13781	0.498988	0.137225	0.132218	0.437718	0	0.144429
itf00g25530.t1	hypothetical protein	0.661122	0.227365	0.301666	0.190251	0	0.903564	0	0	0	0	0	0	0.468564	0.0848163	0.477579	0.266182	0.196807	0.0756208	0	0	0	0	0	0
itf00g25540.t1	like COV	22.9715	24.4149	16.737	28.0861	31.9055	27.9765	26.4631	32.3151	29.5677	20.9151	20.0643	22.4583	68.5434	68.2265	79.0609	76.6865	80.7397	64.2645	56.3472	54.2539	55.0125	54.1371	51.758	56.7145
itf00g25550.t1	Leucine-rich repeat receptor-like protein kinase family protein	0.108377	0.0281569	0.0665874	0.0935786	0.0407416	0.0867985	0.0857213	0.392591	0.127969	0.25735	0.27088	0.116441	0.0364673	0.14238	0	0.137973	0.124308	0.0284507	0.233508	0.255471	0.393709	0.214774	0.149608	0.243126
itf00g25560.t1	Leucine-rich repeat receptor-like protein kinase family protein	0.783847	0.0276849	0.178012	0.608691	0.455121	0.0816901	0.799894	1.15026	1.22656	0.166625	1.37986	0.883103	0.636569	0.377673	0.901975	0.305099	0.679282	2.0082	0.234912	0.22221	0.468163	0.345448	0.445085	0.378206
itf00g25570.t1	NAC domain containing protein	0	0	0	0	0	0	0	0	0	0	0	0	0	0	0	0	0	0	0	0	0	0	0	0
itf00g25580.t1	conserved hypothetical protein	0.844078	1.01096	5.49548e-05	0.622483	0.561465	0.821011	0.703069	0.72071	0.91344	1.63703	0.948286	0.723255	9.40653e-06	0.736486	1.19764e-05	0.52677	0.689109	0.501048	1.68902e-05	0.628652	3.31448e-05	0.727289	0.349882	0.651295
itf00g25580.t2	conserved hypothetical protein	8.17292	15.2673	15.2821	5.63118	8.44352	8.64311	12.7769	17.699	17.3425	24.4185	8.74393	15.6659	16.518	17.2981	18.1669	11.4574	18.5215	11.494	32.2255	35.6138	22.2811	17.568	18.576	27.0501
itf00g25590.t1	hypothetical protein	9.02057	7.08074	9.21169	12.4695	10.0172	11.4508	16.7785	13.1975	11.7203	18.3146	22.4771	18.093	1.86154	0.804994	1.04833	1.31849	1.66739	1.8144	1.92265	1.32237	1.92021	2.17123	1.49487	2.62777
itf00g25600.t1	Wound-responsive family protein	0	0.856797	0.516678	0.105156	0.401836	0.140981	0.191532	0.119447	0.246758	0.319625	0.221355	0.183776	0.126222	0	0.138234	0.371227	2.5612	3.47341	0.322331	0.130805	0.491484	0.147415	0.892864	0.152085
itf00g25610.t1	Wound-responsive family protein	10.293	24.0802	27.306	1.51045	6.59815	6.19871	0.926232	1.55574	1.73887	1.36528	1.05778	1.32772	0	0	0	0	0.503875	0	0	0	0	0	0	0
itf00g25620.t1	hypothetical protein	0	0	0	0	0	0	0	0	0	0	0	0	0	0	0	0	0	0	0	0	0	0	0	0
itf00g25640.t1	Leucine-rich repeat transmembrane protein kinase protein	0.250604	0.0751996	0	0.737466	0.352211	0.482816	0.400258	0.3259	0.441658	0.15918	0.536253	0.2085	0.281056	0.281171	0.445627	0.572058	0.585193	0.915422	0.814829	0.65004	1.06389	0.260594	0.620693	0.591447
itf00g25650.t1	Leucine-rich repeat transmembrane protein kinase protein	4.44189	2.03728	1.03548	5.58617	4.80973	3.80569	3.08688	2.7495	3.52822	1.11935	3.34072	3.28546	1.70984	1.92685	1.74624	2.84321	2.93854	2.03704	2.14996	1.77739	2.06193	1.76985	2.04819	2.3815
itf00g25660.t1	Leucine-rich repeat protein kinase family protein	5.24349	3.90301	4.15969	3.87858	5.58156	3.12044	4.4177	4.94349	5.29859	2.56472	5.51573	3.69163	2.73799	1.86921	2.38175	1.15621	1.95782	1.88542	3.48522	3.68973	2.24608	1.16666	2.13503	2.40734
itf00g25680.t1	conserved hypothetical protein	3.45105	2.41753	5.58516	2.983	1.93245	2.82925	6.34621	5.89514	6.43785	8.29286	5.24857	5.89128	1.38246	2.53911	2.38733	2.63954	4.42375	6.91487	3.53323	5.6776	3.47121	3.32223	2.54977	4.09615
itf00g25710.t1	NB-ARC domain-containing disease resistance protein	0.0291986	0.0313121	0	0.0360088	0	0.0480332	0.0317724	0.150332	0.0349113	0	0	0.0322552	0.0371995	0.0495881	0.0442252	0.107876	0.0319449	0.124559	0.101733	0.152888	0.145313	0.276084	0.11837	0.162551
itf00g25720.t1	NB-ARC domain-containing disease resistance protein	0.147915	0.0229634	0	0.365412	0.376218	0.167802	0.374154	0.518713	0.463271	0.195091	0.388146	0.268744	0.293138	0.390802	0.22433	0.458417	0.139506	0.448639	0.834217	0.400213	0.438259	0.354909	0.331139	0.401707
itf00g25780.t1	hypothetical protein	2.86941	2.16636	1.39636	1.67206	1.19465	1.43836	3.40608	26.3886	3.99323	6.11584	4.07048	4.10133	15.5902	22.8964	25.1301	16.3761	9.70402	8.9427	40.9554	45.2603	32.3577	33.0578	19.6485	62.2465
itf00g25790.t1	RING/U-box superfamily protein	0	0	0	0	0	0	0	0	0	0	0	0	0	0	0	0	0	0	0	0	0	0	0	0
itf00g25800.t1	peroxin 11A	19.8552	16.2403	11.7708	20.8537	16.1581	21.1568	7.90048	9.06032	7.18955	7.92981	7.33678	7.96106	17.7354	17.5909	21.5022	14.389	16.4805	13.7468	8.90849	7.13348	8.90724	7.17688	8.91286	5.89216
itf00g25820.t1	RNA-directed DNA polymerase (reverse transcriptase)-related family protein	0	0	0	0	0	0	0	0	0	0	0	0	0	0	0	0	0	0	0	0	0	0	0	0
itf00g25830.t1	zinc ion binding;nucleic acid binding	0	0	0	0	0	0	0	0	0	0	0	0	0	0	0	0	0	0	0	0	0	0	0	0
itf00g25840.t1	DNAse I-like superfamily protein	0	0	0	0	0	0	0	0	0	0	0	0	0	0	0	0	0	0	0	0	0	0	0	0
itf00g25850.t1	zinc ion binding;nucleic acid binding	0	0	0	0	0	0	0	0	0	0	0	0	0	0	0	0	0	0	0	0	0	0	0	0
itf00g25900.t1	hypothetical protein	0	0	0	0	0	0	0	0	0	0	0.103804	0	6.31584e-05	0	6.35151e-05	0.108062	5.69556e-06	3.18966e-07	0	4.71302e-06	0	0	0	0
itf00g25900.t2	hypothetical protein	0	0	0	0	0	0	0	0	0	0	0.00015729	0	1.02795e-07	0	2.36997e-07	5.44481e-05	9.57143e-08	4.59914e-08	0	3.3337e-07	0	0	0	0
itf00g25900.t3	hypothetical protein	0	0	0	0	0	0	0	0.0800666	0.0855883	0.152332	9.14592e-12	0.0697855	0.26057	0.22503	0.311129	7.34942e-09	0.160476	0.36227	0.220427	0.17844	0.167496	0	0.158379	0.177307
itf00g25910.t1	cullin-associated and neddylation dissociated	0.658556	1.75922	0	2.06467	0	0	0.649405	0	0	1.07635	0	0	1.118	1.32645	5.40782	8.52261	2.86988	6.69664	1.5927	2.59858	2.45315	2.12089	0.934483	3.59697
itf00g25920.t1	Protein kinase family protein with leucine-rich repeat domain	0.247112	0.060246	0	0.429247	0.250478	0.132744	0.641567	1.12392	0.50907	0.361397	0.818807	0.559697	0.768448	0.43787	0.574767	0.387464	0.976087	1.44514	1.99001	1.31709	2.23866	1.22832	1.08569	0.805687
itf00g25950.t1	vacuolar ATP synthase subunit A	0	0	0	0	0	0	0	0.556061	0	0	0	0	0	0	0	0	0	0	0	0	0	0	0	0
itf00g25960.t1	ILITYHIA	1.97243	0.0689516	0.517496	2.67626	2.29347	1.92898	1.1757	2.11272	1.39928	0.463716	1.43484	1.30711	2.62299	2.85775	2.38203	3.2089	2.57965	2.11928	2.37979	0.851251	2.19983	1.59257	2.15897	2.73179
itf00g25970.t1	Prefoldin chaperone subunit family protein	0	0	0	0	0	0	0	0.378479	0	0.361395	0	0	0.441929	0	1.04862	0.42504	0.430789	0.44849	0.574881	0.442293	0.424415	0	0	0
itf00g26060.t1	nudix hydrolase	0	0	0	0	0	0	0.430843	0.171965	0.232358	0.171548	0	0.415848	0	0	0	0	0	0	0	0	0	0	0	0
itf00g26070.t1	nudix hydrolase	0	0	0	0	0	0.271707	5.48835	1.98133	3.30383	4.88218	11.9241	8.03673	0	0	0	0	0	0.480874	0.569672	0.447764	0.521482	0.877242	0	0.869335
itf00g26080.t1	Protein of unknown function, DUF617	0.460726	0.353853	0.5435	0.11431	0.146438	0.07405	0.473416	0.413858	0.21794	0.350687	0.350065	0.139294	0.0668344	0.238888	0.0645585	0.0715386	0.407414	0.316243	0	0.06443	0.115742	0	0.0851068	0.0941912
itf00g26120.t1	hypothetical protein	262.433	196.93	88.847	177.144	143.279	151.8	226.042	221.878	238.424	270.962	204.88	259.522	51.9143	51.7277	53.7341	61.3603	63.4808	77.8102	77.0147	95.7238	104.261	106.892	135.173	95.9741
itf00g26130.t1	hypothetical protein	0	0	0	0	0	0	0	0	0	0	0	0	0	0	0	0	0	0	0	0	0	0	0	0
itf00g26140.t1	auxin response factor	0	0	0	0	0	0	0	0	0	0	0	0	0	0	0	0	0	0	0	0	0	0	0	0
itf00g26160.t1	hypothetical protein	0	0	0	0	0	0	0	0	0	0	0	0	0	0	0	0	0	0	0	0	0	0	0	0
itf00g26230.t1	receptor like protein	0	0	0	0	0	0	0	0	0	0	0	0	0	0	0	0	0	0.0816641	0	0	0	0	0	0
itf00g26240.t1	receptor like protein	0	0	0	0	0	0	0	0	0	0	0	0	0	0	0	0	0	0	0	0	0	0	0	0
itf00g26260.t1	alpha/beta-Hydrolases superfamily protein	0	0	0	0	0	0	0	0	0	0	0	0	0	0	0.0408483	0.0413356	0	0	0	0	0.0353119	0	0	0
itf00g26270.t1	Pyridoxal phosphate (PLP)-dependent transferases superfamily protein	0.198607	0.031626	0.0740736	0.329894	0.120827	0.345671	1.32614	0.89418	0.853085	0.138529	0.345531	0.453644	0.119605	0	0	0	0	0	0.0971357	0	0.0758739	0.045996	0	0.046857
itf00g26330.t1	myb domain protein	1.54617	2.49886	3.88651	1.55139	1.04206	3.22437	0.0593234	0.120011	0.200959	0.143242	0.0344702	0.0859126	2.59399	2.79856	1.82706	1.95165	1.60511	0.559361	0.0507884	0.240536	0.306335	0.154681	0.36309	0.0449184
itf00g26350.t1	conserved hypothetical protein	5.96082	3.96057	0	4.69039	6.18805	5.17939	4.78761	4.30969	6.15114	6.9226	3.48381	4.66278	2.70602	2.08205	1.93959	0.812305	1.0378	2.02391	4.3405	2.46135	3.95083	5.96595	4.97937	4.07833
itf00g26390.t1	UDP-XYL synthase	1.72525	3.09995	1.5926	2.23003	2.72873	2.66217	8.62623	5.0006	7.90511	6.64133	7.71703	8.01378	1.11281	1.5669	3.10193	1.96767	1.74404	1.56159	3.15996	4.85282	3.49153	5.22901	3.81288	4.11361
itf00g26400.t1	HXXXD-type acyl-transferase family protein	0	0	0	0	0	0	0	0	0	0	0	0	0	0	0	0	0	0	0	0	0	0	0	0
itf00g26410.t1	HXXXD-type acyl-transferase family protein	0	0	0	0	0	0.0497214	0.0341996	0.208004	0.0466591	0	0.0683505	0	0	0	0	0	0	0.137239	0.442282	0.210704	0.276614	0.316823	0.371229	0.385656
itf00g26420.t1	Protein of unknown function (DUF677)	0	0	0	0	0	0	0	0	0	0	0	0	0	0	0	0	0.0633178	0	0	0	0	0	0	0
itf00g26470.t1	Polynucleotidyl transferase, ribonuclease H-like superfamily protein	0.214706	0	0	0	0	0	0	0	0	0	0	0	0	0	0	0	0.342354	0	0	0	0	0.332348	0	0
itf00g26480.t1	Ribosomal L18p/L5e family protein	27.3167	34.121	13.0819	25.5694	30.2331	23.0366	39.4355	33.9473	38.8684	40.2657	48.0835	48.2748	11.4898	12.8124	18.3843	12.6042	9.30918	9.19382	16.2469	14.1874	17.6331	11.5675	12.212	16.1412
itf00g26520.t1	UDP-Glycosyltransferase superfamily protein	0.269031	0.150677	0	1.24411	0.178842	0.57884	1.27506	1.51252	1.32296	1.27048	1.0017	0.84981	0	0	0	1.46274	0	0.689476	0.633012	0.337517	1.65998	1.43042	1.37655	0.845623
itf00g26530.t1	Ribosomal protein L14p/L23e family protein	34.1424	41.9778	44.9608	40.1316	48.1191	49.5077	77.0939	72.5994	54.2212	71.7757	110.088	89.026	19.7443	18.3227	19.6325	27.2868	33.4888	49.1368	21.8775	31.6109	28.7049	30.7041	28.9682	26.9596
itf00g26540.t1	Tetratricopeptide repeat (TPR)-like superfamily protein	18.2722	12.5092	23.3771	31.4124	34.7113	20.6763	37.9187	25.1535	23.6329	21.6942	57.5016	39.4952	6.9182	10.3038	10.4975	11.8247	9.95379	12.6009	16.6565	15.7169	16.7921	22.9794	15.6858	19.154
itf00g26550.t1	SET-domain containing protein lysine methyltransferase family protein	2.96905	0.354169	1.8252e-07	3.42808	3.40476	1.88313	2.95472	5.05186	3.16363	2.49944	2.09358	3.57458	0.610965	8.78505e-24	1.4663	1.1755	0.341976	0.786233	1.12804	0.857378	1.26096	2.54905	2.74995	0.786057
itf00g26550.t2	SET-domain containing protein lysine methyltransferase family protein	0.000880557	0.460755	0.000299431	2.11922e-12	3.73224e-05	0.000786481	1.51609	0.334953	1.33212	2.98825e-07	3.50322	0.97821	2.12037	0.00697219	0.0208808	0.000424807	0.0160643	1.05992	2.01745	2.18096	1.61986	0.000276892	0.694269	2.58946
itf00g26550.t3	SET-domain containing protein lysine methyltransferase family protein	2.30784e-06	0.479458	0.795317	2.05997e-15	4.33113e-07	1.12955	0.0103277	2.50918e-06	0.00136423	2.1094e-08	0.000969309	0.0265557	0.000227117	2.73419	1.96363	1.5266	2.05366	0.761779	0.0278484	0.385764	0.706169	0.000160093	0.00136071	0.000562925
itf00g26550.t4	SET-domain containing protein lysine methyltransferase family protein	3.47094e-09	0.000141265	2.26133e-22	0.00147401	0.00352543	1.85996e-07	1.23415e-06	6.56244e-12	3.01514e-14	0.000327791	6.78362e-05	1.2991e-14	1.7181e-05	1.91091e-62	5.20795e-61	1.96145e-07	8.19997e-75	6.59899e-09	8.16732e-16	3.61405e-40	1.28323e-10	5.39098e-09	6.10063e-36	8.73237e-16
itf00g26580.t1	HXXXD-type acyl-transferase family protein	0.0828691	0	0	0.042722	0.05247	0	0.315293	0.275571	0.281526	0.141191	0.127829	0.107708	0	0	0	0	0	0	0	0.0540631	0	0	0	0
itf00g26590.t1	Glycosyl hydrolase superfamily protein	0.055594	0.0615464	0	0	0.0656059	0	1.20796	1.31953	1.82451	0.87547	0.68251	0.663784	0.0721365	0	0	0.0741783	0	0	0.944936	0.674824	1.25113	1.11706	1.46454	1.38595
itf00g26680.t1	MATE efflux family protein	1.28808	0.557233	0.250551	1.66175	1.92147	1.73141	5.4666	8.36693	8.50692	4.91409	5.32838	6.03231	4.30516	4.95158	4.07067	8.34619	5.3633	5.19104	14.3195	12.3568	12.8175	11.4411	8.01435	9.94608
itf00g26710.t1	Sieve element occlusion C-terminus domain containing protein	0.109664	0.184123	0	0	0.110476	0.0569877	0	0.111656	0.0834852	0.0425057	0.0447482	0.076552	0.0911991	0.184036	0.459231	0.126539	0.0371268	0.160111	0.303318	0.185763	0.135093	0.144094	0.143539	0.277734
itf00g26720.t1	Sieve element occlusion C-terminus domain containing protein	0.313309	0.250502	0	0	0.202228	0.0988986	0.127634	0.3194	0.0677923	0	0.0826265	0.468318	0	0.110398	0	0	0	0	0	0.0814333	0	0	0	0.0675594
itf00g26730.t1	hypothetical protein	0	0.124321	0	0	0	0	0	0	0	0	0.1452	0	0	0	0	0	0	0	0	0	0	0	0	0
itf00g26740.t1	GLU-ADT subunit B	12.3964	18.0644	20.9671	12.5062	16.8332	13.51	18.5763	14.9832	16.7785	0.00278378	21.2592	17.2624	4.59922	2.17709	4.48725	3.78831	4.1811	6.14981	6.15046	8.111	9.0897	7.88353	7.52187	5.77245
itf00g26740.t2	GLU-ADT subunit B	19.4367	27.7807	13.0651	13.5645	15.3272	15.3614	12.4554	11.3148	16.1356	23.4092	9.90199	11.5452	19.3065	21.1079	18.7037	15.4269	16.5152	14.9777	18.7924	16.0918	11.7837	9.79904	12.0849	17.1189
itf00g26760.t1	Calcium-dependent lipid-binding (CaLB domain) family protein	1.07864	0.000218764	0.000421149	2.93677	2.93197	1.90851	2.89535	4.85621	3.7329	1.66398	2.34302	1.92365	1.00249	1.24042	2.02904	3.33521	0.866187	4.034	2.53435	0.977426	2.42036	5.49317	4.59195	4.68668
itf00g26760.t2	Calcium-dependent lipid-binding (CaLB domain) family protein	0.000225632	0.518082	0.307521	2.37161e-05	1.96272e-05	8.31699e-05	0.000143296	6.22676e-05	1.73167e-05	0.000120052	9.16821e-05	0.00012089	0.000586631	0.239052	0.158995	0.000119908	1.03133	0.000172108	3.1048e-05	0.864786	0.000172985	1.82128e-05	3.10557e-05	9.48265e-05
itf00g26770.t1	Voltage-gated chloride channel family protein	1.71125	0.175852	7.4216e-12	2.01247	2.49647	0.92305	1.67475	1.64256	2.01719	1.36913	1.14921	1.67917	0.696479	1.67665	0.652457	1.64141	0.451739	1.95608	1.93254	0.998594	1.88611	1.90896	1.24747	1.33419
itf00g26770.t2	Voltage-gated chloride channel family protein	0.00515533	0.721379	1.27672e-09	0.000777918	4.88909e-06	0.00027835	0.287762	0.0172159	0.0119717	3.74453e-06	0.238552	0.000153217	0.278294	0.246089	0.9832	0.000200514	0.196378	0.354603	0.0111915	0.00106397	0.236537	0.000703541	0.100428	0.670276
itf00g26770.t3	Voltage-gated chloride channel family protein	0.102076	2.78908e-18	2.98616e-13	0.475856	0.447834	0.630821	1.81882e-24	0.130059	6.19585e-48	6.28677e-19	0.216059	0.128643	0.129181	1.89736e-11	0.15984	0.150976	8.44577e-09	0.111311	6.85457e-31	3.86711e-25	1.19899e-32	3.00636e-30	2.13773e-21	1.28264e-15
itf00g26770.t4	Voltage-gated chloride channel family protein	0.190781	6.63852e-05	8.74533e-06	1.54028	0.433206	0.146069	2.45299e-09	1.96921e-10	4.86806e-11	6.92021e-10	0.000337148	1.6268e-06	0.000143572	0.000105098	1.98691	0.430125	1.27549	1.97914	2.47639e-06	0.0466867	1.20212	0.240165	1.53017	1.03831
itf00g26770.t5	Voltage-gated chloride channel family protein	1.58333	2.36505	2.89534	2.34192e-06	0.000201263	1.20592	0.0227903	1.81411	0.870665	0.000167804	0.198576	1.07962	4.22937	3.11608	1.72898	2.69492	1.35746	0.0781531	2.21651	2.30655	0.00113277	1.78717	9.81787e-06	0.351243
itf00g26810.t1	Zn-dependent exopeptidases superfamily protein	0.510204	0.259511	0	0	0.472281	0.440017	0	0	0	0	0	0	0.313227	0	0	0.301138	0	0	0	0	0	0	0	0
itf00g26980.t1	chromatin remodeling factor CHD3 (PICKLE)	3.79676	0.539062	0.109786	5.75285	4.10917	4.77307	2.98914	2.76057	3.93106	1.21117	3.7729	3.47141	2.54183	1.99388	2.8578	3.31392	0.512465	2.88834	4.50254	1.8264	3.71257	2.73132	3.69404	1.99002
itf00g27000.t1	hypothetical protein	0	0	0	0	0	0	0	0	0	0	0	0	0	0	0	0	0	0	0	0	0	0	0	0
itf00g27030.t1	Chalcone and stilbene synthase family protein	0	0	0	0.0352752	0.0465803	0.0490961	0.233193	0.0400437	0.252395	0.243275	0.0753136	0.227767	0	0	0	0.0905246	0.049655	0	0	0	0.0445944	0.103583	0	0
itf00g27030.t2	Chalcone and stilbene synthase family protein	0	0	0	8.43277e-06	1.16413e-05	0	6.51717e-07	1.02938e-05	2.97089e-07	1.03343e-07	1.9454e-07	5.02178e-07	0	0	0	1.02052e-05	9.99258e-06	0	0	0	1.11772e-05	9.79876e-06	0	0
itf00g27040.t1	Ankyrin repeat family protein	0.392656	0.290516	0.727716	0.499887	0.446116	0.475667	1.06643	0.690634	0.907466	0.650766	0.612826	0.876918	0.151429	0.198713	0.1443	0.297683	0.647034	0.63928	1.03699	1.10905	0.853237	1.00057	0.625596	0.952054
itf00g27050.t1	Ankyrin repeat family protein	0	0.000645089	0.000963372	0.00105542	9.08858e-06	0.00168947	0.00078488	2.37639	0.000170215	4.22826e-05	0.000191923	0.000920381	0.000857384	0.00123414	0.00144324	1.46828	0.00041165	0.000334177	2.30945	1.14261	1.1776	0.000366671	0.000520425	3.06262
itf00g27050.t2	Ankyrin repeat family protein	0	0.076297	0.058171	0.18299	0.45492	0.073139	1.37995	0.0234003	1.21665	0.473283	1.49373	1.24871	0.604507	0.131497	0.677436	1.27394	2.62355	3.22669	2.34233	2.87379	3.16456	5.09671	4.11614	3.24841
itf00g27080.t1	Late blight resistance protein R1-A	1.75369e-07	0	0	0	0	2.58517e-07	1.47774e-05	8.24403e-08	4.00252e-07	1.64155e-07	1.17378e-06	2.02785e-07	0.0241622	2.18104e-11	0.0282696	1.65242e-06	1.53164e-05	1.45555e-05	1.46418e-06	3.60442e-07	4.27899e-06	5.18973e-10	6.6424e-07	6.02611e-07
itf00g27080.t2	Late blight resistance protein R1-A	1.84443e-07	0	0	0	0	2.72173e-07	1.93098e-05	0.291702	4.3556e-07	1.74554e-07	1.25866e-06	2.1165e-07	0.243817	0.464499	0.399872	0.402452	0.637323	0.309641	1.54068	2.41428	1.02964	0.876308	0.590086	1.40351
itf00g27080.t3	Late blight resistance protein R1-A	0.0914835	0.142393	0.114304	0.0535284	0	0.286299	0.280061	0.0710445	0.611895	0.102571	0.213847	0.0897728	1.13402e-73	0.0329832	0.252278	4.27844e-07	0.337012	0.268885	2.08196e-06	4.58064e-07	4.60513e-07	1.85128e-05	2.66929e-06	3.92139e-06
itf00g27130.t1	Leucine-rich receptor-like protein kinase family protein	0.95691	0.416151	0.587097	0.638207	0.643513	0.777122	0.427996	0.52424	0.395871	0.362588	0.390625	0.35744	1.18687	1.31221	1.64029	1.13453	1.62094	1.00985	1.20907	0.914212	0.887325	0.579271	1.16287	0.974859
itf00g27170.t1	Plastid-lipid associated protein PAP / fibrillin family protein	255.335	230.412	249.678	156.008	193.944	168.751	381.694	309.875	325.101	325.939	242.332	278.271	90.6441	97.1197	88.8749	78.5826	70.2785	88.1315	232.408	228.185	221.095	219.956	207.954	246.268
itf00g27180.t1	ChaC-like family protein	110.712	124.527	70.2394	302.937	337.215	208.807	306.897	381.413	278.59	192.57	263.832	233.812	158.47	106.504	65.559	105.144	87.3637	131.778	106.034	100.726	104.427	206.412	184.734	203.49
itf00g27180.t2	ChaC-like family protein	136.144	180.055	92.8385	295.29	292.177	187.26	240.175	272.47	290.094	181.232	104.518	173.074	178.436	189.333	87.6421	160.274	144.731	41.4883	98.2632	124.364	80.9577	108.901	129.668	173.489
itf00g27190.t1	methyltransferases	1.12058	1.07735	0.854248	1.16321	1.45753	1.6331	0.540586	0.981251	0.454513	0.321158	0.656498	0.443227	1.44093	1.52594	1.79366	0.891154	1.15171	1.59527	0.945064	1.04158	0.934862	1.44322	0.851518	1.07702
itf00g27200.t1	arabinose kinase	2.80105	0.24262	0	1.7023	1.67952	1.421	0.58288	2.28724	1.69308	0.65731	0.915032	1.01498	4.22732	4.22586	4.61807	4.33841	1.63351	2.07818	4.78564	4.05597	6.14087	6.4281	5.8825	4.80602
itf00g27230.t1	profilin	0	0	0	0	0	0	1.43935	0.740784	1.04902	0.610067	1.58991	1.35697	0	0	0	0	0	0	0.470001	0.133294	0.128448	0.160424	0.411182	0.344739
itf00g27250.t1	Cytochrome P450 superfamily protein	0	0	0	0	0	0	0.128913	0	0	0	0	0	0	0.146336	0	0.241533	0.518579	0.167115	0	0	0.228328	0.478382	0	0
itf00g27270.t1	conserved hypothetical protein	6.99668	10.4613	28.9119	6.87369	8.9333	9.59622	11.085	8.51487	9.26621	9.30681	11.6836	7.91311	5.22528	5.47129	5.62483	7.92146	5.43675	9.25455	4.71366	5.47295	4.93894	6.86372	6.44944	6.78413
itf00g27340.t1	geranyl diphosphate synthase	1.53087	0.15931	0.115128	2.88145	2.17947	1.73338	4.00919	3.25222	3.12649	1.70804	3.65414	2.65645	1.25894	1.07576	1.87992	1.45958	0.633603	0.487215	1.74936	1.36172	0.81563	1.51806	2.01037	1.78785
itf00g27350.t1	hypothetical protein	0	0	0	0	0	0	0	0	0	0	0	0	0	0	0	0	0	0	0	0	0	0	0	0
itf00g27380.t1	RING/U-box superfamily protein	0	0.197346	0	0.119599	0	0	0	0.230891	0.122652	0	0.12978	0.395173	0	0.142369	0	0.117169	0.309082	0.215373	0	0.116924	0	0.175457	0	0
itf00g27440.t1	cytochrome P450, family 76, subfamily C, polypeptide	0.101041	0	0	0	0.0725333	0	0	0.0572311	0	0.0593415	0.0572237	0.0502635	0	0	0.0853014	0	0	0.410068	0.387981	0.306602	0.0731228	0.146504	0	0.0750921
itf00g27470.t1	cytochrome P450, family 76, subfamily C, polypeptide	0	0	0	0	0	0	0	0	0	0	0	0	0	0	0	0	0	0	0	0	0	0	0	0
itf00g27500.t1	homocysteine methyltransferase	3.28888	2.6389	0	4.29133	4.50961	3.39404	6.23173	6.48123	8.1195	7.96709	6.8793	6.2011	1.30357	1.21411	2.27531	2.00356	1.44255	3.30111	2.00172	2.01187	2.47863	3.01408	4.1317	2.87448
itf00g27500.t2	homocysteine methyltransferase	4.73418e-06	7.53004e-06	0	3.68502e-06	5.27729e-06	7.00454e-06	4.28952e-06	1.04251e-05	7.15688e-06	8.54966e-06	2.83471e-06	4.11084e-06	1.59447e-05	2.52154e-05	1.65744e-05	2.11796e-05	3.06499e-05	2.75148e-05	2.14114e-05	1.59651e-05	1.96217e-05	3.03635e-05	1.75181e-05	2.83189e-05
itf00g27520.t1	protein phosphatase 2A-4	13.7278	9.99376	9.86344	10.7426	10.6718	12.4245	16.5449	19.0796	18.6724	12.9873	12.5282	12.0952	19.3274	19.0143	18.6783	16.8016	18.4951	18.5584	17.65	19.9442	17.8566	17.8829	17.887	22.9484
itf00g27530.t1	BAK1-interacting receptor-like kinase	0.170045	0.279445	0.900217	0.246327	0.0828346	0.173883	0.0577733	0.131751	0.105856	0.167053	0.159738	0.112445	1.02898	0.51625	0.749876	0.380558	1.01363	0.564684	0.773722	0.908169	0.825579	0.516854	0.385808	0.846494
itf00g27570.t1	VQ motif-containing protein	0	0	0	0.248555	0	0.658379	0	0	0	0	0	0	0	0	0	0.359753	0	0.257419	0	0	0.148754	0	0	0
itf00g27590.t1	transducin family protein / WD-40 repeat family protein	0	0	0	0	0	0	0	0	0	0	0	0	0	0	0	0	0	0	0	0	0	0	0	0
itf00g27730.t1	beta-galactosidase	16.3887	5.99295	4.22844	12.4849	20.4002	12.5973	15.7512	14.8025	13.8988	8.03866	9.80152	11.7153	18.7064	14.7208	15.7252	18.4998	7.47834	9.85191	35.1314	25.3498	35.7952	77.7859	27.7915	36.0107
itf00g27760.t1	conserved hypothetical protein	0.625456	0.159673	0.402154	0.716825	0.232306	0.229035	0	0	0	0	0	0	0.393578	0.480388	0	0	0	0	0	0	0	0	0	0
itf00g27820.t1	zinc ion binding;nucleic acid binding	0	0	0	0	0	0	0	0	0	0	0	0	0	0	0	0	0	0	0	0	0	0	0	0
itf00g27870.t1	alpha carbonic anhydrase	0.302186	0.501444	0.113648	0.102632	0.137881	0	71.8205	50.6913	64.1626	80.6324	117.635	108.837	0.146573	0.191364	0.0876888	0.144699	0.0732382	0.150505	25.0495	26.3032	23.691	18.3725	17.7076	20.1003
itf00g27880.t1	SCARECROW-like	17.9833	7.16338	1.17997	20.5035	19.3629	10.2709	11.0594	12.9402	10.2767	5.05426	6.18672	7.17	10.018	7.75734	4.33689	17.3873	9.00812	26.6708	5.59807	6.19019	7.95086	21.7956	15.3601	10.4974
itf00g27930.t1	vacuolar ATP synthase subunit E1	0	0.199185	0	0.0780814	0.101207	0	0.460307	0.340321	0.318417	0.284311	0.0811857	0.387322	0.435892	0.565998	0.830861	0.579451	0.400781	0.294831	1.49371	1.71303	1.34851	1.04178	1.91142	1.60912
itf00g27960.t1	hypothetical protein	0.153439	0.183574	0	0.54536	0.456424	0.186291	0.37661	1.79909	1.39704	1.32624	0.482266	0.550562	0	0	0.715233	0.692817	0	0.262858	1.37298	0.468433	0.664496	0.539861	0.716897	1.64649
itf00g27970.t1	ankyrin repeat family protein	2.51194	2.13799	2.1886	2.01009	2.12755	1.8153	4.29183	3.77881	3.84335	3.57542	3.4705	3.48783	0.539876	0.830887	0.61269	0.759243	1.357	1.28708	1.26088	0.915559	0.954584	2.00768	2.02138	1.20915
itf00g28000.t1	RING/U-box superfamily protein	0	0	0	0	0	0	0	1.03693	0	0	0	0	0.325452	0.27511	0.417685	0.196947	0	0.768844	0.935964	0.883541	0.531331	0.845485	0.804662	0.92419
itf00g28050.t1	DNAse I-like superfamily protein	0	0.756356	0	0	2.47237	0	4.12872	4.54951	0	2.06323	1.00835	0	8.38318	7.79226	16.4278	7.1569	19.0607	16.9329	5.41813	8.79483	11.1787	4.39869	3.04501	11.2149
itf00g28060.t1	hypothetical protein	0	0	0	0	0	0	0	0.302308	0	0	0	0	0.395158	0	0	0.770493	0.7373	0.605256	0	0	0.39156	0.671892	0.590765	0.796672
itf00g28080.t1	PAR1 protein	0	0	0	0	0	0	0	0	0	0	0	0	0	0	0	0	0	0	0	0	0	0	0	0
itf00g28100.t1	ubiquitin-specific protease	4.10836	10.8693	6.23724	7.92137	13.4003	7.41311	1.748	5.53442	5.66126	4.07692	7.51578	5.90953	7.79955	14.141	7.41107	5.98201	18.3844	12.3067	1.55286	5.45774	5.6017	8.92562	4.3392	7.95689
itf00g28110.t1	Glutaredoxin family protein	0	0	0	0	0	0	0	0	0	0	0	0	0	0	0	0	0	0	0	0	0	0	0	0
itf00g28120.t1	Glutaredoxin family protein	0.124814	0.45094	0.331533	0	0	0	0.83868	2.47659	1.66349	1.7735	1.06829	1.36023	0	0.237257	0.985784	0	0	0	3.65502	5.45349	2.18133	2.34264	2.70563	2.88482
itf00g28160.t1	LOB domain-containing protein	5.26464	25.6685	1.83663	4.81948	19.5316	12.48	9.18429	9.67048	8.72087	10.5062	7.8009	9.71826	3.47752	2.11678	2.55946	9.74877	44.2037	129.792	4.07164	4.42896	5.0638	8.77861	5.47776	5.78412
itf00g28200.t1	P-loop containing nucleoside triphosphate hydrolases superfamily protein	1.57245e-05	1.79086e-05	6.14263e-05	1.11079e-05	2.89944e-05	2.63771e-05	1.90133e-05	0.313718	1.97968e-05	1.83341e-05	1.86249e-05	1.90907e-05	0.479679	0.478626	2.44299e-05	0.403685	1.48932	1.40015	1.60513	0.800096	0.405605	0.786687	0.318418	1.10055
itf00g28200.t2	P-loop containing nucleoside triphosphate hydrolases superfamily protein	0.337819	0.435242	0.495144	1.11051	0.786043	0.341289	1.08754	2.96858	1.0658	1.15155	1.86894	2.12033	1.73064	1.40179	2.14729	2.79235	2.31298	3.78489	7.15379	7.89335	10.3999	7.15238	6.6261	5.64551
itf00g28220.t1	hypothetical protein	0	0	0	0	0	0	0	0	0	0	0.539044	0	0	0	0	0	0	0.569814	0	0	0	0	0	0
itf00g28230.t1	hypothetical protein	0.926397	0	0	0	0.677699	2.14891	36.4892	16.6929	30.6051	21.3057	22.8903	15.5606	0.494215	1.88846	0	1.08053	2.54451	0	8.65241	15.6151	13.1754	36.4942	24.9365	26.0622
itf00g28240.t1	hypothetical protein	0.766433	1.16093	0	0.845223	1.49692	2.58065	52.9062	50.2008	48.915	69.2951	48.3535	60.4236	2.12702	3.95502	3.43991	2.4833	2.73412	11.982	51.9216	56.6361	42.6399	60.4655	59.6071	63.7511
itf00g28260.t1	hypothetical protein	0.430811	0.402881	0	0	0	0.675713	25.5244	12.8602	17.4449	15.6112	9.36657	7.45085	0	0	0	0	0.496038	2.32655	2.67779	1.99305	2.65307	5.33902	6.52656	3.73373
itf00g28270.t1	hypothetical protein	5.28127	8.14865	9.25282	8.37348	11.0611	6.21445	19.5964	19.2697	13.432	19.67	9.70091	15.8328	3.29986	5.13055	6.02533	7.08108	9.58571	8.17865	9.19027	10.6003	6.37292	8.12717	9.8974	16.8118
itf00g28280.t1	hypothetical protein	3.07022	1.28495	3.9211	3.80265	3.6471	3.18101	11.8503	9.05442	12.3194	7.50859	4.32815	6.35475	3.07259	7.81057	1.30596	4.97369	3.61897	15.8612	2.0216	3.61276	5.65275	1.77891	14.4377	7.05131
itf00g28290.t1	Sieve element occlusion C-terminus domain containing protein	0.390529	0.78467	0.293833	0.418073	0.855283	0.345625	0.52445	0.728208	1.04152	0.28765	0.463325	0.349842	0.246557	0.391303	0.64342	0.325582	0.37676	0.434153	0.602033	0.666302	0.560128	0.602983	0.396652	0.858044
itf00g28300.t1	Sieve element occlusion C-terminus domain containing protein	0.0295179	0.113612	0.0810575	0.174644	0.334534	0.0951577	0.186487	0.241338	0.232381	0.122819	0.346323	0.129652	0	0.0477613	0.211512	0.135099	0.092954	0.0264663	0.377792	0.107431	0.104063	0.0952006	0.0807826	0.157664
itf00g28320.t1	RNI-like superfamily protein	0.73539	0.835913	0	0.956723	2.61868	1.29301	2.52993	0.815802	1.93817	0	0	0.84372	0.877238	1.11018	0	0.854632	0	0	0	1.01428	1.90205	0	0	2.79097
itf00g28420.t1	Calcium-dependent lipid-binding (CaLB domain) plant phosphoribosyltransferase family protein	0.114189	0.0216337	0	0.15796	0.14308	0.104356	0.120599	0.0465386	0.0534748	0.0633839	0.136702	0.0452174	0.051249	0.0318346	0.0522132	0.0544533	0.02903	0.150109	0.0618842	0.024154	0.0233659	0	0.0244994	0
itf00g28430.t1	Calcium-dependent lipid-binding (CaLB domain) plant phosphoribosyltransferase family protein	0	0	0	0	0	0	0	0	0	0	0	0	0	0	0	0	0	0	0	0	0	0	0	0
itf00g28450.t1	hypothetical protein	0	0	0	0	0	0	0	0	0	0	0	0	0	0	0	0	0	0	0	0	0	0	0	0
itf00g28510.t1	conserved hypothetical protein	0.393027	0.196192	0.922572	0.419192	0.999431	0.22159	1.83956	1.64125	1.39502	2.9161	2.06632	2.32596	0.148117	0.365103	0.451158	0.470598	0.393494	1.23713	0.34572	0.296877	0.282613	0.204249	0.611772	0.201916
itf00g28520.t1	Cwf15 / Cwc15 cell cycle control family protein	5.34162	2.875	3.23877	2.9317	3.06187	2.75178	3.66635	3.77295	3.07867	3.00201	3.26289	2.41599	6.27565	7.89959	5.15269	6.41551	7.03735	11.2252	6.4239	5.81997	6.24441	6.745	7.20446	5.48549
itf00g28530.t1	Radical SAM superfamily protein	1.77514	0.912869	0.288263	2.07115	2.66712	1.45497	2.42575	2.44448	2.40062	2.37572	2.80013	4.21621	0.736325	0.989492	0.705747	1.01338	0.625439	1.28529	1.27878	0.887374	0.923198	0.954964	2.13325	1.30327
itf00g28560.t1	conserved hypothetical protein	0	0	0	0	0	0	0	0	0	0.239885	0	0	0	0	0	0	0	0	0	0	0	0	0	0
itf00g28630.t1	O-methyltransferase family protein	0.0335966	0	0	0	0	0	0.0693249	0.147851	0.081379	0	0	0	0.127928	0.0560741	0.148939	0.0420767	0.252509	0.0415774	0.282722	0.178016	0.128982	0.214883	0.229283	0.087504
itf00g28640.t1	O-methyltransferase family protein	0.109099	0.109419	0	0.0418509	0.0561845	0	0.03885	0.11385	0	0	0.043596	0.192309	0.974106	0.402522	0.15121	0.658234	0.711382	0.317193	0.346693	0.454089	0.173136	0.376812	0.361761	0.672569
itf00g28750.t1	microtubule-associated proteins 70-2	13.0163	7.0123	10.4185	17.4731	20.5824	15.3431	21.0774	18.7632	22.6973	9.87743	20.3881	18.8273	11.4926	14.0471	14.5889	15.9856	11.4476	21.112	14.6382	14.0818	14.3754	15.5952	18.2525	13.5574
itf00g28760.t1	dolichol-phosphate mannosyltransferase-related	5.08133	4.79125	5.45629	5.62798	6.04657	3.14708	3.78072	5.77211	3.62986	6.36831	4.54483	4.41587	11.9258	10.6508	12.8035	12.3923	9.92371	6.67231	8.93832	10.1074	6.6104	8.47081	3.5116	8.53908
itf00g28850.t1	Major facilitator superfamily protein	3.48427	1.99537	0.310969	4.0595	4.46613	4.57607	5.66927	4.06065	5.00116	4.02136	4.12128	4.56757	3.22583	3.64495	3.45395	4.97803	3.91162	4.41974	4.51228	4.26138	4.74502	3.98202	5.01839	4.34909
itf00g28870.t1	RING/U-box superfamily protein	0	0	0	0	0	0	0	0	0	0	0	0	0	0	0	0	0	0	0	0	0	0	0	0
itf00g28880.t1	NAC domain containing protein	0	0	0	0.266312	0	0	0	0	0	0	0	0	0	0	0	0	0	0	0	0	0	0	0	0
itf00g28890.t1	NAC domain containing protein	0.0775873	0	0	0.0876852	0	0.115384	0	0	0	0	0.0926709	0	0.150023	0	0	0.0797455	0	0	0	0.0723667	0	0	0.0809663	0
itf00g28900.t1	general regulatory factor	10.9433	17.0137	20.0261	12.0166	13.6543	10.5539	17.3034	14.7033	17.9952	16.5076	18.5538	18.2111	12.984	12.1765	12.9361	17.0827	17.3425	17.025	21.541	22.3359	17.6345	18.4994	18.5563	16.9777
itf00g28920.t1	Kunitz family trypsin and protease inhibitor protein	226.469	289.396	342.085	78.8449	78.6861	124.447	56.6613	40.4622	64.2671	108.003	57.8145	71.3024	7.04714	8.01364	6.73025	7.78623	4.55031	5.7278	21.0436	20.0766	20.6706	15.2864	19.3431	17.6118
itf00g28930.t1	Kunitz family trypsin and protease inhibitor protein	60.5936	66.8154	63.8895	41.0426	24.8445	58.9654	0.666668	0.210677	0.350996	1.95065	1.40075	0.920418	9.0149	6.36778	3.57167	15.2548	13.382	9.60067	0.513293	0.204273	0.39457	0.13573	0.80679	0.243739
itf00g28970.t1	SLAC1 homologue	0	0	0	0	0	0	0	0	0	0	0	0	0	0	0.110679	0.10303	0	0	0	0	0	0	0	0
itf00g28980.t1	Peroxisomal membrane 22 kDa (Mpv17/PMP22) family protein	37.5575	50.0754	39.9532	32.1895	45.6729	39.9115	27.4935	25.0262	25.1779	41.0907	28.8905	30.4119	24.3039	21.7495	21.8047	21.3987	27.4984	30.9313	16.6634	13.9975	12.0214	16.8864	11.5343	17.148
itf00g29010.t1	HXXXD-type acyl-transferase family protein	0.0693177	0	0	0.26674	0.0794787	0.094073	0.186752	0.0816126	0.459822	0.164575	0.0642153	0.0564853	0.0760994	0	0	0.162518	0	0	0	0	0	0.111973	0.0903577	0
itf00g29030.t1	hypothetical protein	0	0	0	0	0	0	0	0	0	0	0	0	0	0	0	0	0	0	0	0	0	0	0	0
itf00g29040.t1	hypothetical protein	0	0	0	0	0	0	0	0	0	0	0	0	0	0	0	0	0	0	0	0	0	0	0	0
itf00g29120.t1	myb family transcription factor	1.23629	1.73713	3.06182	1.68241	2.25357	1.58141	2.06735	1.82504	1.65034	1.27672	2.50729	2.31112	1.0301	1.24151	1.23819	1.85477	1.62565	2.09638	1.70259	1.46878	1.73608	1.08345	1.89502	1.4438
itf00g29130.t1	myb family transcription factor	0.503845	0.462603	0.372394	0.708352	0.650345	0.808314	1.13647	0.900211	0.979431	0.602009	1.45313	1.02461	0.391739	0.316076	0.388427	0.549019	0.427044	0.634814	0.458885	0.195985	0.385123	0.348325	0.568069	0.467969
itf00g29160.t1	Ribonuclease H-like superfamily protein	0	0	0	0	0	0	0	0	0	0	0	0	0	0	0	0	0	0	0	0	0	0	0	0
itf00g29170.t1	flowering promoting factor	0	0	0	0	0	0	0	0	0	0	0	0	0	0	0	0	0	0	0	0	0	0	0	0
itf00g29180.t1	Integrase-type DNA-binding superfamily protein	0	0	0	0	0	0	0	0	0	0	0	0	0	0	0	0	0	0	0	0	0	0	0	0
itf00g29190.t1	Ribosomal protein L12/ ATP-dependent Clp protease adaptor protein ClpS family protein	15.4473	12.4665	14.1591	16.3533	17.0086	14.816	19.9243	15.6686	14.4816	27.476	26.6121	24.1857	5.48121	6.54127	8.03693	6.57984	5.67686	7.04316	5.68562	5.43268	5.70444	7.0993	4.95124	5.75808
itf00g29210.t1	DEA(D/H)-box RNA helicase family protein	3.1948	3.56127	4.6768	2.86537	3.11931	2.54416	3.66149	4.21414	4.14464	3.05075	4.01617	3.30717	5.31818	7.41456	6.83446	5.02422	6.6844	5.94059	6.78331	7.41446	5.4939	4.64615	6.22626	6.49094
itf00g29250.t1	cytochrome P450, family 714, subfamily A, polypeptide	2.46446	0.283993	0.104594	0.328203	0.294117	0.42441	12.8363	7.3388	7.71048	8.9375	9.32106	10.2644	0.749811	0.0776606	0.16343	0.47957	1.26904	1.6546	1.86484	2.03567	2.07787	4.6116	3.50173	2.63314
itf00g29290.t1	RECQ helicase l1	0	0	0	0	0	0	0	0	0	0	0	0	0	0	0	0	0	0	0	0	0	0	0	0
itf00g29350.t1	expansin-like B1	0.567553	1.12274	0	1.99704	1.46637	4.81069	0	0.109849	0.114173	0	0	0	0.932659	0.944067	1.29225	0.337879	0.355552	0.292126	0.136089	0.211411	0.394869	0.139586	0.425935	0.604713
itf00g29370.t1	geranylgeranyl pyrophosphate synthase	6.91728	8.75279	7.4529	7.74814	7.01558	7.90552	15.9039	14.1743	14.3274	13.1567	12.7021	11.1442	3.89234	4.25012	5.09041	5.58913	3.66028	9.86196	6.55392	8.41591	7.1731	11.5268	10.5775	8.55303
itf00g29380.t1	gibberellin 3-oxidase	0	0	0	0	0	0	0	0	0	0	0	0	0	0	0	0	0	0	0	0	0	0	0	0
itf00g29400.t1	Cox19-like CHCH family protein	5.89479	6.70534	13.1441	6.70762	6.7254	6.571	4.67994	3.14176	3.23995	3.83702	5.05019	4.9131	3.51644	3.63555	2.85678	3.26724	4.25127	5.26474	2.58124	2.81065	2.39246	2.82917	3.03235	2.07784
itf00g29410.t1	D111/G-patch domain-containing protein	2.01807	3.33771	3.26119	2.98567	3.17448	2.10854	3.26294	4.63203	2.38703	2.72152	2.82628	2.73138	6.1777	6.27841	5.86429	6.03916	7.25608	12.2175	5.99429	6.95802	5.59717	5.84165	7.51071	6.9761
itf00g29440.t1	hypothetical protein	0.492098	0.56951	0	0.498475	0.27528	0.770823	0	0.205168	0.0895867	0.271637	0	0.416544	0.570679	0.370555	0.166409	1.55096	2.57897	5.31658	0.274763	0.169019	0.260639	1.14442	0.584224	0.852843
itf00g29460.t1	HNH endonuclease domain-containing protein	23.965	33.0354	34.4508	25.1264	22.7782	21.1105	33.366	25.5839	36.4559	33.415	33.4982	31.4463	17.0977	15.7515	17.8087	19.5397	23.0648	25.2874	19.7193	23.3588	19.3875	21.8664	21.9425	25.0105
itf00g29510.t1	NB-ARC domain-containing disease resistance protein	0.0303358	0	0	0.0346367	0.0453138	0.0468469	0.0905836	0.0659921	0.10298	0.0347882	0.0749126	0.0313005	0.0388515	0.0519715	0.0962763	0	0	0.0615509	0.102738	0	0.113523	0	0.0307346	0
itf00g29520.t1	hypothetical protein	0	0	3.06815	0	0	0	0	0	0	1.67902	1.39559	0	0	3.31492	0	0	0	0	0	0	0	0	0.927841	0
itf00g29560.t1	RNA-binding (RRM/RBD/RNP motifs) family protein	2.68945	0.352128	0.778681	7.34267	6.02191	3.14993	1.6243	0.33971	1.44613	0.583798	2.68239	2.48365	0	0.0977647	0.0811452	0.0815196	0.166955	0.230975	0.29592	0.0750034	0.214223	0	0.146963	0.212352
itf00g29630.t1	DNAse I-like superfamily protein	0	0	0	0	0	0	0	0	0	0	0	0	0	0	0	0	0	0	0	0	0	0	0	0
itf00g29640.t1	hypothetical protein	0	0	0	0	0	0	0	0	0	0	0	0	0	0	0	0	0	0	0	0	0	0	0	0
itf00g29700.t1	RWP-RK domain-containing protein	0	0	0	0	0	0	0	0	0	0	0	0	0	0	0	0	0	0	0	0	0.244583	0	0	0
itf00g29720.t1	AWPM-19-like family protein	0.530188	1.4573	0	0.313736	0	0	0	0	0	0	0	0	0.569995	0	0	0.624135	0.746273	0	0	0	0	0	0	0
itf00g29730.t1	NB-ARC domain-containing disease resistance protein	0.456951	0.375906	0.123602	0.59997	0.447583	0.537037	0.0252264	0.129006	0.0866562	0.0773053	0.240702	0.226027	0.189004	0.0693157	0.28568	0.290374	0.181069	0.205708	0.104506	0.0544505	0.0266011	0.0273525	0	0.0278889
itf00g29740.t1	NB-ARC domain-containing disease resistance protein	0.520037	0.260316	0	0.536474	0.563365	0.684962	0	0.0957714	0.0272257	0.120275	0.114009	0.118649	0.175688	0.225711	0.264476	0.269453	0.168113	0.319634	0.0651582	0.0255627	0.0494238	0.0521955	0.0452467	0.0261055
itf00g29760.t1	Calcium-binding EF-hand family protein	0.844023	1.34297	2.26012	2.24293	1.55608	1.22974	5.16433	5.10832	4.03398	5.22867	8.23225	8.91624	0.588039	1.18676	0.750406	0.999726	1.53296	3.10893	3.40351	3.98835	4.84128	6.53706	7.16919	4.8424
itf00g29770.t1	Calcium-binding EF-hand family protein	0.682516	0.882826	0.182585	0.56917	0.941041	0.326025	134.759	102.038	101.737	96.096	132.835	135.354	7.44564	4.53384	8.2543	4.32147	11.7555	19.3864	122.588	113.499	128.812	90.4404	99.5907	85.6327
itf00g29790.t1	hydroxyproline-rich glycoprotein family protein	15.567	10.3707	7.08301	9.65354	9.19968	15.5308	7.06515	9.56787	10.8406	5.86203	6.70257	6.909	9.35404	9.00922	6.95824	14.4205	10.59	9.66883	6.32844	4.42857	5.01284	6.36512	7.22202	5.97849
itf00g29800.t1	hypothetical protein	0	0	0	0	0	0	0	0	0	0	0	0	0	0	0	0	0	0	0	0	0	0	0	0
itf00g29810.t1	heat shock protein	0.168901	0.0917298	0	0	0.199218	0	0.149515	106.689	0.329402	0.0920133	0	0	0.404816	0.241741	0.0975615	0	0.131371	0	0	0	0	0	0.353665	0
itf00g29820.t1	hypothetical protein	6.15453	9.56753	11.4377	2.36195	0.878991	4.33472	6.67951	4.06081	5.23736	8.63163	2.40585	5.00779	2.54152	1.80822	1.29687	3.40687	4.20276	8.55297	0.83455	1.88091	0.664567	2.52512	1.75443	1.23628
itf00g29850.t1	NADH dehydrogenase 2A	0	0.538855	0	0.360174	0.479431	0.268195	0	0	0.449587	0.155528	0.382784	0	0.164072	0.428196	0.304685	0.55906	0.943795	0.768256	0.172045	0.276688	0.126822	0	0.433748	0.458775
itf00g29860.t1	hypothetical protein	4.54944	8.61919	27.9304	2.77045	2.59741	1.32589	4.37569	5.62091	5.36583	4.76916	2.23056	2.93205	3.02994	1.52005	0.806742	2.89288	4.92838	5.27305	2.77014	2.26938	1.38372	2.71296	3.60321	0.914016
itf00g29870.t1	NADH-ubiquinone oxidoreductase chain	1.85514	2.40276	4.19967	0.928989	0.806468	0.808826	1.37949	2.80775	0.50146	1.71079	0.465646	1.03345	0.594513	0.783883	0.672763	0.672704	2.46465	1.64618	0.278238	1.25929	0.633328	0.414498	1.7323	0.467612
itf00g29880.t1	NADH-Ubiquinone/plastoquinone (complex I) protein	2.65253	4.51889	6.60688	2.94131	2.112	2.97825	3.77841	2.4251	3.40485	7.15247	3.60809	2.60709	5.23018	2.84767	1.45676	2.18393	6.08932	5.25767	0.75575	1.54389	1.37178	0.671205	1.34584	0.716797
itf00g29910.t1	FRS (FAR1 Related Sequences) transcription factor family	0	0	0	0	0	0	0	0	0	0	0	0	0	0	0	0	0	0	0	0	0	0	0	0
itf00g29920.t1	AMP-dependent synthetase and ligase family protein	0.260342	0.133963	0	0	0	0.217727	0	0.138427	0	0.141697	0	0	0	0	0.180773	0	0	0	0	0	0	0	0	0
itf00g29970.t1	ribonuclease	0.0855034	0.300686	0	0.638194	0.352223	0.127918	0	0.0999072	0.11224	0	0.0944385	0.0815075	0.475293	0.297918	0.267701	0.344402	0.485123	0	0	0	0	0	0.106879	0
itf00g30010.t1	Bifunctional inhibitor/lipid-transfer protein/seed storage 2S albumin superfamily protein	0	0	0	0	0	0	0	0	0	0	0	0	0	0	0	0	0	0	0	0	0	0	0	0
itf00g30020.t1	Bifunctional inhibitor/lipid-transfer protein/seed storage 2S albumin superfamily protein	0	0	0	0	0	2.7258	0	0	0	0	0	0	0	0	0	0	0	0	0	0	0	0	0	0
itf00g30070.t1	DNA-binding bromodomain-containing protein	31.4442	23.129	26.0168	30.8453	25.0625	23.746	26.4644	22.6557	26.6429	12.9628	20.8183	17.1582	23.4629	25.8772	26.6927	26.609	26.7472	23.7094	15.7558	16.3302	18.7133	17.2725	23.296	18.5287
itf00g30080.t1	hypothetical protein	3.21152	3.96424	0	2.49241	3.01112	1.43884	3.81526	7.91542	6.66734	4.5549	3.2632	3.09802	2.40997	2.09384	2.91937	2.35119	1.85725	2.95916	1.99079	0	3.11277	0.783193	1.41407	5.14152
itf00g30100.t1	Bifunctional inhibitor/lipid-transfer protein/seed storage 2S albumin superfamily protein	0	0	0	0	0	0	0	0	0	0	0	0	0	0	0	0	0	0	0	0	0	0	0	0
itf00g30160.t1	Leucine-rich repeat transmembrane protein kinase	0	0	0	0	0	0	0.588916	0	0	0	0	0	0	0	0	0	0	0	0	0	0	0	0	0
itf00g30170.t1	Leucine-rich repeat transmembrane protein kinase	0.241677	0.125658	0	0.280237	0.749865	0	0.12558	1.93448	0.143227	0.269873	0.300791	0	1.81465	1.7639	3.07256	4.4593	7.24835	11.8488	3.49764	4.40254	2.90941	3.49123	4.93584	5.47906
itf00g30250.t1	histone H2A	1.18929e-06	1.43114e-06	3.25693e-06	6.58054e-07	1.66691e-06	2.51334e-06	2.22716e-06	0.321006	2.01843e-06	1.56882e-06	8.09678e-07	1.47981e-06	2.57914e-06	0.472893	1.91409e-06	0.593623	3.09095e-06	3.0073e-06	2.14891e-06	0.179328	2.04369e-06	3.25242e-06	2.86928e-06	2.08723e-06
itf00g30250.t2	histone H2A	71.6867	211.052	103.17	52.1022	62.7051	100.874	78.0976	61.1255	85.4466	140.743	71.1607	81.7888	52.6739	89.7266	102.618	64.2611	79.0827	58.6089	41.07	47.7958	47.102	32.0409	43.851	40.7619
itf00g30270.t1	zinc ion binding	6.09164	5.75937	5.79434	2.44683	0.802196	6.41385	2.17722	0	6.76661	0	1.32129	0.537967	13.3561	13.1578	13.2327	14.1086	16.6538	14.1395	10.0479	6.90529	8.49159	5.40855	10.1619	6.28282
itf00g30290.t1	Preprotein translocase SecA family protein	3.58812	7.8813	3.73638	4.16825	2.91881	7.0177	0.901587	2.83469	4.33135	2.0629	2.99774	1.77443	6.10356	5.94804	3.50355	4.57844	9.05326	7.04496	4.9706	3.74192	1.4375	3.26058	3.656	5.11128
itf00g30300.t1	Preprotein translocase SecA family protein	1.98533	0.227985	0	3.45403	3.09241	2.09549	0.567666	0.828278	2.19468	0.113286	1.16242	2.56885	1.06496	1.07489	2.73456	1.20921	0.846065	1.51238	2.13426	0.563831	0.531416	0.615638	0.536788	0.60068
itf00g30310.t1	fatty acid biosynthesis	14.162	5.45555	1.40435	9.41515	11.4338	3.56403	3.79207	4.03915	5.91658	0.961125	3.46447	7.17992	5.15576	3.83903	9.13934	5.09381	0.912701	2.49815	5.39976	1.16806	2.13241	0.800638	3.16249	4.0869
itf00g30350.t1	ribosomal protein S15A	34.3283	48.2222	9.75092	42.5468	43.63	58.2218	71.2813	57.4863	70.6474	93.5059	89.994	89.5828	20.1082	29.95	26.0029	22.3787	14.1448	24.3788	45.648	38.7601	37.6851	37.9824	20.7859	36.2707
itf00g30380.t1	Serine carboxypeptidase S28 family protein	0	0	0	0	0	0	0	0	0	0	0	0	0	0	0	0	0	0	0	0	0	0	0	0
itf00g30390.t1	3-ketoacyl-CoA synthase	0.0947251	0.154641	0.0557378	0.0482122	0.125727	0.0673471	1.23018	0.583816	0.94026	0.607647	0.741712	0.735437	0.0566627	0.0334317	0.155247	0.242449	0.234214	0.0999494	0.330287	0.269851	0.267276	0.255761	0.300659	0.150847
itf00g30390.t2	3-ketoacyl-CoA synthase	0.220063	0.0171547	0	0.185304	0.17122	0.153658	0.508032	0.239577	1.25997	1.11293	0.0101039	0.280779	0.0425265	0	0.000120379	0.379721	1.56698e-05	0.511746	0.397964	0.0628448	0.487279	0.0415589	0.332998	0.261842
itf00g30440.t1	glutamine-fructose-6-phosphate transaminase (isomerizing)s;sugar binding;transaminases	0.0717583	0	0	0.170586	0.214293	0.16392	0.223637	0.189434	0.0921943	0.077956	0.13425	0.0357289	0.0420219	0.0531698	0.197074	0.249572	0	0.0390508	0.1105	0.133638	0.0412417	0.167307	0.235554	0.256338
itf00g30470.t1	hypothetical protein	0.379473	0.520709	0.455387	0.421758	0.698367	0.434368	0.0959314	0.473726	0.216086	0.46511	0.116034	0.0979471	2.38527	6.01504	3.14956	2.51497	4.15666	1.60153	3.38508	2.20207	1.68576	0.790542	0.733014	1.22613
itf00g30480.t1	NB-ARC domain-containing disease resistance protein	0.0396388	0.019609	0	0.022886	0.178578	0.0943304	0	0.0396216	0.16006	0.040989	0.148527	0.103039	0	0	0	0	0	0.0589762	0	0	0	0	0.0184661	0
itf00g30490.t1	NB-ARC domain-containing disease resistance protein	0.0427636	0	0	0.0484539	0	0	0	0.0960506	0.0510036	0	0	0	0	0	0	0	0.0488834	0	0	0	0	0	0	0
itf00g30500.t1	30S ribosomal protein, putative	100.729	83.146	54.014	56.0868	66.4286	54.8941	204.35	135.57	195.659	226.978	184.527	188.565	44.5249	43.9428	45.0162	33.9619	24.9476	55.7309	144.323	130.517	129.692	236.623	181.612	179.276
itf00g30500.t2	30S ribosomal protein, putative	163.905	144.857	305.008	107.355	131.587	102.307	322.384	174.026	233.876	252.63	407.208	354.281	62.7647	67.3876	74.6081	43.5963	54.7394	52.5251	131.877	145.431	159.309	133.928	122.658	134.949
itf00g30510.t1	Subtilase family protein	1.79839e-06	0.10539	0.0821338	0.281802	0.372399	2.69864e-06	0.431578	0.452132	0.765303	0.0156643	0.504084	0.182109	2.47318e-06	0.224333	0.147515	0.104163	0.1579	0.291849	1.41777e-08	0.227724	0.121606	1.40719e-05	0.554709	0.355069
itf00g30510.t2	Subtilase family protein	7.46391e-07	0.000372193	0.000318253	0.000316749	0.00056104	1.25716e-06	0.000419553	0.000476494	0.000654186	0.000684885	0.000379085	0.000537946	1.01195e-06	0.000821716	0.000754394	0.000503333	0.000271291	0.00021259	0.000111448	0.0004482	3.09012e-06	1.99758e-06	7.85227e-06	0.000420433
itf00g30510.t3	Subtilase family protein	0.210088	0.0520878	0.125305	0.0185777	0.298247	0.104765	1.38569e-47	1.56027e-24	0.172436	0.274787	0.028324	0.261215	0.0625463	0.0408368	0.0947746	0.438562	3.23526e-15	1.01011e-08	0.389975	0.000298635	0.307822	0.306212	0.0250152	2.81487e-37
itf00g30540.t1	zinc finger (C2H2 type) family protein	0	0.106063	0	0	0	0	0	0.124732	0	0	0.115468	0.0993465	0	0	0	0	0	0	0	0	0	0	0	0
itf00g30560.t1	Ribosomal protein L7/L12, oligomerisation;Ribosomal protein L7/L12, C-terminal/adaptor protein ClpS-like	9.4292	13.5189	7.44087	8.79258	9.63687	12.8901	11.6534	10.8808	14.2406	18.567	11.2281	11.6352	4.77573	4.75337	4.68789	6.43632	7.18426	8.32569	3.98592	5.26911	4.84013	5.06629	4.94187	5.17577
itf00g30570.t1	FAD-linked oxidases family protein	6.49985	4.90313	7.33197	3.261	2.4058	3.39482	1.11791	1.99524	4.38194	0.799977	2.22237	0	10.0928	12.7697	11.6269	6.13315	11.2248	4.33907	2.92308	5.40068	5.11933	3.4827	1.50411	5.69107
itf00g30670.t1	polyol/monosaccharide transporter	7.70627	4.94975	1.52724	12.6224	17.3713	13.192	14.0473	14.971	14.3549	13.4847	11.3784	17.2406	2.45366	4.46435	3.40564	4.07132	0.87527	8.98452	6.06051	5.06549	5.16921	13.0631	14.811	9.34638
itf00g30680.t1	Major facilitator superfamily protein	1.04179	0	0	0	0	0	0	0	0	0	0	0	0	0	0	0	0	0	0	0	0	0	0	0
itf00g30690.t1	conserved hypothetical protein	0	0.067484	0	0.193945	0	0	0.172841	0.220113	0.273999	0.251362	0.429902	0.256751	0	0	0	0	0.505978	0.389057	0.298074	0.520237	0.430447	0.381974	0.311739	0
itf00g30770.t1	CAP (Cysteine-rich secretory proteins, Antigen 5, and Pathogenesis-related 1 protein) superfamily protein	0	0	0	0	0	0	0	0	0.199263	0	0.30251	0	0	0	0	0.209815	0	0	0.225506	0.19345	0.182638	0.559355	0	0.266541
itf00g30780.t1	CAP (Cysteine-rich secretory proteins, Antigen 5, and Pathogenesis-related 1 protein) superfamily protein	33.6474	6.1686	1.43668	3.72734	1.26961	5.70829	30.3081	51.0751	29.8001	112.212	64.9848	88.8621	40.8287	16.497	15.576	120.968	210.344	161.325	90.2217	97.8338	106.246	173.769	173.059	145.155
itf00g30790.t1	ribonuclease	11.384	1.19835	0	9.01138	10.314	10.5813	10.4261	11.6642	12.9047	17.4469	1.5786	8.73093	4.48269	7.42481	1.55801	14.5951	1.75527	8.73252	1.77701	0	0	0	0	1.80467
itf00g30830.t1	hypothetical protein	0	0	0	0	0	0	0	0	0	0.333613	0	0	0	0	0	0.332048	0	0	0	0	0.297128	0	0	0
itf00g30840.t1	MAP kinase substrate	0	0	0	0	0	0	0	0	0	0	0.802145	0	0	0	0	0	0	0	0	0	0	0	0.37651	0
itf00g30920.t1	DNAse I-like superfamily protein	0	0	0	0	0	0	0	0	0	0	0	0	0	0	0	0	0	0	0	0	0	0	0.0539979	0
itf00g30940.t1	hypothetical protein	0	0.0922779	0	0.185512	0.0602762	0.123527	0	0	0	0.0409125	0.0457506	0	0.216943	0.10131	0.194815	0.875191	0.859127	0.34012	0	0	0	0	0	0
itf00g30960.t1	NB-ARC domain-containing disease resistance protein	0.0308987	0.181126	0.38485	0.188619	0.21613	0.207972	0.228116	0.468322	0.506735	0.131615	0.342509	0.453504	4.19403e-05	4.9397e-05	0.00265295	6.14794e-05	0.497516	0.785579	7.44656e-05	0.83518	0.000104801	0.407723	0.000232372	0.357768
itf00g30960.t2	NB-ARC domain-containing disease resistance protein	0.869993	0.990527	0.761233	1.52624	1.56282	0.930655	2.91216	2.9818	3.74055	2.34527	3.59299	3.47975	1.2501	0.765424	1.60867	1.94917	1.72071	3.14155	2.80645	2.52374	3.54781	1.80711	3.97535	1.60042
itf00g30960.t3	NB-ARC domain-containing disease resistance protein	0.0986392	0.141943	0.423852	0.268081	0.178123	0.0914382	0.230609	0.064582	0.212813	0.11843	0.23319	0.189188	0.123174	0.954497	5.33811e-22	0.431618	0.505588	0.730967	1.00835	0.292106	0.505018	1.15446	0.142234	0.902143
itf00g31020.t1	DNA mismatch repair protein MSH6	0.00287248	0.00265474	0.00583453	0.00360621	0.00420587	0.00502559	0.00332421	0.00285272	0.00351377	0.00286582	0.00418947	0.00351416	0.00361004	0.0045452	0.00419263	0.00335946	0.00261922	0.00196811	0.00409388	0.00341315	0.00298795	0.00277066	0.00148153	0.00291802
itf00g31020.t2	DNA mismatch repair protein MSH6	5.2772	2.59382	0.521915	4.97445	4.14657	3.73298	2.65993	3.80501	3.92836	2.0461	3.61889	2.69236	4.02298	4.24983	4.47959	3.2429	2.33989	3.39957	3.03825	2.89489	3.79459	2.54541	4.00862	2.74281
itf00g31050.t1	like COV	0.49519	0.429167	0	0.541856	0	0.749208	0.482522	0	0	0	0	0	2.08478	0	0	0.57842	0.639317	0.832679	0.692364	0	0	0	0.55357	0
itf00g31090.t1	Leucine-rich receptor-like protein kinase family protein	0	0	0	0.0322994	0.0405815	0	0	0.0368792	0	0.0400128	0.160927	0.300909	0.045618	0	0	0	0	0	0	0	0	0.035599	0.033709	0
itf00g31100.t1	Helicase protein with RING/U-box domain	2.08204	3.25685	3.62449	2.38902	0.918145	3.09573	0.932055	2.28682	1.8227	0.742563	1.11718	1.86511	2.3258	2.83338	6.15518	4.13354	10.1436	6.21518	4.45986	8.66098	4.10387	5.99707	5.45992	7.68762
itf00g31190.t1	Mitochondrial transcription termination factor family protein	4.5307	3.54835	3.95211	3.17019	3.29585	4.06677	2.80117	3.69244	3.65632	1.62374	2.6283	1.95637	3.29826	3.50504	2.55109	4.74867	6.07437	3.62391	2.53768	2.18534	1.89276	2.1679	2.71586	2.73719
itf00g31200.t1	expansin A10	0	0.062356	0.163373	0	0.0901687	0	0.0647089	0.068988	0	0.060966	0	0.122322	0	0	0	0	0	0	0	0	0	0	0	0
itf00g31230.t1	adaptin family protein	0.088824	0	0	0.103809	0	0	0	0.197819	0.109383	0.185912	0.225589	0.382991	0.100487	0.132073	0.117942	0.198403	0	0	0	0.100476	0.189306	0.427844	0	0.215422
itf00g31250.t1	cytochrome P450, family 71, subfamily A, polypeptide	0.0334376	0.0522331	0	0	0.0776267	0	0.233232	0.384992	0.265138	0.0180705	0.177396	0.260219	0.130189	0.028363	0.122341	0.150915	0.132086	0.498801	0.339046	0.1521	0.466979	0.821421	0.660253	0.421561
itf00g31270.t1	general transcription factor II H2	0	0	0	0	0	0	0	0	0	0	0	0	0	0	0	0	0	0	0	0	0	0	0	0
itf00g31270.t2	general transcription factor II H2	0	0	0	0	0	0	0	0	0	0	0	0	0	0	0	0	0	0	0	0	0	0	0	0
itf00g31310.t1	pectin methylesterase inhibitor	0	0	0	0	0	0	0	0	0	0	0	0	0	0	0	0	0	0	0	0	0	0	0	0
itf00g31320.t1	pectin methylesterase inhibitor	0	0	0	0	0	0	0	0	0	0	0	0	0	0	0	0	0	0	0	0	0	0	0	0
itf00g31330.t1	Calcium-binding EF-hand family protein	0.748984	1.2661	0.626321	1.37819	0.57108	0.29644	0.198542	3.04768	0.51157	0.59721	0.713833	1.0425	4.8842	2.83087	0.748211	4.34455	6.43682	3.77121	1.95066	0.955278	1.67248	1.48123	1.5245	1.99039
itf00g31340.t1	embryo defective	7.16065	8.21388	10.0176	7.69392	7.35148	8.15604	4.76065	6.00822	5.97556	5.6578	7.21784	6.96261	7.05491	7.20463	9.01756	6.44381	7.02206	6.61197	6.75127	7.10217	6.72383	4.80135	5.33407	4.16102
itf00g31360.t1	Protein kinase superfamily protein	0.156894	0.117964	0	0.0905691	0	0.25343	0	0.0442612	0.095176	0.0409243	0.0487864	0.0405838	0.0867022	0.0560271	0.0957739	0.0885289	0	0.0519181	0	0.0433746	0.039796	0.261137	0.0423695	0
itf00g31370.t1	Protein kinase superfamily protein	0	0	0	0	0	0	0	0	0	0	0	0	0	0	0	0	0	0	0	0	0	0	0	0
itf00g31380.t1	Reverse transcriptase-like domain containing protein	0	0	0	0	0	0	0	0	0	0	0	0	0	0	0	0	0	0	0	0	0	0	0	0
itf00g31410.t1	cysteine-rich RLK (RECEPTOR-like protein kinase)	1.75122	1.40168	1.07403	2.06765	2.08393	4.56754	1.10829	4.81733	0.916169	1.48595	2.49441	2.49284	2.87416	1.11091	2.75433	3.57474	6.97234	10.7567	3.37479	3.72671	3.00035	3.34149	3.7659	4.20883
itf00g31440.t1	RNA helicase, ATP-dependent, SK12/DOB1 protein	0	0	0	0	0	0	0	0	0.051149	0	0	0	0	0	0.0569035	0	0	0	0	0	0	0.0815622	0	0
itf00g31490.t1	dsRNA-binding domain-like superfamily protein	7.21347	7.65717	0.526075	9.01712	6.3914	8.28955	13.212	18.0456	18.0683	14.426	13.5207	12.9242	18.3153	14.1342	19.4579	11.7198	9.32719	14.1755	27.5162	26.2751	30.542	34.5494	30.7759	28.2836
itf00g31590.t1	GDSL-like Lipase/Acylhydrolase superfamily protein	0	0	0	0	0	0	0	0.0962271	0	0	0	0.0796329	0	0	0	0	0	0	0.0671797	0	0	0	0	0
itf00g31600.t1	GDSL-like Lipase/Acylhydrolase superfamily protein	0	0	0	0	0	0	0.291372	0	0.18621	0	0	0.143091	0	0	0	0	0	0	0	0	0	0.213454	0	0
itf00g31660.t1	DNAse I-like superfamily protein	0	0	0	0	0	0	0	0	0	0	0	0	0	0	0	0	0	0	0	0	0	0	0	0
itf00g31720.t1	plant U-box	6.51	5.37254	4.80812	10.1219	9.22446	7.33411	2.6279	3.76334	2.82553	2.77187	2.60193	2.9752	12.5678	9.70455	7.3536	8.11997	6.62787	5.53959	3.78141	4.46736	4.16817	3.60951	2.90322	3.57139
itf00g31730.t1	histidine triad nucleotide-binding	3.56022	7.12594	12.2494	5.57295	5.85608	2.33717	10.2717	13.8512	12.5981	9.07969	8.54794	8.83086	11.1175	14.0081	12.1079	11.1602	16.3177	16.2782	31.9705	36.5593	33.8857	25.28	26.7147	34.2036
itf00g31770.t1	AGAMOUS-like	0	0	0	0	0	0	0	0	0	0	0	0	0	0	0	0	0	0	0	0	0	0	0	0
itf00g31780.t1	PATATIN-like protein	0.351891	0.297616	0.109655	1.02095	0.636599	0.175503	4.89423	4.61676	4.23791	3.01356	1.95352	3.11342	0.34477	0.587931	0.519941	0.853085	0.387698	0.899694	1.82509	2.06749	1.29876	1.21348	1.86291	1.43314
itf00g31820.t1	hypothetical protein	0	0	0	0	0	0	0	0	0	0	0	0	0	0	0.050276	0.0465689	0.15563	0.110218	0	0	0	0.0534285	0	0
itf00g31840.t1	RNA-binding (RRM/RBD/RNP motifs) family protein	0.00809368	2.94783	0.000730233	3.7759	0.00946306	2.02153	0.00571842	1.29211	0.010087	2.50922	0.0055898	0.00155592	0.00135806	4.84026	9.20335	7.47643	4.33608	4.37525	10.9473	8.66334	5.33119	0.0031567	0.00247868	2.66161
itf00g31840.t2	RNA-binding (RRM/RBD/RNP motifs) family protein	9.86605	4.72778	4.85639	10.0024	18.5095	11.1402	10.1234	10.5004	9.06513	5.32962	9.13612	9.2331	10.9344	9.24959	9.69421	8.43102	3.45027	10.9931	0.0279246	0.00124382	4.68433	9.6813	10.2191	7.34825
itf00g31860.t1	cysteine-rich RLK (RECEPTOR-like protein kinase)	0	0	0	0	0	0	0	0	0	0	0	0	0	0	0	0	0	0	0	0	0	0	0	0
itf00g31870.t1	cysteine-rich RLK (RECEPTOR-like protein kinase)	0	0	0	0	0	0	0	0	0	0	0	0	0	0	0	0	0	0	0	0	0	0	0	0
itf00g31890.t1	cytochrome P450, family 83, subfamily B, polypeptide	32.4018	29.2288	13.3937	24.5037	21.8472	23.2368	6.70243	6.56936	7.92139	6.94101	5.80465	7.53613	23.9853	22.1723	21.1533	20.8908	13.2751	15.3249	6.11657	5.96062	7.44366	10.1035	9.01186	7.46366
itf00g31960.t1	Peroxidase superfamily protein	0	0	0	0	0	0	0	0	0	0	0	0	0	0	0	0	0	0	0	0	0	0	0	0
itf00g31980.t1	conserved hypothetical protein	1.67052	0	0	3.23783	4.5452	6.20158	2.07686	7.53094	2.48451	3.16978	3.07274	1.94344	3.40786	1.95058	0.981145	1.60881	0	2.61052	2.00165	0.862894	7.81897	5.17554	5.83247	1.78967
itf00g32000.t1	Root hair defective 3 GTP-binding protein (RHD3)	0	0	0	0	0	0	0	0	1.53638	0	0	0	0	2.47357	0	0	0	1.85858	0	0	0	0	0	0
itf00g32040.t1	heat shock protein 18.2	0.435685	0.113007	0.864103	0.323601	0	0.221558	0	8.09297	0	0.11745	0	0.138255	0.112865	0.141997	0.106506	0	0.410258	0.676527	0	0	0.101709	0	0	0.14704
itf00g32050.t1	heat shock protein 18.2	0	0.346008	0	0	0	0.230438	0	0	1.19955	0.367836	0.355728	0.431756	0.119269	0	0	0	0	0	0	0	0	0	0	0
itf00g32070.t1	conserved hypothetical protein	14.305	19.7085	19.9567	14.8434	14.0657	15.8953	18.185	18.8822	19.7015	22.0896	22.45	20.9071	14.5918	14.0982	14.9569	12.4275	14.1559	12.2411	22.8326	17.1143	14.993	10.7385	13.212	12.3299
itf00g32090.t2	elicitor-activated gene 3-2	1.70402	0.988376	0.968721	1.65699	1.33633	1.4212	11.4757	9.68251	10.4997	12.465	14.8358	15.8368	0.873174	0.288118	0.344354	0.700181	0.408752	1.46807	5.42102	6.5771	5.74586	7.23511	6.30386	5.93669
itf00g32100.t1	elicitor-activated gene 3-2	2.07862	4.66985	1.5169	4.0811	3.53284	6.16091	5.40076	7.27482	6.46329	5.34338	4.34002	4.3216	6.22025	6.44906	7.15565	12.4868	10.0096	6.69568	6.00902	6.20012	6.44996	4.16772	5.23575	4.48759
itf00g32110.t1	NB-ARC domain-containing disease resistance protein	0	0	0	0	0	0	0	0	0	0	0	0	0	0	0	0	0	0	0	0	0	0	0	0
itf00g32170.t1	zinc ion binding;nucleic acid binding	0	0	0	0	0	0	0	0	0	0	0	0	0	0	0	0	0	0	0	0	0	0	0	0
itf00g32210.t1	hypothetical protein	0	0	0	0	0	0	0	0	0	0	0	0	0	0	0	0	0	0	0	0	0	0	0	0
itf00g32290.t1	Transcription elongation factor (TFIIS) family protein	0.541916	0.486283	0	0.508348	0.517272	0.178826	1.44106	1.51731	1.11384	0.866582	2.27066	1.77929	3.8134	1.90398	2.98535	3.90497	2.11551	3.72195	5.73211	5.55318	4.02876	5.51481	2.59662	4.02835
itf00g32370.t1	Ribonuclease inhibitor	2.23669	0.510641	0.0656574	3.16763	3.69478	3.0151	1.66064	3.93175	1.86311	0.884248	1.7681	1.60271	2.32329	1.73411	2.4523	4.0095	0.93604	3.74425	2.57507	1.73472	2.92049	3.38543	2.96162	2.74162
itf00g32380.t1	Tetratricopeptide repeat (TPR)-like superfamily protein	2.69497	2.59252	0.00167682	4.1547	5.08096	4.59299	6.45575	5.65922	6.06245	5.574	7.02399	6.89519	0.00137922	3.00189	3.06996	5.18497	0.00147486	4.35596	3.87086	4.01302	4.05754	4.48045	4.04014	3.8939
itf00g32380.t2	Tetratricopeptide repeat (TPR)-like superfamily protein	7.91305e-05	0.000167543	2.27149	3.66697e-05	8.42696e-05	0.000253198	0.000208858	0.000629085	0.000206836	9.96889e-05	0.000172607	6.00101e-05	2.08683	0.000214462	0.00293369	0.000320082	3.01658	0.000239406	0.000234765	0.0522902	0.000456162	4.8085e-05	9.91838e-05	8.66801e-05
itf00g32400.t1	UDP-Glycosyltransferase superfamily protein	0	0	0	0	0	0	0.0802292	0.0995602	0.107394	0.124595	0.149711	0.151588	0	0	0	0.0385151	0.0869257	0	0.0453677	0.148198	0.140303	0	0.037131	0
itf00g32410.t1	Protein of unknown function (DUF3506)	1.52384	0.783417	0.274723	2.1332	1.54621	1.48005	1.08823	0.867283	0.77279	1.35975	2.03947	1.50377	0.400119	0.201038	0.540461	0.262983	0.41263	0	0	0.0746791	0.484344	0.262992	0.180927	0.306858
itf00g32420.t1	UDP-Glycosyltransferase superfamily protein	0	0	0	0.0351499	0	0	0.0327597	0	0.0894301	0.0787586	0.035623	0	0.0429376	0	0.0464104	0.0461644	0.0533036	0	0.0521576	0	0	0	0.0476509	0
itf00g32450.t1	UDP-glucosyltransferase 74F2	0.966886	1.90725	0.78499	1.34689	1.00199	1.72897	2.1213	2.49164	1.62059	1.43596	1.51869	1.53408	2.68628	3.34463	4.10555	4.66024	5.49624	6.1202	4.65659	3.86095	4.01463	3.89794	3.82138	5.03748
itf00g32460.t1	BAK1-interacting receptor-like kinase	0.242719	0.132854	0	0.241029	0.181421	0.333667	0.0648533	0.11093	0.196585	0.0328356	0.11042	0	0.189484	0.247936	0.131455	0.159536	0.570535	0.548576	0.0956018	0.0376668	0.2166	0.0891077	0.0767956	0.0855548
itf00g32470.t1	Transcription factor IIIC, subunit	0.223041	0	0.256105	0.486145	0	0.159896	0.105104	0.946322	0.138039	0.408489	0	0	1.28331	1.62727	2.88112	2.19119	0.695826	1.59584	2.17479	1.9346	1.1897	1.55572	1.01318	1.02534
itf00g32500.t1	Regulator of chromosome condensation (RCC1) family protein	0.842373	0.2687	0	1.61517	0.9891	0.76756	1.90747	1.48609	1.58289	0.878031	0.766861	1.43582	0.385681	0.354853	0.295183	0.101113	0.127731	1.10634	0.213073	0.283934	0.430488	0.538755	0.450505	0.805563
itf00g32520.t1	ADP glucose pyrophosphorylase	2.27348	1.09233	2.25476	2.14117	2.53712	2.11204	5.10698	5.73587	3.81453	3.87058	5.64697	5.29312	2.8982	3.6846	4.05506	3.35401	1.52241	3.86647	10.9473	10.3515	10.1621	6.29515	6.19709	6.25319
itf00g32570.t1	SUPPRESSOR OF AUXIN RESISTANCE1	2.13519	0.0875931	0	4.34474	4.08669	4.72	2.91615	4.71765	3.51997	1.33893	4.58527	2.37957	0.794295	0.914839	1.30702	2.52778	0	1.68017	2.8215	0.773014	2.6592	4.8958	2.10908	0.935704
itf00g32610.t1	Plant protein of unknown function (DUF247)	0	0	0	0	0	0	0	0	0	0	0	0	0	0	0	0	0	0	0	0	0	0	0	0
itf00g32620.t1	Cytochrome P450 superfamily protein	1.09001	1.13778	1.22491	2.741	3.30213	3.01707	0.230421	0	0.14999	0.0422342	0.162907	0.0458558	0.584886	0.655145	0.826629	2.20509	2.31473	1.63805	0	0	0.0843983	0.0521233	0	0
itf00g32630.t1	HXXXD-type acyl-transferase family protein	0.652286	0.27868	0.193364	0.526507	0.485439	0.414165	0.286828	0.194195	0.181209	0.246632	0.195502	0.36405	0.116103	0	0.115874	0.0435206	0.207309	0.1378	0.0906545	0.153801	0.0734811	0.187485	0.221563	0.0505981
itf00g32640.t1	hypothetical protein	0	0.0846738	0	0	0.123739	0	0	0	0	0.0771513	0.101921	0.0844551	0	0	0.0901999	0	0	0.212872	0.0981066	0	0.0759096	0.104392	0	0.0856497
itf00g32670.t1	glutamate receptor 2.8	0.0213189	0	0	0.12428	0.197032	0.139274	0.0696342	0.265194	0.052412	0.0242712	0.081218	0.0694951	0.437388	0.251835	0.356355	1.20798	0.295496	0.486352	0.275143	0.194284	0.489515	0.186337	0.172031	0.246928
itf00g32680.t1	auxin-induced protein	2.64145	2.77131	4.28181	4.72162	6.21798	5.48556	14.1896	11.6171	12.1699	13.8616	18.6719	18.2978	1.92353	4.29108	3.88689	5.5448	5.39787	11.5285	8.52584	7.18906	7.09678	7.45569	6.59831	5.65159
itf00g32690.t1	Protein of unknown function (DUF1218)	0	0	0	0.215725	0	0	0	0	0	0	0	0	0	0	0	0	0	0	0	0	0	0	0	0.699585
itf00g32700.t1	Protein of unknown function (DUF1218)	35.5771	52.8223	29.9653	36.6039	41.4643	48.5229	68.6352	63.2713	72.859	85.4427	64.0054	66.0433	92.1213	78.2013	66.1153	97.1672	102.006	74.2456	72.0782	85.6788	76.4246	63.8595	59.5089	72.2936
itf00g32760.t1	Ribosomal protein S3 family protein	195.699	227.042	209.769	222.287	241.682	267.817	283.493	227.584	221.026	320.987	310.079	330.514	189.405	259.935	263.558	212.647	194.205	205.661	190.279	197.978	199.824	167.81	157.288	166.717
itf00g32850.t1	Calcium-binding EF-hand family protein	0.0936151	0.17414	0	0	0.19297	0.546077	0.36601	0.579181	0.218407	0.2715	0	0.240185	0.0778433	0.0997963	0.0790495	0.885202	1.76139	1.17591	0.448948	0.208894	0	0.386367	0.0971031	0
itf00g32860.t1	NB-ARC domain-containing disease resistance protein	0	0	0	0	0.285668	0	0	0.346339	0.106354	0	0.116016	0.0940399	0.193941	0	0.115796	0.0980469	0.0929516	0.283536	0	0.291798	0.372981	0.871676	0.172097	0.0924223
itf00g32890.t1	Protein prenylyltransferase superfamily protein	0.945156	0.849365	2.62177	0.967827	2.20007	1.45118	0.548598	0.235952	0.627307	0.319575	1.52933	0.79457	1.63106	0.937707	1.60696	0.530155	1.14512	1.02655	0.783506	0.80112	1.27713	0.431661	0.554762	0.590563
itf00g32900.t1	3-dehydroquinate synthase, putative	1.35731	2.12613	2.41426	1.75612	3.08615	2.21893	1.65267	2.54458	1.19969	0.479595	1.52568	0.959378	1.85229	2.82648	2.67243	3.64795	2.30724	5.73754	1.68607	2.06245	1.48376	3.08821	3.12822	1.9919
itf00g32970.t1	zinc ion binding;nucleic acid binding	0	0	0	0	0	0	0	0	0	0	0	0	0	0	0	0	0	0	0	0	0	0	0	0
itf00g33000.t1	zinc ion binding;nucleic acid binding	0	0	0	0	0	0	0	0	0	0	0	0	0	0	0	0	0	0	0	0	0	0	0	0
itf00g33020.t1	defective in meristem silencing	0.000336555	0.0307873	0	4.42344e-06	2.22175e-06	0.00149892	3.26202e-06	5.30965e-07	0.164014	0.0660547	4.65397e-07	2.43477e-07	1.57824e-06	2.12375e-06	1.0623e-18	1.58172e-18	0.000607659	0	0.00171153	1.64881e-06	5.45076e-09	2.09446e-06	1.86171e-08	0.000795089
itf00g33020.t2	defective in meristem silencing	0.0625287	0.000875241	0	0.151173	0.147431	0.149064	0.37606	0.351087	0.427833	0.403261	0.239411	0.368959	4.55896e-06	7.21053e-06	9.10272e-06	6.82662e-06	0.0783777	0	0.102276	4.9208e-06	0.0775662	0.12143	0.237955	0.0817681
itf00g33020.t3	defective in meristem silencing	1.87832e-80	0	0	0	8.76472e-12	3.2168e-20	6.26596e-23	4.06136e-12	2.72997e-08	2.65289e-07	0	0	0.0509811	0.135554	0.120605	0.101623	4.24221e-201	0	3.33652e-49	0.0516571	1.83369e-06	2.91932e-11	7.23809e-06	2.95087e-42
itf00g33040.t1	Haloacid dehalogenase-like hydrolase (HAD) superfamily protein	0	0	0	0	0	0	0	0	0	0	0	0	0	0	0	0	0	0	0	0	0	0	0	0
itf00g33080.t1	RAB GTPase homolog A1F	4.45858	5.48845	5.16686	2.28875	6.44784	5.27292	3.4652	4.8018	2.96889	8.10622	8.27726	8.58859	4.61346	4.37125	4.0539	9.38144	2.80165	3.85078	10.2762	9.77757	7.20548	8.15696	4.29788	2.78446
itf00g33100.t1	zinc knuckle (CCHC-type) family protein	8.4994	7.00783	6.07224	9.65607	9.38806	8.44033	9.32009	7.35535	8.4293	7.09977	9.96007	9.20639	5.25197	6.98909	5.97256	7.71956	7.23584	11.49	7.0177	6.86075	8.28873	9.28089	8.31939	7.05631
itf00g33130.t1	cytochrome P450, family 71, subfamily B, polypeptide	0	0	0	0	0	0	0.0268156	0	0.0311751	0	0.0303111	0	0	0	0	0	0	0	0	0	0	0	0	0
itf00g33160.t1	hypothetical protein	0.315343	0.493006	0.184189	0.126866	0.0784279	0.266347	2.19828	1.74059	1.81749	2.8054	2.03566	1.80735	2.23976	1.09486	1.00176	0.670023	2.1086	3.36039	3.91077	4.74931	4.25952	4.84121	4.85341	2.94515
itf00g33180.t1	Pathogenesis-related thaumatin superfamily protein	0.23782	0.142464	0.158987	0.11818	0.220287	0.731473	1.1056	1.8365	1.33452	1.13737	0.422847	0.85189	0.351919	0.254088	0.201885	0.224774	0.736148	0.265309	0.395814	1.22595	0.99994	1.39944	0.709903	0.921973
itf00g33200.t1	delta subunit of Mt ATP synthase	109.912	171.642	289.022	94.0291	97.81	102.231	72.942	62.5455	63.4571	77.1655	93.6554	75.3682	114.081	115.334	121.128	93.5184	93.0717	69.3108	87.7206	93.8333	83.6053	63.4909	74.3153	73.0512
itf00g33220.t1	hypothetical protein	0	0	0	0	0	0	0	0	0	0	0	0	0	0	0	0	0	0	0	0	0	0	0	0
itf00g33250.t1	DNAJ heat shock family protein	0.142175	0.218871	0.424197	0.0831077	0	0	0.0745293	0	0.168755	0.0717486	0.269505	0.0729092	0.0847313	0.115962	0.194979	0.0893259	0	0	0.222869	0.173375	0	0.205319	0.341973	0.0905714
itf00g33320.t1	Terpenoid cyclases/Protein prenyltransferases superfamily protein	0	0	0	0	0	0	0	0.092658	0	0	0	0	0.103802	0.271169	0.246797	0.106438	0	0.110272	0	0.107149	0	0.11715	0.373105	0
itf00g33360.t1	zinc ion binding;nucleic acid binding	0	0	0	0	0	0	0	0	0	0	0	0	0	0	0	0	0	0	0	0	0	0	0	0
itf00g33370.t1	DNAse I-like superfamily protein	0	0	0	0	0	0	0	0	0	0	0	0	0	0	0	0	0	0	0	0	0	0	0	0
itf00g33380.t1	DNAse I-like superfamily protein	0	0	0	0	0	0	0	0	0	0	0	0	0	0	0	0	0	0	0	0	0	0	0	0
itf00g33390.t1	zinc ion binding;nucleic acid binding	0	0	0	0	0	0	0	0	0	0	0	0	0	0	0	0	0	0	0	0	0	0	0	0
itf00g33410.t1	Pyridoxal phosphate (PLP)-dependent transferases superfamily protein	0.63255	0.404425	0.809827	0.479356	0.387746	0.643688	0.56794	0.563238	0.305931	0.681774	0.800129	1.1011	0.705692	0.150859	0.334792	0.33804	0.305279	0.737047	0.433287	0.301351	0.376727	0.37042	0.257457	0.224652
itf00g33440.t1	hypothetical protein	154.828	39.2144	52.4839	116.024	122.247	144.264	92.8372	119.48	116.328	94.6943	90.4806	107.346	40.2102	27.3542	47.6654	44.8235	86.0835	24.6214	44.8612	44.4961	12.7075	12.9852	20.0396	28.8172
itf00g33480.t1	zinc ion binding;nucleic acid binding	0	0	0	0	0	0	0	0	0	0	0	0	0	0	0	0	0	0	0	0	0	0	0	0
itf00g33490.t1	DNAse I-like superfamily protein	0	0	0	0	0	0	0	0	0	0	0	0	0	0	0	0	0	0	0	0	0	0	0	0
itf00g33510.t1	hypothetical protein	39.1207	36.5863	90.1925	39.4365	42.8497	44.232	14.8285	8.7316	9.02069	8.0634	23.7084	16.958	20.9419	24.8464	22.5334	19.0777	19.4876	10.8159	8.12167	8.26553	7.33142	6.2026	7.23299	6.68477
itf00g33550.t1	Disease resistance protein (TIR-NBS-LRR class) family	0.100529	0.0417957	0.0474098	0.370065	0.454385	0.128398	0.562414	0.650791	0.198727	0.19143	0.319884	0.298026	0.550499	0.738162	0.864701	1.42069	0.8889	1.28721	0.849499	0.871514	1.08648	1.33433	1.10412	1.04494
itf00g33560.t1	Ankyrin repeat family protein	3.1263	3.3363	8.61774	4.87503	6.62823	2.51583	19.1163	13.227	17.1251	18.3408	29.3578	25.4087	2.79693	1.56111	1.23078	0.967262	2.18872	4.83814	11.3108	11.7981	11.248	9.25082	10.9216	9.46962
itf00g33580.t1	NOD26-like intrinsic protein 1;2	0	0.11717	0.261404	0.216235	0.280829	0.162586	3.4496	1.323	2.80598	3.27971	4.13429	4.17217	0.219659	0.429367	0.223041	0.24461	0.449525	0.37537	1.63402	1.83151	0.745154	2.53647	1.2563	2.41467
itf00g33600.t1	Uridine diphosphate glycosyltransferase 74E2	0.145387	0.149724	0	0.11303	0.073268	0.0775667	0.872778	0.670268	0.413758	1.20442	0.539913	0.854932	0.380947	0.504964	0.603124	0.785755	0.790419	1.39166	1.47668	1.14321	1.13088	1.13953	0.832114	1.66268
itf00g33610.t1	hypothetical protein	0	0	0	0	0	0	0	0	0	0	0	0	0	0	0	0	0	0	0	0	0	0	0	0
itf00g33650.t1	zinc ion binding;nucleic acid binding	0	0	0	0	0	0	0	0	0	0	0	0	0	0	0	0	0	0	0	0	0	0	0	0
itf00g33660.t1	DNAse I-like superfamily protein	0	0	0	0	0	0	0	0	0	0	0	0	0	0	0	0	0	0	0	0	0	0	0	0
itf00g33720.t1	Protein of unknown function, DUF538	0	0.44068	0	0	0	0	0	0	0	0	0	0	0.263602	0	0	0	0	0	0	0	0	0	0	0
itf00g33730.t1	cytochrome P450, family 96, subfamily A, polypeptide	3.8734	1.42028	1.91874	3.1643	2.42924	2.43421	0	0.0258522	0.0287016	0	0.0233804	0.020538	1.34174	1.70634	0.942962	1.1301	0.845742	0.644376	0.0401782	0.033021	0.0314433	0	0.0801259	0.100215
itf00g33740.t1	cytochrome P450, family 96, subfamily A, polypeptide	0	0.0698701	0.140101	0.135985	0.175613	0.0922631	0	0	0	0	0	0	0	0	0	0	0	0	0	0	0	0	0	0
itf00g33750.t1	cytochrome P450, family 96, subfamily A, polypeptide	0	0	0	0	0	0	0	0	0	0	0	0	0	0	0	0	0	0	0	0	0	0	0	0
itf00g33770.t1	cytochrome P450, family 707, subfamily A, polypeptide	12.1992	2.21695	1.0616	20.5255	8.84255	37.472	0	0	0.087271	0	0	0	16.3435	10.75	21.5649	26.4162	13.0604	8.43345	0	0	0	0	0.110123	0
itf00g33860.t1	Bifunctional inhibitor/lipid-transfer protein/seed storage 2S albumin superfamily protein	0	0	0	0	0	0	0	0	0	0	0	0	0	0	0	0	0	0	0	0	0	0	0	0
itf00g33900.t1	magnesium-protoporphyrin IX methyltransferase	42.8003	37.6209	23.1297	39.5529	50.6607	41.06	192.604	153.093	177.716	170.303	143.73	162.792	16.719	18.7973	21.6277	23.5123	19.2975	33.7994	125.257	134.517	130.107	181.228	152.689	149.515
itf00g33910.t1	phosphoenolpyruvate carboxylase kinase	1.14288	0.775659	1.69688	0.880224	0.645696	0.600368	0.207048	0.0853762	0.336745	0.257742	0.0764352	0.123675	0.582941	0.552229	0.825588	0.222753	0.638038	0.354868	0	0.0577704	0.0540895	0.130346	0.0903397	0
itf00g33960.t1	zinc ion binding;nucleic acid binding	0	0	0	0	0	0	0	0	0	0	0	0	0	0	0	0	0	0	0	0	0	0	0	0
itf00g33970.t1	DNAse I-like superfamily protein	0	0	0	0	0	0	0	0	0	0	0	0	0	0	0	0	0	0	0	0	0	0	0	0
itf00g34010.t1	cytochrome p450 79a2	0	0	0	0	0	0	0	0	0	0	0	0	0	0	0	0	0	0	0	0	0	0	0	0
itf00g34020.t1	cytochrome P450, family 79, subfamily B, polypeptide	0	0	0	0	0	0	0	0	0	0	0	0	0	0	0	0	0	0	0	0	0	0	0	0
itf00g34030.t1	SAUR-like auxin-responsive protein family	0.379916	1.40725	0.594729	0.473449	2.22627	0	1.2193	0.8236	0.424168	1.89223	2.62606	2.81769	0	0	0	0	0	0	0	0.257124	0	0	0	0
itf00g34060.t1	hydroxy methylglutaryl CoA reductase	0.112028	0.144157	0.249837	0.0925652	0.126097	0.0412574	0.115661	0.291709	0	0.11671	0.159692	0.269443	0.417921	0.0883854	0	0.59301	1.4302	2.49657	0.259916	0.658706	0.568116	1.06055	1.25541	0.556885
itf00g34070.t1	hydroxy methylglutaryl CoA reductase	0.764191	0.316206	0.231802	0.572418	1.41023	0.371059	1.20907	4.93808	1.59737	3.13825	4.0128	2.66035	2.13713	1.62609	0.819847	3.18971	1.41799	4.21249	6.02404	5.43727	7.23517	4.7085	4.47387	3.36021
itf00g34090.t1	UDP-Glycosyltransferase superfamily protein	0	0.0422495	0	0.0772978	0	0	0	0	0.0466619	0	0	0.0712428	0	0	0.0573262	0	0	0	0	0	0	0.0576736	0	0
itf00g34110.t1	purine permease	0	0	0	0	0	0	0	0	0	0	0	0.0562811	0	0	0	0	0	0	0	0	0	0	0	0
itf00g34130.t1	hypothetical protein	0	0	0	0	0	0	0	0	0	0	0	0	0	0	0	0	0	0	0	0	0	0	0	0
itf00g34150.t1	zinc ion binding;nucleic acid binding	0	0	0	0	0	0	0	0	0	0	0	0	0	0	0	0	0	0	0	0	0	0	0	0
itf00g34210.t1	serine carboxypeptidase-like	0	0	0	0	0	0	0.12203	0.311063	0.239237	0	0	0	0.0908944	0	0	0.530174	0.0896101	0.0738212	0.348139	0.184351	0	0.0855559	0.147042	0.0940263
itf00g34250.t1	receptor like protein	0.534623	0.331466	0.126696	0.973278	0.527992	0.391452	0.363549	0.648552	0.293962	0.444314	0.283389	0.282917	0.892706	0.94693	1.3663	1.23191	1.12128	2.19335	0.664267	0.561569	0.633483	0.634428	0.737493	1.06511
itf00g34300.t1	Cellulase (glycosyl hydrolase family 5) protein	0	0	0	0	0	0	0	0	0	0	0	0	0	0	0	0	0	0	0	0	0	0	0	0
itf00g34350.t1	arginine biosynthesis protein ArgJ family	0.469491	0.183104	0	0.717394	0.908932	1.18081	1.14517	3.63586	1.89699	1.50772	0.739813	0.934447	1.25437	0.269905	1.69351	1.82007	0.464382	1.04151	2.1037	0.213276	2.6412	1.82763	0.412125	1.54387
itf00g34360.t1	Kinase interacting (KIP1-like) family protein	2.50863	1.09898	0.549402	1.11018	1.48878	0.46442	1.18439	0.884742	1.67908	2.05552	1.33031	1.05002	0.198797	0.503299	0.19212	0	0.268759	0	0	0.201273	0	0.247809	0	0
itf00g34460.t1	phloem protein 2-B1	0	0	0	0	0	0	0	0	0	0	0	0	0	0	0	0	0	0	0	0	0	0	0	0
itf00g34480.t1	O-methyltransferase	6.04998	5.57999	2.39961	5.49323	4.457	6.68708	1.60378	4.71195	1.48375	1.62096	0.943598	0.906149	8.97868	7.97395	8.03772	12.1346	9.74855	8.58606	2.56622	2.92173	2.11947	3.81669	3.02405	2.34244
itf00g34530.t1	conserved hypothetical protein	14.7576	17.5735	16.6069	17.8413	22.3157	19.3405	21.2456	22.9058	25.3439	12.2977	14.9955	15.2909	17.5903	18.8322	22.2714	23.9725	28.4672	26.97	21.0315	21.903	20.2349	20.7236	21.965	24.5674
itf00g34570.t1	zinc ion binding;nucleic acid binding	0	0	0	0	0	0	0	0	0	0	0	0	0	0	0	0	0	0	0	0	0	0	0	0
itf00g34580.t1	DNAse I-like superfamily protein	0	0	0	0	0	0	0	0	0	0	0	0	0	0	0	0	0	0	0	0	0	0	0	0
itf00g34640.t1	acyl activating enzyme	7.30578	4.83893	8.42614	5.07877	5.66202	6.1905	7.49989	7.2023	6.70933	13.02	10.1509	10.8423	5.10774	6.1726	5.85222	7.19857	8.97646	15.9513	7.31218	5.62135	6.14026	7.71019	8.21916	6.32417
itf00g34670.t1	Ribosomal protein S24e family protein	30.0834	33.2358	21.6163	31.4248	36.3974	34.2241	40.8074	29.8025	35.0633	51.0608	48.9972	43.9745	27.8416	26.7223	30.4983	26.8738	23.9436	27.3546	25.1676	28.493	27.1159	27.3494	22.2072	27.3035
itf00g34680.t1	conserved hypothetical protein	2.8322	3.91854	1.83046	3.30465	1.54778	3.5496	1.95419	2.99201	0.538461	3.08415	4.16382	2.28282	18.8282	15.5363	23.0432	11.56	6.91869	17.2377	6.97179	8.27409	6.83954	12.5138	11.1519	8.61923
itf00g34700.t1	homeodomain GLABROUS	0	0.0305839	0	0	0.0436824	0	0.210141	0.0976037	0.0364988	0.0949897	0.0355035	0.057023	0	0	0	0	0	0	0.0450367	0	0.0340972	0	0	0
itf00g34730.t1	GroES-like zinc-binding dehydrogenase family protein	8.34016	3.54941	0.620248	4.47845	6.50711	5.39042	12.5934	8.69532	10.6561	9.7068	9.48412	11.3232	0.67267	0.970961	0.588691	1.4689	0.893094	2.06373	5.12835	3.57494	5.29066	5.39282	4.96083	4.65402
itf00g34750.t1	F-box and associated interaction domains-containing protein	0	0	0	0	0	0	0	0	0	0	0	0	0	0	0	0	0	0	0	0	0	0	0	0
itf00g34770.t1	UDP-Glycosyltransferase superfamily protein	0.791554	0.418128	0.64044	0.252142	0.271654	0.262001	7.37538	5.65262	6.60602	5.41334	4.9256	5.14637	0.401525	0.315434	0.720596	0.386114	0.319303	0.741169	2.42947	1.75822	1.963	2.67086	2.28769	2.53834
itf00g34780.t1	hypothetical protein	0.147599	0	0	0	0.111099	0.225632	0.150161	0.978729	0.278233	0.330365	0.178949	0.0742488	0.526301	0.234108	0.432597	0.693745	0.0841361	0.915015	1.52691	0.465504	1.20192	1.39701	0.810625	1.10159
itf00g34810.t1	cAMP-regulated phosphoprotein 19-related protein	0	0	0	0	0	0	0	0	0	0	0	0	0	0	0	0	0	0	0	0	0	0	0	0
itf00g34820.t1	NAD(P)-binding Rossmann-fold superfamily protein	0	0	0	0.406024	1.17513	0	0	0	0	0	0	0.364659	0.344331	0	0	0	0	0	0	0.359971	0	0	0	0
itf00g34830.t1	hypothetical protein	86.3869	20.9794	15.8714	26.8872	11.6992	12.5436	365.928	292.008	274.881	453.938	519.25	452.833	64.2789	14.2416	34.3204	107.384	344.119	413.263	236.018	229.626	171.875	238.466	256.455	349.819
itf00g34920.t1	RNA-directed DNA polymerase (reverse transcriptase)-related family protein	0	0.0247537	0	0	0.03386	0.0712452	0.048475	0.0502636	0	0.0759167	0	0	0.0580151	0.0385286	0.0678493	0.343501	0.0820326	0.10673	0	0	0.0279768	0	0	0.0291079
itf00g34940.t1	Ribosomal protein S13/S18 family	72.5692	97.1237	75.5442	51.9464	68.9219	64.7193	198.382	193.225	199.557	272.654	160.811	177.666	96.3967	119.325	118.638	80.8663	92.4775	108.45	306.731	369.593	349.548	490.081	327.442	446
itf00g34950.t1	hydroxyproline-rich glycoprotein family protein	6.58685	13.4217	6.80342	12.6348	0	4.36235	0	1.86046	2.26173	2.20907	0	0	3.94905	2.62374	0	1.94244	8.64193	10.6986	0	0	1.10724	0	0	2.52503
itf00g35010.t1	diphthamide synthesis DPH2 family protein	0	0	0	0	0	0	0	0	0	0	0	0	0	0	0	0	0	0	0	0	0	0	0	0
itf00g35050.t1	Kunitz family trypsin and protease inhibitor protein	8.62999	10.2129	1.43482	6.3434	5.84905	12.576	2.37664	4.11833	3.00881	1.8121	1.14557	0.984021	7.042	6.27379	5.3256	10.6711	11.1184	5.56875	1.16366	1.14656	0.591595	1.22843	0.664418	0.583215
itf00g35100.t1	cell wall / vacuolar inhibitor of fructosidase	0	0	0	0.269414	0	0	0	0	0	0	0	0	0	0	0	0	0	0	0	0	0	0	0	0
itf00g35140.t1	Nucleotide-sugar transporter family protein	0.183494	0.219639	0.56036	0	0.17557	0.432221	0.431437	0.981895	0.801706	0.245587	0.409928	0.644866	0	0	0.325679	1.22221	0.331939	0	0.755763	0	0.30054	0.622507	1.81754	0
itf00g35150.t1	6-phosphogluconate dehydrogenase family protein	1.19406e-21	0.182723	0.268343	1.60208e-16	0.138011	4.69168e-08	5.27199e-12	1.18905e-07	1.63261e-21	2.75475e-14	2.28515e-21	0.385717	0.0398816	0.000575019	7.80861e-05	1.70089e-07	1.75738	0.483055	0.000201538	0.349031	3.57196e-09	8.10681e-15	0.194942	0.016876
itf00g35150.t2	6-phosphogluconate dehydrogenase family protein	0.00190395	0.000537983	6.38485e-05	1.7661e-05	0.000253235	0.00395545	4.87871e-07	1.61144e-07	1.80883e-24	2.81353e-09	0.294616	0.00181436	1.1504	0.230587	0.408017	0.000411546	3.17763e-05	1.00663	0.164314	0.000297568	0.00111038	2.74487e-15	0.24779	1.49636e-07
itf00g35150.t3	6-phosphogluconate dehydrogenase family protein	1.90846e-18	3.26326e-05	0.000471245	0.00150936	0.515356	1.87862e-05	3.31259e-05	0.261219	1.02725	2.82614e-05	2.72672e-24	1.99001e-06	7.90363e-10	0.00326038	0.000225488	1.40454e-06	0.00020528	0.445057	0.00152181	0.809188	1.50959e-08	0.000252478	0.553423	0.0119629
itf00g35150.t4	6-phosphogluconate dehydrogenase family protein	0.57177	1.12353e-07	1.4215e-07	1.26219	0.00109469	0.986254	0.472693	1.43835	0.00136437	0.225357	0.000385437	1.07063e-08	3.02239e-08	1.08243	0.915534	2.22352	5.00566e-09	0.903692	0.993919	0.000828744	1.52002	1.23566	0.682145	0.898596
itf00g35150.t5	6-phosphogluconate dehydrogenase family protein	8.18202e-28	1.52933e-06	4.1365e-06	6.30466e-22	4.04756e-08	1.37162e-14	9.48522e-14	2.21641e-09	3.00187e-29	9.58871e-16	3.03977e-25	3.08387e-08	2.14748e-12	8.29059e-12	5.21516e-09	4.43958e-12	3.80865e-06	4.53698e-05	2.00345e-11	3.13673e-08	6.23508e-15	1.79619e-18	8.32293e-06	4.74893e-10
itf00g35170.t1	conserved hypothetical protein	0	0	0	0	0	0	0	0.134106	0.132112	0	0.0685347	0	0	0	0	0.355745	0	0.383781	0.21132	0	0.166131	0	0	0
itf00g35180.t1	myb domain protein	0	0	0	0	0	0	0	0	0	0	0	0	0	0	0	0	0	0	0	0	0	0	0	0
itf00g35210.t1	metacaspase	0.0527166	0.0575226	0	0	0	0.080529	0	0.0606464	0.134927	0	0	0	0	0	0.0617167	0	0	0	0.144807	0.119509	0.115138	0.100259	0	0
itf00g35230.t1	hypothetical protein	0	0	0	0	0	0	0	0	0	0	0	0	0	0	0	0	0	0	0	0	0	0	0	0
itf00g35270.t1	Protein of unknown function (DUF707)	10.6342	9.33143	8.76009	5.95465	7.35579	7.22182	2.14462	3.41983	2.71731	4.33639	4.0315	4.22996	14.2657	15.4444	20.6206	12.0449	14.8733	13.5896	7.32114	7.49674	7.56978	5.75306	4.33813	7.00807
itf00g35330.t1	Mitochondrial substrate carrier family protein	9.72667	14.2282	10.741	10.4838	9.71967	15.0448	15.2254	15.2483	16.4928	17.5194	12.524	13.6859	11.5063	14.3785	13.8271	14.4203	13.2808	14.5055	11.5705	14.2121	13.497	13.8091	15.8241	13.2541
itf00g35360.t1	Vacuolar ATPase assembly integral membrane protein VMA21-like domain	13.1257	13.1148	21.314	11.9507	12.2176	12.5166	12.8765	9.86264	11.5774	9.52088	15.5914	14.109	10.8019	10.4359	12.5512	10.487	12.9944	12.0637	12.1452	13.3716	9.01456	13.4554	9.34504	15.0114
itf00g35380.t1	zinc ion binding;nucleic acid binding	0	0	0	0	0	0	0	0	0	0	0	0	0	0	0	0	0	0	0	0	0	0	0	0
itf00g35410.t1	Ubiquitin-like superfamily protein	0	0	0	0	0	0	0	0	0	0	0	0	0	0	0	0	0	0	0	0	0	0	0	0
itf00g35480.t1	hypothetical protein	1.67442	0.141112	0.70066	2.64637	1.94366	5.10936	1.02396	0.73701	0.818647	0.258271	1.05998	0.983789	0.463242	0.206163	0.557428	1.71742	0.157989	0.724847	1.55108	0.515153	0.673806	0.470523	0.517293	0.340404
itf00g35590.t1	conserved hypothetical protein	1.79422	1.37935	0.813346	0.947126	1.32523	1.54038	1.65546	3.00634	1.83014	3.32914	1.24215	1.19203	2.35545	4.03502	4.17666	3.51336	2.45938	2.51782	4.03397	4.32807	4.10761	2.81132	3.22465	3.00055
itf00g35630.t1	Cation efflux family protein	2.97124	0.767686	0.263942	2.85386	2.85142	2.88773	1.4594	2.7798	2.703	2.02991	2.13423	1.8737	2.0336	1.79754	1.95722	1.48429	0.650059	1.80011	1.50928	1.52546	1.53847	1.5172	1.63232	2.41944
itf00g35650.t1	hypothetical protein	1.63651	4.53681	0.226359	1.41463	1.44572	1.70204	1.11944	1.11167	0.68552	1.23261	0.161755	0.343122	3.17696	1.64825	1.74565	2.18571	3.88986	2.4752	1.17396	1.026	1.50718	2.54405	2.00972	2.34819
itf00g35670.t1	ethylene-responsive element binding factor	0	0	0	0	0	0	0	0	0	0	0	0	0	0	0	0	0	0	0	0	0	0	0	0
itf00g35690.t1	hypothetical protein	0	0	0	0	0	0	0	0	0	0	0	0	0	0	0	0	0	0	0	0	0	0	0	0
itf00g35700.t1	GDSL-like Lipase/Acylhydrolase superfamily protein	2.51987	0.806715	0	1.34178	0	1.01974	0	1.70649	3.31262	0	0.697695	1.26357	8.29473	7.36849	8.5689	12.5838	9.55541	12.1871	4.26334	2.52954	6.27058	4.47656	5.74367	4.14763
itf00g35730.t1	Disease resistance-responsive (dirigent-like protein) family protein	0	0	0	0	0	0	0.116597	0.14874	0.455252	0	0.246574	0.110738	0	0	0	0	0	0.20561	0.184626	0	0	0.193417	0.159519	0
itf00g35760.t1	RmlC-like cupins superfamily protein	0.443696	0.114357	0	0.165026	0.332018	0.259528	0.344064	0.135377	0.621409	0.132873	0.247058	0	0	0	0	0	0	0	0	0.175482	0.172786	0.170256	0	0
itf00g35820.t1	embryo defective	3.40992	2.26111	0	6.21031	3.21206	1.69289	2.97242	4.40195	3.29859	5.61109	2.76955	1.79395	5.73453	2.90515	4.90918	4.16347	4.27365	2.87247	2.84427	4.70999	2.66739	2.21412	1.5607	2.42847
itf00g35830.t1	UDP-Glycosyltransferase superfamily protein	0	0	0	0.0422078	0	0	0	0	0	0	0	0	0	0	0.059056	0	0	0	0	0	0	0	0	0
itf00g35840.t1	TCP family transcription factor	9.70619	8.17001	12.5603	9.8949	10.2518	9.11503	23.0001	16.985	23.2405	21.5143	20.5587	22.6546	3.83137	4.09181	3.64339	6.9311	6.06669	23.1057	12.1018	11.6142	11.6255	12.088	14.1163	8.09445
itf00g35860.t1	hypothetical protein	0.29134	0	0	0	0	0	0	0	0	0.675636	0.337253	0.292314	0	0	0.396934	0	0	0	0.458875	0	0	0	0	0
itf00g35870.t1	Pentatricopeptide repeat (PPR) superfamily protein	0.0779675	0	0	0.446096	0.117184	0.315844	0.208662	0.178782	0.382703	0.0963054	0.197587	0.172983	0.20671	0.135157	0.196092	0.589986	0.13286	0.152865	0.405088	0.160356	0.153867	0.179414	0.0800649	0.0478613
itf00g35930.t1	Protein of unknown function (DUF155)	16.5017	7.63902	2.7261	15.1049	13.2952	12.5037	10.8105	10.9458	12.0865	9.4878	12.384	13.1963	7.08712	7.24024	4.90358	6.65038	5.03483	4.03214	7.76628	6.94648	8.51623	7.43276	8.08326	7.86672
itf00g36010.t1	Ribosomal protein S26e family protein	50.3151	80.6049	36.7798	42.2734	46.3391	67.8349	72.3541	61.5462	86.9194	122.921	54.391	89.3643	69.8255	90.7562	83.1857	65.4414	82.9426	45.4557	87.6104	96.4941	63.6837	46.1667	47.5933	68.0554
itf00g36050.t1	hypothetical protein	36.545	14.4771	7.40785	4.49102	7.30332	23.1883	15.9851	13.4339	12.1874	40.5334	5.57642	16.4032	8.37375	3.62589	11.9608	6.62863	15.0872	3.33224	3.59338	8.98053	2.95596	10.8556	10.6274	25.7518
itf00g36150.t1	TARGET OF MONOPTEROS	0.837968	0.0012322	2.51587	0.883119	0.507073	0.929253	1.4797	1.38473	1.87822	0.000858945	0.996807	1.2396	0.392382	0.337217	0.473362	0.000274184	1.33878	1.14543	0.467318	0.56746	0.401348	0.560539	0.802915	1.09501
itf00g36150.t2	TARGET OF MONOPTEROS	0.00524826	1.4319	0.0557552	0.00863633	0.011049	0.00920521	0.00548452	0.00409774	0.00515895	1.26242	0.0116316	0.0053022	0.000649907	0.00517271	0.00569093	0.936164	0.00065895	0.000158156	0.00571661	0.00539778	0.00449778	0.00486146	0.00043826	0.00581489
itf00g36160.t1	GTP binding Elongation factor Tu family protein	8.50862	8.34077	8.77762	7.55353	8.94971	9.44531	11.2726	7.03334	11.0384	8.49408	11.9868	13.2891	3.22828	2.67567	4.16987	2.98668	2.11919	2.41067	3.40544	3.52889	2.81703	2.37836	2.5608	2.72971
itf00g36200.t1	1-aminocyclopropane-1-carboxylic acid (acc) synthase	0.400463	0.233323	0	0.737111	0.163808	0.164823	0.0550861	0.585978	0.135795	0.238244	0.127153	0.265449	2.89492	2.13589	2.58725	1.90374	1.51866	0.521867	0.974171	1.08946	0.743124	0.235028	0.551173	0.814561
itf00g36230.t1	Ca-2+ dependent nuclease	1.79205	0.000389614	0.00277606	0.000525113	0.000901332	0.00067	1.77303	0.000433337	0.000442878	1.66913	0.000567612	1.69865	0.000549329	0.00085171	2.38143	0.000717617	2.6061	0.00227426	0.888765	0.000558239	0.000545255	0.00115862	0.00108072	0.000834219
itf00g36230.t2	Ca-2+ dependent nuclease	5.51197	10.8291	13.7507	14.7204	15.4477	8.57804	2.70209	2.84522	4.02029	1.12175	4.70123	3.15604	1.45685	3.28765	1.19955	2.58537	1.60306	2.94846	0.573905	0.789947	1.34358	1.25566	1.21079	2.20668
itf00g36290.t1	hypothetical protein	20.3448	26.4234	23.2002	18.9981	20.3915	17.3676	21.3807	25.5206	21.2159	24.364	24.3385	25.0757	7.57527	11.714	9.06788	6.68838	4.05825	15.3295	8.14498	12.4162	14.4627	12.2182	14.6841	9.68758
itf00g36310.t1	DUF4283 domain containing protein	0	0	0	0	0	0	0	0	0	0	0	0	0	0	0	0	0	0	0	0	0	0	0	0
itf00g36320.t1	DNAse I-like superfamily protein	0	0	0	0	0	0	0	0	0	0	0	0	0	0	0	0	0	0	0	0	0	0	0	0
itf00g36350.t1	hypothetical protein	1.729	0.392568	2.06053	4.76785	2.17836	3.39394	2.09303	0.95421	2.35781	0.944367	3.12657	1.21424	0.600962	0.381698	1.65554	1.4865	1.17815	1.60336	1.93413	0.886276	1.13783	1.1416	1.53197	0.55818
itf00g36400.t1	PYRIMIDINE B	15.8097	18.335	8.42444	25.7087	26.2382	17.9945	18.7192	15.2153	19.9539	16.444	22.745	22.5704	2.90108	4.37962	4.92649	8.06965	2.79915	16.9526	6.11193	3.46055	8.25108	8.50667	7.43642	7.69483
itf00g36410.t1	Calcium-dependent lipid-binding (CaLB domain) plant phosphoribosyltransferase family protein	0.0168498	0	0	0.0205469	0	0	0	0	0	0.0158193	0	0	0	0	0.0161414	0	0	0	0.0193762	0	0.0147035	0	0	0
itf00g36460.t1	anthranilate synthase	1.20051	0.627218	0.256777	0.700167	1.26033	1.31802	1.11095	2.51237	1.2608	0.711653	1.48431	1.30254	2.40908	2.56288	2.66713	2.74751	1.27164	2.0489	2.39263	2.16306	2.61134	3.34295	2.47026	2.23642
itf00g36470.t1	Outer arm dynein light chain 1 protein	16.7105	18.7546	12.0824	14.5734	16.7657	21.8018	9.62458	9.33905	10.3781	4.94303	8.43774	6.93107	25.9956	22.7583	26.2088	22.7239	39.864	24.573	9.95836	10.2814	6.89631	11.3345	5.41833	14.1933
itf00g36530.t1	hypothetical protein	0.235164	0.462774	1.21984	0.140006	0.584358	0.0642826	0.289836	0.235037	0.269759	0.306481	0.450971	0.317606	0	0	0	0	0	0	0	0	0	0	0	0
itf00g36550.t1	heat shock cognate protein 70-1	0	0	0	0	0	0	0	0.0594467	0.0340874	0	0.0364852	0	0.0332998	0	0	0.0352223	0.0713602	0	0	0	0	0	0	0
itf00g36610.t1	amine oxidase	13.1441	14.8221	6.45625	16.8739	18.0319	11.8881	5.34035	5.94287	3.71472	2.82307	3.8132	5.23049	3.06348	7.06587	7.79251	6.84269	17.552	8.59225	1.62009	3.39526	1.55187	3.56746	2.59443	2.54459
itf00g36620.t1	amine oxidase	0.793977	1.42535	0.596065	0.469461	0.321804	0.634759	0.207547	0.212601	0.915962	0	0	0.625511	0.253608	0.670588	0.626359	0	0.255614	0.672537	0.331333	0	0.509425	0.525093	0.800597	0
itf00g36710.t1	Glycosyl hydrolase family protein with chitinase insertion domain	0	0	0	0	0	0	0	0	0	0	0	0	0	0	0	0	0	0	0	0	0	0	0	0
itf00g36720.t1	cytochrome P450, family 71, subfamily A, polypeptide	1.57402	2.6399	2.42046	0.205957	0.690111	0.280485	1.13647	1.35068	1.4339	0.386179	0.226523	0.0936563	1.88542	1.93624	0.816488	1.14089	2.99157	2.09885	1.17252	0.861672	1.51573	1.87088	2.46478	2.03539
itf00g36740.t1	cytochrome P450, family 71, subfamily B, polypeptide	0	0	0	0	0	0	0	0	0	0	0	0	0	0	0	0	0	0	0	0	0	0	0	0
itf00g36790.t1	ubiquitin interaction motif-containing protein	0.0927379	0.215436	0	0.147961	0.147234	0.353154	0.406076	0.333094	0.372767	0.0918298	0.245893	0.197295	0.492263	0.353938	0.303169	0.380569	0.33577	0.763349	0.333916	0.152135	0.360584	0.482126	0.418046	0.242251
itf00g36920.t1	GATA type zinc finger transcription factor family protein	22.0488	22.3115	13.9061	10.7874	10.8394	24.1509	7.78517	6.65088	5.39945	6.07401	11.4671	9.34334	3.25205	3.10159	3.18282	3.37954	2.60484	3.11881	6.89316	5.79375	5.96026	5.94972	4.90573	6.07562
itf00g36930.t1	cytochrome P450, family 72, subfamily A, polypeptide	0	0	0	0	0.542431	0	0	1.25235	0.149092	0.128384	0.285522	0	0	0	0	1.80102	1.26581	1.73924	0.206036	0.160387	0.157269	1.00455	0.952775	1.03353
itf00g36940.t1	cytochrome P450, family 72, subfamily A, polypeptide	8.77925	3.49778	2.551	28.8729	14.0314	21.0185	12.4011	9.6635	10.8275	9.80916	27.7182	21.7448	2.49209	0.859353	1.91838	13.0757	2.61131	3.52671	2.91868	3.3959	4.09398	4.4138	2.97615	3.30247
itf00g36990.t1	conserved hypothetical protein	3.35856	3.29429	5.09783	2.98925	2.70939	2.66132	3.48347	1.82747	1.43397	2.04629	2.59125	2.34698	1.32042	2.29744	1.96686	1.77686	2.03075	1.88441	1.65072	1.30109	1.45347	1.24845	0.63065	1.46901
itf00g37000.t1	P-loop containing nucleoside triphosphate hydrolases superfamily protein	0.0026549	3.99716e-06	1.77314e-06	1.16054e-06	0.2125	4.33601e-07	1.4261	2.68989e-06	8.99075e-06	4.6746e-05	1.18551e-06	0.075954	0.371019	0.0417004	9.57357e-06	0.000108262	0.00020264	0.538734	5.74802e-06	1.32449	0.306228	1.14546	1.2637	2.1363
itf00g37000.t2	P-loop containing nucleoside triphosphate hydrolases superfamily protein	0.814497	1.30568	0.498712	1.57321	1.82936	0.973639	1.90728	2.97248	4.86334	1.07322	2.89222	3.56101	5.14229e-06	0.557299	1.33635	0.788393	1.03715	0.541791	2.58867	0.544349	2.48481	1.70399	2.53602	0.867031
itf00g37010.t1	CCAAT-displacement protein alternatively spliced product	11.6484	2.62314	0.533703	16.1402	20.8221	11.6168	8.58484	7.31216	9.61777	5.22072	25.379	8.91766	2.92203	2.80612	3.18263	5.305	0.890769	11.312	4.12299	3.62463	4.82439	5.74923	6.74936	4.75243
itf00g37080.t1	tetratricopeptide repeat (TPR)-containing protein	0.338155	0.116969	0.200603	0.1211	0.187198	0.193012	0.131951	0.210676	0.145549	0.123895	0.173915	0.141446	0.0267462	0	0.0830903	0	0.0651566	0.0780302	0.0957	0.108025	0.099622	0.0354292	0.0881735	0.0676091
itf00g37200.t1	Iron-sulphur cluster biosynthesis family protein	17.6184	8.63884	3.64846	14.1035	16.7819	13.077	13.2883	26.3195	26.5098	15.9938	13.3495	13.6648	4.96579	6.02861	7.79453	8.00154	2.11047	7.12228	8.45886	7.16071	7.00971	11.3081	9.30103	14.3605
itf00g37230.t1	Aldolase-type TIM barrel family protein	0	0	0	0	0	0	0	0	0	0	0	0	0	0	0	0	0	0	0	0.250837	0	0	0	0
itf00g37240.t1	hypothetical protein	0.771078	1.22986	0.770104	1.15581	1.20912	1.08046	0.416734	0.227162	0.733741	0.380213	0.610031	0.750358	0.92229	0.847541	0.893881	1.00616	1.29617	0.829707	0.544821	0.390167	0.554478	0.599876	0.961786	0.689104
itf00g37250.t1	Aldolase-type TIM barrel family protein	0	0	0	0	0	0	0	0	0	0	0	0	0	0	0	0	0	0	0	0	0	0	0	0
itf00g37260.t1	cyclic nucleotide gated channel	0	0.120231	0	0	0.270626	0	0.096657	0	0.132436	0	0.216178	0	0	0	0	0	0	0	0	0	0	0	0	0
itf00g37320.t1	Calcium-dependent ARF-type GTPase activating protein family	5.79957	2.36175	2.37447	10.8644	10.9712	7.54309	0	2.21746	9.16676	4.90602	4.36798	2.87183	0	7.03721	1.67825	1.33522	4.21148	2.33049	9.10523	4.45964	0	0	4.63788	8.85604
itf00g37420.t1	fibrillarin	13.6189	17.903	52.8015	24.2404	23.2734	27.7715	23.623	17.2204	18.7165	19.178	31.5874	28.0253	10.0093	13.8088	12.7205	17.0842	19.2488	15.8123	8.84669	9.51514	8.15674	6.48532	5.43551	7.18394
itf00g37560.t1	myb domain protein	0	0	0	0	0	0	0	0	0	0	0	0	0	0	0	0	0	0	0	0	0	0	0	0
itf00g37590.t1	Mitochondrial glycoprotein family protein	18.5665	16.3315	4.65787	33.2845	31.3736	37.2163	23.6873	30.2058	22.1488	34.3246	37.0002	36.3773	15.8478	20.6611	24.4494	39.756	16.0346	31.3468	14.6686	15.3877	19.1035	14.0344	11.2815	14.9043
itf00g37610.t1	UDP-Glycosyltransferase superfamily protein	0	0.377259	0.620752	0.239619	0.488199	1.43869	1.99316	2.6659	1.29464	0.574204	1.30754	1.70145	1.7118	2.04466	1.00898	1.50384	2.64041	1.97812	0.947944	0.959602	1.04148	1.44242	1.10661	1.84646
itf00g37640.t1	AGAMOUS-like	0	0	0	0	0	0	0	0	0	0	0	0	0	0	0	0	0	0	0	0	0	0	0	0
itf00g37720.t1	glutathione S-transferase TAU	1.66873	2.08781	3.60192	1.20493	2.25252	2.24914	3.31649	2.34379	2.39642	3.68643	3.79399	3.04817	0.907959	0.430263	0.665634	0.623644	1.6382	1.74248	2.34766	2.61355	2.38976	3.85499	2.01074	3.67013
itf00g37730.t1	Mpp10 protein domain containing protein	1.64426	0.896299	0.49019	2.62047	2.53638	1.32307	1.98082	1.32292	1.67582	1.2862	3.24946	2.10174	0.448054	0.46602	0.560228	0.479828	0.337545	1.10852	0.730375	0.578477	0.669191	1.28428	0.636162	0.562897
itf00g37770.t1	lupeol synthase	0	0.203535	0	0.124919	0	0	0	0	0	0	0	0	0	0	0	0	0	0	0	0	0	0	0	0
itf00g37780.t1	Protein kinase family protein	0	0	0	0	0	0	0	0	0	0	0	0	0.273701	0	0	0	0.138455	0	0.175673	0	0	0	0	0
itf00g37790.t1	Ribosomal protein S4 (RPS4A) family protein	50.6305	66.8868	82.1496	53.7097	58.2523	58.2712	87.9928	59.2088	77.9738	92.4946	98.9552	103.531	27.7646	30.6374	31.1614	29.4621	29.807	37.1301	32.8062	37.4614	31.1493	37.6177	26.8425	33.4127
itf00g37900.t1	Tetratricopeptide repeat (TPR)-like superfamily protein	0	0	0	0	0	0	0	0.0972859	0	0	0	0	0	0	0	0	0	0	0	0.11648	0.113359	0	0.0950171	0.110431
itf00g37920.t1	hypothetical protein	0.948936	0	0	0.554136	1.45383	0.788061	0.506655	0.498602	1.18245	0	0.590755	0.496733	0	0	0	0.545216	0.560025	0.599817	0	0.500312	0	0	0	1.15825
itf00g37950.t1	conserved hypothetical protein	25.1946	29.3131	42.5842	36.6991	17.9203	28.199	0.471849	0.738138	0.531959	0.732678	2.94886	0	15.177	13.0459	13.83	13.266	12.6133	14.3769	0	0	0.367512	0	0	0
itf00g37960.t1	Cysteine-rich TM module stress tolerance domain containing protein	0	0	0	0	0	0	0	0.612039	0	0	0	0	0	0	0	0	0.750711	0	0	0	0	0	0	0
itf00g37970.t1	S-locus lectin protein kinase family protein	2.11652	2.00073	1.28211	2.93059	2.25198	2.71904	0.0372441	0.323896	0.0450239	0.022482	0.0427654	0.0934302	1.54278	0.798629	1.2928	1.78553	2.33802	1.26297	0.326202	0.592135	0.224369	0.228779	0.332855	0.413785
itf00g38020.t1	hypothetical protein	0.204115	0	0	0	0	0	0	1.701	0	0.343399	0.344237	0.35382	4.15935	2.8825	7.98881	4.98484	2.90322	2.83522	15.1687	10.4685	14.2514	5.10069	8.99105	9.05962
itf00g38040.t1	fibrillarin	1.83807	0.532488	0	1.07133	0.954905	2.96321	1.54038	0.691414	1.47271	0.593221	0.264206	0.915933	0.734506	0.653605	0.211606	0.826024	0.695599	2.90686	0.578016	0.46777	0.300952	1.98554	0.530793	1.83752
itf00g38050.t1	hypothetical protein	0	0	1.73535	0.433814	0	1.20267	0.401471	1.12327	1.21155	0.56829	0.414325	0.762389	0	0	0	0	0	0	0	0.698886	0	0	0	0
itf00g38080.t1	hypothetical protein	0	0	0	0.924441	0	0	0	1.56547	0.541812	0.461043	0.466968	0	0.813398	1.01734	2.06123	5.44888	3.73986	0.656151	0.476976	1.19494	1.1324	0	1.90421	0.458847
itf00g38120.t1	Phototropic-responsive NPH3 family protein	0.376816	0.159493	0	0	0.0904738	0	0.0636252	0.307162	0.435949	0.310964	0.291015	0.182676	0.0944117	0.118952	0.101884	0	0.237261	0.119104	0.108518	0	0	0.214877	0.172324	0.307517
itf00g38150.t1	membrane steroid binding protein	14.9473	21.3739	22.0937	14.8468	17.011	20.2918	14.8952	12.9799	10.6224	14.1403	13.2731	12.9661	8.06442	11.8451	9.95521	8.60142	9.53907	8.1488	5.84842	5.55323	5.76997	4.85668	4.63906	4.50168
itf00g38180.t1	Myb/SANT-like DNA-binding domain containing protein	0	0	0	0	0	0	0	0	0	0	0.103438	0	0	0	0	0	0	0.0785512	0	0	0	0	0	0
itf00g38290.t1	Plant invertase/pectin methylesterase inhibitor superfamily protein	0	0	0	0	0	0.416662	0	0	0	0	0	0	0	0	0	0	0	0	0	0	0	0	0	0
itf00g38350.t1	NAC domain containing protein	0	0	0	0	0	0	0	0	0	0	0	0	0.138699	0	0	0.146871	0.462148	0.193577	0.169124	0.132802	0	0	0.145812	0.16254
itf00g38360.t1	Putative RNA polymerase II subunit B1 CTD phosphatase RPAP2 homolog	3.98388	2.31587	0.833451	5.52509	4.638	3.21613	2.89073	3.59063	3.37185	1.93558	1.76538	3.23757	5.25356	5.41057	6.98482	6.17662	6.42844	7.53064	5.44687	4.72018	6.82278	5.67737	6.4142	5.08926
itf00g38430.t1	Endomembrane protein 70 protein family	0.0585617	0	0	0.234238	0.0436252	0.0470397	0.0312809	0.194205	0	0.0636764	0.105903	0.0604939	0.0717373	0.137133	0.167628	0.141932	0.101772	0.108885	0.229939	0	0.0344936	0.0356543	0.0315511	0.0363445
itf00g38440.t1	hypothetical protein	0	0	0	0	0	0	0	2.34796	0	0	0	0	3.15634	2.3662	0.51572	0.47968	2.93566	0	1.19979	0.461516	0.870574	0.511582	1.43577	0
itf00g38450.t1	Protein kinase superfamily protein	0	0	0	0	0	0	0	0	0	0	0	0	0	0	0	0	0	0	0	0	0	0	0	0
itf00g38480.t1	Protein kinase superfamily protein	5.94794	6.22639	9.26833	7.95992	10.7852	9.67688	38.2179	31.8786	34.5368	32.746	31.3655	36.4933	2.44926	2.8432	4.03674	2.36232	4.1102	3.79612	12.8161	14.4893	15.1336	17.9054	22.3024	20.4834
itf00g38530.t1	Metallothionein domain containing protein	109.349	269.945	30.1597	144.294	106.805	145.284	20.5629	18.6709	20.8972	27.0438	17.8334	22.9401	61.3796	54.92	104.777	46.035	66.5902	41.1993	11.7119	16.0479	10.183	21.9661	15.1719	19.5153
itf00g38550.t1	FRIGIDA-like protein	42.3397	25.1001	4.70424	38.4438	40.4221	42.2145	32.4723	37.8944	37.2782	28.7116	22.7515	26.4057	27.6762	29.0947	27.8809	44.6174	24.0308	51.2843	28.2959	22.1902	28.6523	34.7378	31.5063	25.6285
itf00g38580.t1	Aldolase superfamily protein	7.17986	12.4419	22.9255	13.1406	19.2756	10.383	16.3864	18.1884	9.21327	5.19426	8.83141	8.08794	16.5276	16.5548	13.159	14.9808	34.1296	43.4418	16.3154	25.7348	19.9924	19.182	28.274	21.7941
itf00g38610.t1	pectin methylesterase	1.97385	1.52682	0	2.48434	1.25024	0.658665	3.05071	1.23132	3.69213	2.9026	2.91433	1.68146	1.9421	1.59316	0.74764	3.82446	1.39406	2.49485	2.44585	5.05185	3.26062	2.67451	3.01555	4.39646
itf00g38720.t1	AP2/B3-like transcriptional factor family protein	0.0406888	0.122919	0	0	0	0	0.421732	0.178287	0.441458	0.352702	0.388761	0.455957	0.0948805	0.0613465	0	0	0.0490262	0	0	0.189114	0.0470033	0.0503218	0	0.104168
itf00g38790.t1	zinc ion binding;nucleic acid binding	0	0	0	0	0	0	0	0	0	0	0	0	0	0	0	0	0	0	0	0	0	0	0	0
itf00g38840.t1	RHO-related protein from plants	0.290142	0.416869	0	0.818456	0.390073	0.55949	7.19538	7.53225	7.61146	5.10389	4.44593	6.49046	0.413364	0.704513	0.84688	1.79087	1.18287	1.88369	5.78065	5.19648	6.12736	5.92453	4.83114	4.65595
itf00g38850.t1	PLAC8 family protein	4.953	5.01906	0	2.76149	5.46063	3.42159	20.4146	63.4509	29.1846	50.4996	35.1865	35.5275	23.711	15.3071	19.2865	40.1555	59.5169	84.4434	67.3397	80.6834	68.6339	51.0818	63.8432	58.3482
itf00g38910.t1	Ribonuclease H-like superfamily protein	0	0	0	0	0	0	0	0	0	0	0	0	0	0	0	0	0	0	0	0	0	0	0	0
itf00g38920.t1	Homeodomain-like superfamily protein	0	0.525159	1.36241	0	0	0	0	0	0	0	0.660395	0	0	0	0	0	0	0	0	0	0	0	0	0
itf00g38960.t1	BEL1-like homeodomain	7.42775	5.00762	5.28634	5.28455	6.78274	5.2913	3.0363	2.88706	2.43599	2.82336	2.19282	2.61626	3.74278	4.38663	3.42198	3.5239	5.01307	5.92244	1.99817	2.33551	2.42487	1.67737	2.57222	1.4974
itf00g38970.t1	RNA-directed DNA polymerase (reverse transcriptase)-related family protein	0	0	0	0	0	0	0	0	0	0	0	0	0	0	0	0	0	0	0	0	0	0	0	0
itf00g39000.t1	S-adenosyl-L-methionine-dependent methyltransferases superfamily protein	6.23268	3.24584	2.62802	11.1482	9.94332	7.80369	6.00577	6.6583	5.51187	4.34825	8.3202	6.03087	6.84509	7.31614	7.8281	6.5584	5.16531	6.82421	7.50137	5.84841	5.61367	6.63886	6.82603	6.07565
itf00g39020.t1	hypothetical protein	0.744186	1.06741	1.29348	0.615167	1.28745	0.163381	0.436847	1.09338	0.149139	0.618042	0.583213	0.624766	0.695967	0.222409	0	0.183321	0.987885	0	0	0.345063	0	0	0	0
itf00g39040.t1	cryptochrome	2.14349	0.78282	0	0.933715	1.69012	1.6501	1.24397	2.04717	1.76417	0.583624	1.02809	0.919379	1.49374	2.75438	1.56709	2.7684	2.00167	2.52308	2.28476	1.54944	1.64905	2.42275	2.4294	1.56027
itf00g39090.t1	conserved hypothetical protein	5.75311	5.52452	15.799	4.2516	4.98348	4.85228	13.2441	11.1406	11.2902	12.6006	11.4699	11.4032	2.97313	4.03144	4.0015	5.10577	6.26541	18.7793	5.65734	5.60011	6.77372	10.6574	8.2296	7.7735
itf00g39100.t1	SPX domain gene	11.78	18.2785	19.1784	11.34	13.9101	12.3351	11.6034	17.6565	9.73486	13.2092	12.1316	13.4416	7.9251	9.57511	7.16339	7.32746	7.55478	14.2606	5.81006	5.41463	5.38349	6.01411	8.01619	7.15717
itf00g39210.t1	Bifunctional inhibitor/lipid-transfer protein/seed storage 2S albumin superfamily protein	0	0	0	0	0	0	0	0	0	0	0	0	0	0	0	0	0	0	0	0	0	0	0	0
itf00g39270.t1	Heavy metal transport/detoxification superfamily protein	0.179773	0	0	0	0	0.270829	0.704147	0.476982	0.721145	2.00215	2.8027	1.58587	0	0.156055	0.274927	0.121645	0.636111	0	0.629427	0.123564	0.462975	0	0.3102	0.37788
itf00g39340.t1	Myosin family protein with Dil domain	15.6379	29.9964	47.9332	15.8304	30.4862	24.2152	21.4243	13.7427	29.323	20.7432	30.0962	21.2422	0	0	0	0	0	0	0	0	0	0	0	0
itf00g39350.t1	hypothetical protein	0	0	0	0	0	0	0	0	0	0	0	0	0	0	0	0	0	0	0	0	0	0	0	0
itf00g39370.t1	neurochondrin family protein	2.74789e-44	1.15376e-30	2.59412e-31	5.32332e-28	6.16377e-42	8.19991e-50	6.01411e-42	2.37594e-65	2.63658e-24	5.48599e-65	6.25032e-19	5.2313e-30	4.19784e-15	2.84014e-12	9.7017e-12	6.36575e-99	1.01059e-81	2.30812e-26	2.66084e-09	2.05175e-39	6.64085e-86	4.88464e-24	1.71435e-47	3.7007e-11
itf00g39370.t2	neurochondrin family protein	0.777073	1.26954	0.973023	1.34107	1.08762	0.731921	1.41552	1.90859	1.46343	0.603961	0.380295	0.942557	3.25829	2.47227	5.19067	3.32622	4.0243	2.74853	2.10302	1.9904	1.76325	2.15304	1.92891	2.95172
itf00g39370.t3	neurochondrin family protein	0.136451	7.51725e-33	2.46764e-39	4.44399e-30	0.276684	1.43918e-51	0.0651159	0.0829044	0.0863331	1.14627e-66	8.44877e-38	0.162103	0.337878	0.456519	0.201331	1.2512e-178	0.254334	0.0886823	2.14571e-14	5.78653e-55	1.0909e-89	0.0792289	0.277073	9.24621e-17
itf00g39370.t4	neurochondrin family protein	3.09625e-05	1.57943e-05	8.17495e-11	8.6741e-06	1.29722e-05	1.35219e-05	4.20009e-10	2.40427e-09	1.33086e-05	1.57584e-05	0.302507	2.57916e-05	7.65896e-06	9.26038e-06	2.74184e-05	0.0153564	4.28969e-14	0.000354866	0.402105	0.182389	0.349002	1.75966e-05	0.0843659	7.01623e-06
itf00g39370.t5	neurochondrin family protein	1.82729e-34	1.32274e-22	1.02698e-14	3.66006e-18	1.53932e-31	1.81045e-39	2.92527e-31	2.32952e-63	2.99607e-24	1.58533e-52	1.34325e-48	1.64945e-22	1.62353e-30	2.15612e-32	1.28274e-31	2.23137e-279	2.30361e-122	1.07458e-46	1.57685e-38	1.82603e-47	1.76082e-139	3.52902e-38	1.51096e-118	8.16273e-13
itf00g39370.t6	neurochondrin family protein	0.202233	4.73998e-29	0.000483763	2.00295e-19	0.239998	5.46891e-48	0.153091	1.80504e-110	0.254054	1.36561e-72	3.97826e-78	5.0385e-18	0	0.250628	1.77672e-07	0	1.86279e-171	3.27557e-45	1.40934e-15	9.32502e-132	1.70093e-202	3.46781e-36	8.54565e-07	0.163857
itf00g39370.t7	neurochondrin family protein	2.42665	0.82546	0.408804	1.22471	2.00519	1.51234	1.33621e-05	0.000327836	0.854489	2.10248	0.000190048	0.353311	3.41603e-10	6.23728e-13	4.13996e-09	0.169242	0.00869642	0.702094	3.64543e-10	0.81841	0.0540664	1.22726	0.758391	1.72419e-06
itf00g39410.t1	Leucine-rich repeat protein kinase family protein	0.11004	0	0	0	0.282578	0	0.213584	0	0.142014	0.132922	0	0.513122	0	0	0	0	0	0	0	0.1247	0	0	0	0
itf00g39440.t1	Pyridoxal phosphate (PLP)-dependent transferases superfamily protein	0.3047	0.896774	0.298771	0.455696	0.429291	0.30485	0.410864	0.219228	0.74255	0.287855	0.114831	0.191104	1.7003	2.93461	2.15993	2.75797	1.82851	3.94111	2.57596	2.53296	1.7436	3.62653	0.866193	3.50359
itf00g39470.t1	TOPLESS-related	0	0.199866	0	0.42605	0.14161	0.151336	1.4694	1.0576	1.53939	0	1.11519	1.75212	0.689177	0.147292	0.789212	0.911939	0.220944	0.700715	1.03634	0.823628	1.02022	0.863975	0.589424	1.10727
itf00g39520.t1	SAUR-like auxin-responsive protein family	1.1492	0.756355	0.318533	0.520423	0.337671	0.351004	0.921316	0.99281	0.703758	1.43709	1.13105	0.901145	1.59869	0.151461	1.59805	0.647282	1.22752	0.324679	0.286909	0.229533	0.663427	0.153085	0.567113	0.136425
itf00g39540.t1	hypothetical protein	0	0	0	0	0	0	0	0.144938	0	0.130717	0	0	0	0	0	0	0	0	0	0	0	0	0	0
itf00g39550.t1	putative recombination initiation defect	0	0	0	0.242643	0	0	0.215587	0	0.411788	0	0	0	0	0	0	0	0	0	0	0	0	0	0	0
itf00g39580.t1	Domain of unknown function (DUF966)	0	0	0	0	0	0	0	0.629055	0	0.297175	0	0.823047	0	0	0	0	0	0	0	0	0	0	0	0
itf00g39650.t1	conserved hypothetical protein	13.291	27.3755	38.7592	14.0935	13.9486	9.68518	31.2579	28.5898	32.0265	37.5321	31.1048	24.6119	10.8487	10.3021	8.90775	9.34793	14.9017	36.9462	21.3572	27.819	21.8198	32.1263	33.3876	31.5524
itf00g39670.t1	LysM domain containing protein	5.74927	13.3393	10.6734	6.75528	7.60983	5.82137	11.2796	10.7986	12.6098	23.2415	14.0961	13.5469	2.10128	1.78089	2.39515	4.01577	2.1847	5.06057	2.27635	3.77508	5.86863	6.47037	3.0758	6.21747
itf00g39740.t1	Putative late blight resistance protein homolog R1B-16	1.28352	0.57859	0.369808	1.52822	1.24944	1.30053	1.25352	1.02681	0.144558	0.227176	0.513251	1.11647	5.73785	5.60771	6.72225	8.18794	5.06507	6.3792	2.88652	2.85421	3.06348	3.55126	2.54274	3.03917
itf00g39860.t1	hypothetical protein	0	0	0	0.152441	0	0	0.30172	0	0	0.346107	0.148155	0.13625	0	0	0	0	0	0.318506	0	0	0	0	0	0
itf00g39900.t1	Zinc finger, C3HC4 type (RING finger) family protein	0	0	0	0	0	0	0	0	0	0	0	0	0	0	0	0	0	0	0	0	0	0	0	0
itf00g39910.t1	Transducin/WD40 repeat-like superfamily protein	0.257193	0	0	2.58662	0.232234	1.99794	1.14922	2.33138	1.8898	3.17898	2.79131	2.75051	0.177239	0.115814	0.0936123	7.28816	1.36587	0.418545	1.24418	1.0278	0.722474	1.02243	0.340694	0.860846
itf00g39930.t1	Protein of unknown function DUF829, transmembrane	8.1714	7.49559	5.14808	9.89562	9.07729	11.7164	6.90899	6.22696	5.51992	4.81675	6.20226	6.36543	11.8654	10.0356	10.8044	12.4279	13.9964	10.312	6.2926	6.00156	5.43103	6.73863	6.44571	6.48238
itf00g40040.t1	Ras-related small GTP-binding family protein	19.5282	32.7322	19.843	16.6738	16.7965	17.0156	23.8363	27.4928	23.7143	34.9099	28.3339	30.8877	29.0839	29.8051	29.2923	24.2113	29.2433	35.352	34.3131	33.7128	35.5701	24.5891	34.5763	31.94
itf00g40050.t1	CAP (Cysteine-rich secretory proteins, Antigen 5, and Pathogenesis-related 1 protein) superfamily protein	0	0	0	0	0	0	0	0	0	0	0	0	0	0	0	0	0	0	0	0	0	0	0	0
itf00g40080.t1	hypothetical protein	0	0	0	0	0	0	0	0	0	0	0	0	0	0	0	0	0	0	0	0	0	0	0	0
itf00g40110.t1	fatA acyl-ACP thioesterase	6.5532	6.17523	2.14204	10.2308	11.6621	9.63491	18.434	14.4724	15.635	12.7636	14.2105	13.0274	1.68073	1.88479	1.75335	3.2578	2.20617	4.25614	8.86312	9.86731	10.445	8.14456	11.1809	10.2156
itf00g40120.t1	hypothetical protein	2.40098e-39	0.00147341	9.98996e-61	1.45478e-88	1.74303e-68	2.84348e-37	5.15562e-66	3.87428e-32	5.55957e-49	3.22027e-133	3.07667e-84	7.66504e-40	1.20061e-11	0	0	0	6.70671e-12	0	0	0	0	0.0846763	0	0
itf00g40120.t2	hypothetical protein	5.32397e-18	7.48195e-21	0	4.29328e-70	1.71295e-58	0.86825	1.38144e-70	1.12041e-19	6.27726e-67	1.5759e-156	2.69019e-66	2.31006e-15	0.316753	0	0	0	0.153455	0	0	0	0	0	0	0
itf00g40120.t3	hypothetical protein	1.03565	0.483478	0.403809	0.713885	2.59454	1.57766	1.18705	0.995673	1.44849	1.00032	2.41825	1.85556	2.01095e-24	0	0	0	1.19251e-24	0.138705	0.240208	0.123014	0	2.80145e-07	0.177448	0
itf00g40120.t4	hypothetical protein	9.70182e-38	3.02574e-36	0	2.68794e-85	6.38707e-73	3.18568e-09	2.41088e-86	8.38311e-33	1.00079e-80	5.09567e-177	2.42859e-81	1.25208e-28	2.19315e-05	0	0	0	1.71635e-05	0	0	0	0	0	0	0
itf00g40120.t5	hypothetical protein	0.0274826	0.0732463	9.65416e-05	1.19869	2.87108e-07	5.81668e-11	0.0999685	1.18435e-08	0.196432	0.110662	9.34742e-07	6.57939e-06	1.84655e-25	0	0	0	1.89592e-25	4.75875e-05	0.000175704	0.000149668	0	1.17744e-07	6.8758e-05	0
itf00g40120.t6	hypothetical protein	2.83983e-07	1.61079e-05	1.88445e-05	1.55926e-05	9.60493e-05	0.00143418	1.2425e-05	8.89987e-05	5.50968e-05	1.54252e-07	8.35059e-05	6.56302e-05	1.18894e-25	0	0	0	1.11595e-25	2.85513e-05	3.80656e-05	2.86442e-05	0	9.74443e-08	1.97293e-05	0
itf00g40120.t7	hypothetical protein	2.27031e-08	4.6457e-06	8.22665e-09	5.50897e-05	2.07636e-11	2.41829e-13	2.20919e-06	1.83566e-12	1.45081e-05	4.90604e-08	6.63201e-11	4.73875e-10	1.27493e-26	0	0	0	1.98343e-26	1.61656e-08	4.46343e-08	5.35943e-08	0	4.30996e-08	1.34029e-08	0
itf00g40220.t1	Concanavalin A-like lectin protein kinase family protein	1.77684	1.38442	1.12576	1.88294	1.56552	2.12506	2.42988	2.7487	1.88426	1.70858	1.84266	2.37541	1.09957	0.656445	0.8418	2.2662	2.02017	1.15773	2.17714	2.83107	2.35293	3.08259	1.85064	2.37877
itf00g40230.t1	calcium-dependent protein kinase	1.06835	0.429254	0.711612	1.49554	0	0.854566	0	0.438815	0.591977	0.175302	0.309347	0.521519	0.20193	0.268569	0.195643	0.227451	0	0	0.255313	0	0	0.670048	0.237155	0.243717
itf00g40280.t1	conserved hypothetical protein	10.1024	6.2094	26.8903	5.53675	7.48176	6.12174	6.85673	7.2193	5.98516	10.7036	10.5181	10.6156	8.00891	10.9201	9.56131	5.84657	4.50525	3.03838	6.14385	8.08538	2.744	4.15801	3.29257	3.61052
itf00g40300.t1	F-box and associated interaction domains-containing protein	0	0	0	0.0613005	0	0	0	0	0	0	0	0	0	0	0	0	0	0	0	0	0	0	0	0
itf00g40360.t1	glyoxal oxidase-related protein	0	0	0	0	0	0	0	0.0691432	0	0	0	0	0	0	0	0	0	0	0	0	0	0	0	0
itf00g40370.t1	Ribosomal L18p/L5e family protein	2.73598	4.96693	3.19927	2.64077	1.18428	4.43663	0.899479	4.82733	2.43726	5.68122	1.52853	3.29713	0.471015	3.60143	2.65496	1.90932	2.68439	2.65631	2.95339	2.00221	2.38785	1.57503	2.93008	0.617803
itf00g40380.t1	hypothetical protein	0	0	0	0	0	0	0	0	0	0	0	0	0	0	0	0	0	0	0	0	0	0	0	0
itf00g40420.t1	conserved hypothetical protein	3.04014	3.6026	2.45086	2.5829	4.48733	3.19131	3.51923	2.52979	5.1852	4.11779	2.8515	3.17451	3.00499	4.26949	0	2.47331	1.42939	1.80612	3.7861	4.15074	2.81762	4.6101	1.79854	4.20622
itf00g40700.t1	Ankyrin repeat family protein	3.50404	3.35076	4.09282	1.7243	6.8465	5.16611	11.6126	12.4387	12.3165	7.17877	3.58348	1.59154	11.3011	20.7702	22.5055	41.4844	45.0509	30.4428	21.6874	22.5272	14.5488	28.8782	27.8457	32.1931
itf00g40750.t1	tyrosylprotein sulfotransferase	8.07752	6.54918	9.17273	8.66777	10.4287	8.48772	7.66682	5.72928	7.6875	4.42495	8.17204	9.06231	3.0131	5.3495	0.00258797	0.000660979	3.23581	4.79941	0.188024	4.42156	0.000688056	0.00290653	2.10497	0.16234
itf00g40750.t2	tyrosylprotein sulfotransferase	0.291539	0.000374661	0.000111227	0.000462716	0.000155223	0.000440508	5.95898e-05	0.000235053	0.000134139	0.000158923	1.64757	5.9945e-05	0.381247	0.00209173	5.77362	4.44567	3.18151	0.0172326	4.93504	0.00173188	4.12896	3.00135	1.3795	5.347
itf00g40750.t3	tyrosylprotein sulfotransferase	1.65038	3.18186	1.26802	2.47105	3.10826	2.59207	0.511183	1.04719e-30	0.25238	0.171916	1.23175e-29	0.41113	2.77668	6.25219e-07	1.39273	1.31228	2.03431	9.32755e-79	4.10821e-66	0.973756	1.25916e-16	8.24826e-45	6.09684e-10	5.15334e-106
itf00g40750.t4	tyrosylprotein sulfotransferase	0.885066	0.256453	5.30074e-27	0.805754	0.810128	0.448242	0.0925526	0.358691	0.220093	0.111456	0.344644	0.4073	0.455031	0.719973	0.25406	0.720781	0.0757506	0.605224	0.125032	0.199396	0.0954078	0.521054	0.338853	0.647534
itf00g40750.t5	tyrosylprotein sulfotransferase	0.542017	0.690804	1.80114e-14	3.57884e-27	1.92193e-28	2.85268e-31	1.47798e-39	1.85438e-28	0.662837	6.7982e-25	1.83962e-21	1.14359e-38	3.57711e-19	0.898252	1.14814e-14	4.91268e-12	4.3992	8.02885	1.37927e-42	1.00087e-31	8.71187e-10	1.27314	4.23303	1.19039
itf00g40760.t1	protein kinase 2B	5.18664	4.75157	4.30491	5.41882	3.92986	5.0403	4.42079	5.94679	4.6111	3.48557	4.5105	4.39135	7.27381	6.13353	4.87606	7.21969	9.06605	6.09007	7.22792	7.46167	8.92273	7.3726	6.09074	5.50465
itf00g40970.t1	Tudor/PWWP/MBT superfamily protein	1.69473	0	0	1.62821	0.783239	3.30118	1.55866	2.36557	0.956316	0.842941	1.25331	0	1.20797	0	1.24083	3.88228	1.36676	0	3.5104	1.51997	0.368571	2.48034	2.91079	1.41837
itf00g41000.t1	conserved hypothetical protein	2.74036	1.58753	0	1.20604	1.26089	1.3668	1.71932	1.0461	1.15102	1.05281	1.90671	1.19543	0.854807	0.68992	0.368285	0.554581	0.328268	1.57811	0.137327	0.328694	0.304034	1.13337	0.115608	0.373666
itf00g41030.t1	Tetratricopeptide repeat (TPR)-like superfamily protein	0	0.0552811	0	0	0	0	0	0.0581583	0	0	0	0	0	0	0	0	0	0	0	0	0	0	0	0
itf00g41120.t1	Homeodomain-like superfamily protein	1.35125	0.394699	0	1.80662	2.39775	1.01609	1.01021	0.955986	1.42561	0.861116	1.26408	0.753168	1.04426	1.08118	1.15977	2.25357	0.761356	1.4187	2.54952	0.51363	1.71826	1.11722	0.472421	1.14596
itf00g41340.t1	F-box family protein with WD40/YVTN repeat doamin	0.0693516	0.147028	0	0	0	0	0	0	0.173143	0.158985	0	0.0726969	0	0.211105	0	0	0.36751	0	1.86411	0	0.0815855	0	0	0
itf00g41340.t2	F-box family protein with WD40/YVTN repeat doamin	0	0	0	0	0	0	0	0	0	0	0	0	0	0	0	0	0	0	0	0	3.2435e-05	0	0	0
itf00g41350.t1	Acyl-CoA N-acyltransferases (NAT) superfamily protein	68.1081	93.9982	36.0677	41.1017	54.9197	75.4801	81.6642	79.6671	91.5369	116.586	72.5059	116.32	64.1674	96.6955	90.8784	72.8483	54.7975	66.8865	79.664	90.1571	90.8375	84.8592	77.8639	71.5737
itf00g41400.t1	hypothetical protein	0	0.0520173	0	0	0	0	0.0501207	0	0	0	0	0	0.122129	0	0.131758	0	0	0.230012	0	0	0	0	0.0575792	0
itf00g41430.t1	structural constituent of ribosome;protein binding	7.30554	12.5993	34.4904	10.6788	8.38166	4.87639	7.97399	7.62156	7.17873	11.0418	8.47856	8.35834	7.97573	6.4827	4.91543	10.358	10.4145	13.8508	5.6908	5.29167	4.22699	5.81617	7.27863	4.09953
itf00g41530.t1	CRINKLY4 related	0	0.314342	0	0	0	0	0	0	0.408149	0	0	0.465284	0	0	0	0	0	0	0	0	0	0	0	0
itf00g41560.t1	hypothetical protein	0	0.657834	0.795129	0.934452	0	0.465296	0	0	0.379918	1.31197	0.335172	0.290159	0	0	0.383779	0	0	0	0	0	0	0.47942	0	0
itf00g41640.t1	serine carboxypeptidase-like	49.057	49.5051	47.2961	41.2565	48.5574	41.749	17.1809	11.6783	20.0589	22.9105	11.9386	16.2165	34.4209	48.5337	35.913	48.6984	53.7309	58.852	7.34636	7.30886	10.4753	16.2017	5.75096	12.8943
itf00g41820.t1	multidrug resistance-associated protein	21.7612	10.6395	14.8456	19.4871	20.3229	23.3601	8.67433	7.88293	9.02236	3.24354	8.56905	7.40409	12.1527	11.9811	11.8461	15.9459	11.7375	16.0784	5.85832	5.37562	6.08085	4.44697	6.86187	6.41046
itf00g41860.t1	DNA polymerase type B, organellar and viral domain containing protein	0	0.0462832	0	0	0.123548	0.0614209	0	0	0	0	0.0487756	0.0410844	0.0559197	0	0	0	0	0.0568649	0	0	0	0	0	0
itf00g41880.t1	tonneau 2 (TON2)	9.03925	13.8273	21.5634	10.6338	14.3336	12.8817	14.6996	15.841	12.9755	16.4301	15.9803	13.3132	11.4633	16.4927	14.8316	15.75	16.9233	17.8355	15.409	16.4087	16.3682	19.2488	13.185	14.6433
itf00g41890.t1	Plant invertase/pectin methylesterase inhibitor superfamily	0.347211	0.277281	0	1.2559	0.390354	1.25753	0	0	0	0.046414	0.11223	0.06696	0	0	0	0.114044	0	0	0	0	0	0	0	0
itf00g41930.t1	RNA-binding CRS1 / YhbY (CRM) domain-containing protein	64.4404	54.1038	60.5706	62.1245	62.6561	54.1294	85.2312	50.5791	67.1439	32.4312	51.5178	56.6153	34.8638	25.3976	36.538	27.3821	37.464	31.0787	36.9323	42.352	38.2989	41.4835	41.1148	45.9686
itf00g41990.t1	beta glucosidase	0.192184	0.299018	0	0.11016	0.439627	0.384075	0.0509427	0.0479202	0.117171	0.052498	0	0	1.64656	0.913873	1.47946	0.567566	0.516941	0.550908	0	0.154177	0	0.162177	0.238193	0
itf00g42000.t1	inositol transporter	51.5574	38.781	18.9569	50.522	53.2091	58.7533	19.385	20.1996	22.0218	12.0054	17.5648	15.4791	67.1195	53.1262	63.7711	80.8698	37.9821	58.3161	36.9368	32.8892	41.9122	35.5898	23.1826	29.2521
itf00g42040.t1	hypothetical protein	0.414967	0.61107	0	0.760231	0.544643	3.67658	0.296834	1.13404	0.781226	0.214022	0.113118	0.641521	0.529472	0	0.312097	2.27412	2.01418	1.84403	0.903943	1.21108	0.462431	0.929354	0.624495	0.845826
itf00g42060.t1	Lung seven transmembrane receptor family protein	0	0	0.135597	0.0598902	0	0	0.0575079	0.100723	0.1977	0	0	0	0	0	0	0.114349	0.279411	0.148052	0	0	0.103147	0	0	0.148243
itf00g42080.t1	phloem protein 2-B11	0	0	0	0	0	0	0	0	0	0	0	0	0	0	0	0	0	0	0	0	0	0	0	0
itf00g42190.t1	Late embryogenesis abundant (LEA) hydroxyproline-rich glycoprotein family	7.77945	7.78261	6.87426	13.8975	11.5786	3.50676	3.56089	6.12351	3.98178	9.77124	7.68903	10.0754	5.09225	5.67619	2.15385	6.33484	9.08748	4.05049	3.35631	6.28957	4.91717	3.73734	2.41075	3.68081
itf00g42450.t1	conserved hypothetical protein	0.784354	0.351338	0	3.00402	2.27271	1.31389	0.253826	5.24953	0.266982	1.31336	0.977009	0.97418	6.36402	3.85725	1.55514	3.4527	3.02291	2.4054	1.87078	2.02276	2.11374	1.8393	1.34773	0.942976
itf00g42530.t1	Senescence/dehydration-associated protein-related	1.87927	1.27471	0	0.459423	0.625859	1.28248	0.426986	0	0	0.501036	0.495984	0.825659	0.531892	0	2.5755	0.564066	1.17164	1.62179	2.07425	2.18137	2.08768	1.17116	1.4642	2.52291
itf00g42590.t1	Wound-responsive family protein	0	0	0.319811	0	0	0	0	0	0	0	0	0	0.139717	0	0	0.580635	0	4.10972	0	0	0	0.156638	0.14869	0
itf00g42660.t1	arginine biosynthesis protein ArgJ family	5.30438	3.51761	0.696937	4.73867	4.1816	4.62229	3.88813	4.42282	4.24333	4.12521	3.93195	3.96171	6.18347	8.55086	9.15022	8.17415	6.29557	7.90584	5.91378	3.96944	5.31864	2.74196	4.88126	4.01829
itf00g42710.t1	Glycosyl hydrolase superfamily protein	2.66321	0.88242	0.666403	0.72222	0.638881	0.421389	2.92985	2.42913	3.90496	4.7354	6.74473	6.60459	0.960103	0.460075	1.35186	0.84774	2.06221	3.45211	1.59192	2.19455	1.55311	3.91419	2.03594	2.22598
itf00g42740.t1	Pentatricopeptide repeat (PPR) superfamily protein	0	0	0	0	0	0	0	0	0	0	0	0	0	0	0	0	0	0	0	0	0	0	0	0
itf00g42800.t1	NOP56-like pre RNA processing ribonucleoprotein	0	0	0	0	0	0	0	0	0	0	0	0	0	0	0	0	0	0	0	0	0	0	0	0
itf00g42860.t1	hypothetical protein	0	0	0	0	0	0	0	0	0	0	0	0	0	0	0	0	0	0	0	0	0	0	0	0
itf00g42880.t1	DNAJ heat shock N-terminal domain-containing protein	17.8128	20.092	12.5193	41.1832	61.9641	36.9711	27.0695	14.6593	24.8095	37.9535	69.0189	54.067	17.0126	20.5592	26.8416	13.2421	18.8796	25.5517	17.5767	12.4989	14.7173	16.4496	16.0321	19.9101
itf00g42910.t1	Trm112p-like protein	5.55791	11.6696	14.7431	3.56011	3.06713	4.2937	8.36162	9.82251	8.74784	16.2095	9.76544	9.89555	4.08167	5.8814	3.23834	5.22349	10.0218	5.93057	8.7745	6.66937	7.99287	4.81981	5.41509	6.00612
itf00g42950.t1	VQ motif-containing protein	21.6911	26.2889	74.5023	10.9474	9.33308	10.8223	13.5705	12.0307	16.1531	8.96997	10.4654	8.81542	8.28458	8.8624	7.86885	10.8549	14.8711	15.8378	7.52532	7.52653	8.11289	15.0651	15.4661	12.4891
itf00g43020.t1	Peptidoglycan-binding LysM domain-containing protein	0	0	0	0	0	0	0	0	0	0	0	0	0	0	0	0	0	0	0	0	0	0	0	0
itf00g43060.t1	hypothetical protein	0	0	0	0	0	0	0	0	0	0	0	0	0	0.217979	0	0.162723	0	0	0	0	0.168494	0	0	0.186459
itf00g43100.t1	hypothetical protein	0	0	0	0	1.71339	2.00542	0	2.11789	0	0	0.674005	0	1.37916	0	0	1.27096	1.413	0	0	0	1.34806	0	0	1.51994
itf00g43180.t1	hypothetical protein	0	0	0	0	0	0	0	0	0	0	0	0	0	0	0	0	0	0	0	0	0	0	0	0
itf00g43360.t1	NAD(P)-binding Rossmann-fold superfamily protein	0	0	0	0	0	0	0	0.268491	0.873064	0.584402	0.142273	0.226678	0	0	0	0	0	0	0.304534	0.590093	0.113659	0.172061	0.143217	0.148191
itf00g43420.t1	SNF1-related protein kinase 2.7	0.588085	0.898046	0.319908	0.48749	0.651171	1.55102	1.50427	1.68291	1.71451	0.706167	1.0091	1.02085	0.570862	0.795293	0.606448	0.65266	1.39957	0.547448	1.18657	1.27136	1.80728	1.28046	0.836458	1.27129
itf00g43470.t1	hypothetical protein	0.303243	0	0	0.0862112	0	0	0	0.196225	0.204043	0	0.188955	0.256952	0	0	0	0	0.0883665	0	0	0	0	0	0	0
itf00g43500.t1	Nucleic acid-binding, OB-fold-like protein	0	0	0	0.126779	0	0	0.229265	0	0	0	0	0	0.134572	0	0	0	0	0	0	0	0	0	0.112585	0
itf00g43620.t1	conserved hypothetical protein	3.83605	6.27051	1.21793	1.83438	2.94077	2.65008	0.727443	6.99975	1.457	1.89913	0.651731	0.771921	5.38245	3.54783	3.71321	4.61622	3.85703	6.20368	5.59126	6.54059	5.97205	4.56832	4.95214	4.76193
itf00g43670.t1	Translation protein SH3-like family protein	318.721	373.52	461.869	243.815	273.455	323.769	423.014	272.219	294.428	541.738	440.629	543.66	107.789	134.944	132.5	108.563	114.239	81.1756	126.763	136.46	143.055	91.8303	103.955	92.5234
itf00g43760.t1	hypothetical protein	0	0	0	0	0	0	0.23052	0	0.430158	0	0.220065	0	0	0	0	0	0	0	0	0	0	0	0	0
itf00g43770.t1	hypothetical protein	0	0	0	0	0	0	0	0	0	0	0	0	0	0	0	0	0	0	0	0	0	0	0	0
itf00g43790.t1	Peroxidase superfamily protein	0	0	0	0	0	0	0	0	0	0	0	0	0	0	0	0	0	0	0.0980515	0.0805931	0.0772203	0	0	0.0887768
itf00g43820.t1	hydroxy methylglutaryl CoA reductase	36.5188	44.4281	17.0486	46.0665	28.4416	33.2327	73.5364	42.1071	58.7655	83.7682	100.871	97.2565	4.37729	5.58332	1.79457	7.47521	9.30288	8.80256	6.71163	4.38556	5.57047	8.10198	6.26294	4.50014
itf00g43930.t1	hypothetical protein	0	0	0	0	0	0	0	0	0	0	0	0	0	0	1.28496	0	1.70084	0	0	0.642637	0	0	0.80781	0
itf00g43960.t1	Calcium-dependent lipid-binding (CaLB domain) family protein	12.3754	8.47369	6.50797	20.2931	15.2724	18.5285	1.94038	1.47714	1.50301	1.05271	2.40191	2.46129	4.44137	4.1578	3.15246	5.70444	4.70894	2.45362	0.565485	0.355134	0.513987	1.01094	1.60433	1.55559
itf00g44000.t1	hypothetical protein	0.240025	0.333884	0	0	0	0.182968	0.235784	0	0.262896	0.168522	0.301171	0.112516	0	0	0	0	0	0	0	0	0	0	0	0
itf00g44020.t1	Dynamin related protein 4C	0.377963	1.02225	1.36622	0	0.725168	2.86424	1.91544	2.63078	1.80176	1.11749	0.582865	0.934755	11.8713	10.0604	14.0913	12.2713	9.05653	3.15521	10.1261	10.1321	13.2345	5.12002	2.40432	10.9563
itf00g44060.t1	Pentatricopeptide repeat (PPR) superfamily protein	2.35453	2.91891	2.9406	2.08016	2.66124	2.10381	3.22758	4.13336	3.60733	1.6428	2.34175	2.06518	1.02283	2.21484	1.67751	1.67805	2.50717	4.2954	2.73981	3.55062	3.12215	4.99752	4.22011	3.87771
itf00g44070.t1	NADH dehydrogenase subunit 5C	1.06748	0.858686	0.356318	1.60598	0.881298	0.765341	0.413261	0.649968	0.794722	0.419718	0.177063	0.248015	2.3113	2.13888	1.40955	3.47413	1.73209	3.69025	0.82432	0.444832	0.313044	0.609586	1.06814	0.379193
itf00g44080.t1	hypothetical protein	0.438928	1.9937	5.88379	1.25897	0.946558	1.21326	0.891043	0.548344	0.451536	1.1063	0.774152	1.04983	1.07791	0.926084	0.451442	1.15419	4.0646	2.69922	0.452082	0.610735	0.738489	0.499325	0.427489	0.38741
itf00g44230.t1	hypothetical protein	0	0	0	0	0	0	0	0	0	0	0	0	0	0	0.457033	0	0	0	0	0	0	0	0	0
itf00g44270.t1	Methionine sulfoxide reductase (MSS4-like) family protein	69.0854	73.073	31.9429	65.929	66.5238	58.3088	86.0209	109.336	84.805	158.994	71.0668	80.6091	139.219	131.999	186.058	149.067	61.3657	100.194	155.587	172.579	144.015	242.162	107.044	102.569
itf00g44310.t1	Ras-related small GTP-binding family protein	0.000222387	0.000235611	0.00116577	0.62785	0.000344507	0.000307406	0.000265042	0.000248792	0.000286686	0.000268402	0.0003056	0.000267459	0.000226979	0.000268007	0.000238123	0.000209348	0.000270038	0.000394207	0.000274964	2.31056e-05	1.22754	0.524196	0.000261901	0.000260009
itf00g44310.t2	Ras-related small GTP-binding family protein	7.87071e-10	4.69478e-10	1.33215e-16	4.85103e-11	1.24961e-10	1.66058e-09	4.1684e-09	1.32344e-09	8.4645e-09	5.1939e-09	1.49473e-09	1.65193e-09	8.00263e-11	3.77917e-10	1.52549e-10	1.7273e-10	1.19535e-12	3.7646e-15	1.90656e-09	0.521068	5.92091e-14	6.61105e-15	5.78961e-12	3.09764e-10
itf00g44310.t3	Ras-related small GTP-binding family protein	1.87329e-07	5.75887e-08	2.56836e-12	9.79954e-06	4.20663e-08	4.31758e-07	4.15913e-07	1.64374e-07	7.25067e-07	4.65337e-07	3.50535e-07	3.43135e-07	1.29319e-08	5.10077e-08	3.99078e-08	1.99389e-08	1.30952e-10	5.91108e-11	1.8398e-07	5.61529e-09	3.59584e-05	0.000198936	2.76248e-08	2.76373e-08
itf00g44310.t4	Ras-related small GTP-binding family protein	0.610256	0.566316	0.668181	2.33254e-08	0.575916	0.946157	0.18422	0.485487	0.248352	0.45219	0.203224	0.653626	4.12865	4.1825	4.72345	1.94903	3.87757	1.75359	1.36052	0.181719	0.250609	1.16191e-06	0.703489	1.03052
itf00g44310.t5	Ras-related small GTP-binding family protein	0.168219	0	0	3.88075e-35	0.116048	0	0	0	0.110081	0	0	0	0	0	0.157596	0.132462	0.138785	0	0	0	0.135173	0	0	0
itf00g44310.t6	Ras-related small GTP-binding family protein	7.61569e-08	0	0	7.30278e-88	2.14128e-08	0	0	0	1.11176e-07	0	0	0	0	0	6.91003e-10	2.44778e-10	3.84603e-14	0	0	0	7.33532e-12	0	0	0
itf00g44310.t7	Ras-related small GTP-binding family protein	1.06295e-12	2.06497e-13	3.64873e-24	6.62831e-12	3.09647e-14	3.55948e-12	9.8838e-12	1.45919e-12	3.13951e-11	1.30971e-11	2.77043e-12	3.09981e-12	9.64217e-15	1.33989e-13	4.95129e-14	3.39586e-14	2.16756e-18	2.85174e-21	2.17862e-12	0.000239229	3.83751e-18	4.70958e-18	1.43531e-15	6.84581e-14
itf00g44430.t1	hypothetical protein	0	0	0	0	0	0	0	0	0	0	0	0	0	0	0	0	0	0	0	0	0	0	0	0
itf00g44440.t1	ARM repeat superfamily protein	0.347951	0.497851	0	0.14629	0.202897	1.32221	0.131252	0	0.593985	0.245442	0	0.128556	0	0.19676	0.368793	0.14641	0	0	0.210502	0.168745	0.593697	0	0	0
itf00g44490.t1	ARM repeat superfamily protein	0	0	0	0	0	0	0	0	0	0	0	0	0	0	0	0.872148	0	0	0.614707	0	0.455904	0	0	0.873831
itf00g44520.t1	hypothetical protein	0	0	0	0	0	0	0	0	0	0	0	0	0	0	0	0	0	0	0	0	0	0	0	0
itf00g44530.t1	RING/U-box superfamily protein	0.925495	0.0971149	0.240804	1.07509	0.713797	0.294679	0.59312	0.988308	0.543836	0	0.227842	0.493896	0.918184	0.507256	0.606587	1.48151	0.684751	0.819532	2.0467	0.386974	1.78888	1.10837	1.19686	1.66006
itf00g44560.t1	hypothetical protein	11.839	14.2755	24.9147	10.8997	13.7076	7.40895	36.8226	22.8685	30.0644	42.4682	32.5772	36.6482	0.308856	0.28219	0.29453	1.84281	2.25742	2.92176	4.70754	4.87906	5.8763	7.1836	7.46471	7.11288
itf00g44600.t1	hypothetical protein	0	0	0	0	0	0	0	0.353186	0.082342	0	0.206349	0.0821641	0.0866611	0	0.0981637	0	0	0	0	0.0839753	0.338619	0.283945	0.290248	0.0853967
itf00g44680.t1	glutathione S-transferase TAU	32.0076	25.6403	30.7109	13.261	15.8461	10.7808	26.9399	22.001	21.7261	29.906	32.4836	31.1592	21.4991	15.6199	15.4541	5.47701	11.3968	12.9794	41.5251	38.9401	37.7844	51.074	49.8702	45.5782
itf00g44760.t1	RING/U-box superfamily protein	7.83805	9.07195	16.86	2.52697	2.87795	4.55613	0.711218	1.17918	0.491052	0.268796	0.878314	0.878323	2.57089	1.32045	2.74367	2.53867	3.66502	1.95667	0.529664	0.307719	0.427194	1.46535	1.02766	1.35001
itf00g44990.t1	ATP binding;leucine-tRNA ligases;aminoacyl-tRNA ligases;nucleotide binding;ATP binding;aminoacyl-tRNA ligases	8.84011	5.48101	11.0472	10.1813	11.4133	8.94315	11.933	8.8286	9.80941	6.76726	14.6584	12.8797	5.95153	6.66389	6.70607	6.91693	7.39922	7.46466	6.55544	5.69345	5.05225	5.74322	7.04824	5.01983
itf00g45010.t1	hypothetical protein	3.06291	5.63147	2.91378	1.27368	1.30017	3.59373	1.8934	5.70511	2.63501	3.35562	1.30614	3.58021	4.09262	4.03189	2.85792	4.24035	8.97832	3.92956	1.70056	3.1162	0.849271	3.7767	3.84488	2.39893
itf00g45060.t1	hypothetical protein	0	0	0	0	0	0	0	0	0	0	0	0	0	0	0	0	0	0	0	0	0	0	0	0
itf00g45080.t1	transmembrane kinase-like	0.0554453	0.108312	0	0.204857	0	0.183456	0.503203	0.337022	0.841531	0.736754	0.842121	0.497039	0	0.0758652	0	0	0.0594782	0.0531715	0.150675	0.182631	0.110808	0.197948	0.0486289	0.0639847
itf00g45230.t1	Pectinacetylesterase family protein	0	0	0	0	0	0	0	0	0	0	0	0	0	0	0	0	0	0	0	0	0	0	0	0
itf00g45250.t1	O-acyltransferase (WSD1-like) family protein	6.43789	7.61525	4.89686	6.17589	9.10285	6.78395	19.5539	20.661	15.6716	18.6811	23.523	19.9305	4.85776	6.07081	8.08092	7.52911	9.16172	10.3117	17.5377	18.117	14.8749	15.4077	15.441	14.4225
itf00g45250.t2	O-acyltransferase (WSD1-like) family protein	0.951296	1.62041e-05	0.928641	3.12123	0.000106599	0.000328046	1.25417	0.00011596	2.55317	0.000146231	3.25308	2.81214	1.98348	0.923289	2.53162e-05	0.842917	7.8232e-06	0.0290177	8.23521e-05	4.78389e-05	1.96141	2.32477e-05	1.24096	8.31444e-05
itf00g45310.t1	Auxin efflux carrier family protein	3.46235	4.28678	4.12158	3.43604	3.76151	2.22513	3.8408	4.64676	3.99609	2.31923	3.18468	4.1043	3.38169	3.75829	4.96807	4.84072	6.00047	6.49119	2.92161	3.43336	4.7492	6.09953	4.38965	4.58309
itf00g45410.t1	Pentatricopeptide repeat (PPR) superfamily protein	1.63407	0.193289	0	0.386552	1.19824	0.255932	0.355882	0.234227	1.72846	0.238398	0.566245	0.841532	0	0.752436	0	0.266279	0.271659	0.275591	1.12112	1.21328	0.868852	0.753533	1.10166	0.317625
itf00g45480.t1	SPX (SYG1/Pho81/XPR1) domain-containing protein	0	0	0	0	0	0	0.18044	0	0.754886	0	0.197451	0	0	0	0	0	0	0.164169	0	0	0.261596	0	0	0
itf00g45600.t1	RING/U-box superfamily protein	0.962164	0.55111	2.93225	0.787054	1.11188	1.85274	0.244373	0.140346	0.162627	0.125077	0.12221	0.214917	0.470379	0.299172	0.42324	0.666078	0.362616	2.37926	0	0	0	0	0	0
itf00g45640.t1	RTE1-homolog	2.32914	3.01431	2.5591	1.84542	2.63947	1.97186	6.56179	5.7606	6.34879	5.39249	4.33984	4.57059	2.48281	3.50191	3.07761	2.40667	6.43528	3.42223	6.14249	7.00022	5.55298	8.89155	5.28559	8.16647
itf00g45650.t1	Leucine-rich repeat protein kinase family protein	0	0	0	0	0	0	0	0	0	0	0	0	0	0	0	0.114328	0	0	0	0	0	0	0	0
itf00g45670.t1	Major facilitator superfamily protein	0.979789	0	0	0.911734	1.51888	0.892255	0.575231	0.383087	0	0.770175	0	0.535815	1.0406	0.850505	1.99236	4.36439	1.81178	1.6839	0	0	0	0	0.417701	0
itf00g45710.t1	hypothetical protein	2.48205	2.4696	2.80524	3.28126	3.22726	2.31523	3.51174	1.58793	1.75742	1.7368	2.81997	3.2318	1.31032	0.592142	0.299637	1.47134	1.23151	3.0837	0.253907	0.253257	0.143918	1.17654	0.524762	0.555121
itf00g45780.t1	SAUR-like auxin-responsive protein family	0	0	0	0	0	0	0	0	0	0	0	0	0	0	0	0	0	0	0	0	0	0	0	0
itf00g45880.t1	LYR family of Fe/S cluster biogenesis protein	118.834	145.839	92.5652	62.3751	56.6903	69.695	85.0018	124.132	80.1149	148.442	95.3673	85.4007	214.391	265.278	241.168	149.682	210.595	113.263	224.504	287.452	193.045	184.706	149.03	263.958
itf00g45920.t1	GDSL-like Lipase/Acylhydrolase superfamily protein	0	0	0.186439	0	0	0	0.694076	0.634651	0.468165	0.576375	0.950008	0.302281	0	0	0.13235	0.228643	0	0	0.741796	0.233424	0.696432	0.429291	0.527413	0.463012
itf00g45950.t1	subtilase 1.3	1.19525	2.23741	0	2.08655	0.965085	0.285038	0.280358	0.219195	0.338062	0	0.219139	0.551818	12.2829	5.29131	5.79025	10.903	17.6017	3.5745	0.138629	0.231172	0.333276	3.5006	1.70021	1.96581
itf00g45960.t1	hypothetical protein	0	0	0.390495	0	0.207876	0	0	0	0	0	0	0	0.149046	0.196498	0	0	0.159682	0.302241	0	0	0	0	0	0
itf00g45990.t1	WUSCHEL related homeobox	3.30176	1.59929	0	4.81074	2.05122	7.56189	1.41509	1.57822	3.24846	4.50807	4.01048	4.3887	0.865856	0.362117	0.645967	0.946444	0	2.02963	0	1.1732	0.550862	0	0.323212	0.693752
itf00g46060.t1	Protein kinase superfamily protein	0	0	0	0	0	0	0	0	0	0	0	0	0	0	0	0	0	0	0	0	0	0	0	0
itf00g46100.t1	hypothetical protein	0.277989	0.0885925	0.128026	0.360816	0.195668	0.309164	0.042099	0.0995122	0.112032	0.0595057	0.0530532	0.294991	0	0	0	0	0	0	0	0	0	0	0	0
itf00g46130.t1	Pre-mRNA splicing Prp18-interacting factor	0	0	0	0	0	0	0	0	0	0	0	0	0	0	0	0	0	0	0	0	0	0	0	0
itf00g46200.t1	TCP-1/cpn60 chaperonin family protein	0.295983	0.120865	0.180425	0.373781	0.302262	0.100811	1.14648	0.758996	0.559359	0.260781	0.58583	0.204278	0.424605	0.459326	1.27568	0.463479	0.655704	0.395336	0.635401	0.692211	0.615953	0.421162	0.301753	0.722202
itf00g46230.t1	ARM repeat superfamily protein	2.32146	2.28166	5.35724	2.42371	1.51498	0.545542	1.64014	2.77842	1.5578	1.69172	2.3231	1.54096	6.20833	0.087433	0.00153973	0.0230641	2.18039	1.32664	7.85371	3.18774	0.550227	0.000112117	4.11494	4.01057
itf00g46230.t2	ARM repeat superfamily protein	8.21407e-05	8.88063e-05	0.000124064	9.8569e-05	0.000102987	1.481	8.52891e-05	9.97227e-05	9.22582e-05	9.8543e-05	9.80808e-05	8.84704e-05	0.000121397	4.12421	4.21792	4.06482	6.41806	5.55321	0.000165146	0.000122856	4.77777	2.40854	0.000109821	2.66783
itf00g46290.t1	WRKY DNA-binding protein	0.294667	0	0.275739	0.0632084	0	0.088295	0.233083	0.191949	0.426987	0.393621	0.0659273	0.519324	0	0	0	0.0815532	0.0793776	0.239937	0.329898	0.171504	0.244385	0	0.294374	0.079377
itf00g46340.t1	O-methyltransferase family protein	0.261164	0.116183	0.172344	0.180078	0.0964322	0.202648	0.0683796	0.122703	0.127145	0.12292	0.037634	0.0997827	0.521044	0.433954	0.489027	0.480215	0.0513266	0.40794	0.239487	0.145385	0.238247	0	0.258723	0.0517725
itf00g46490.t1	Thioredoxin superfamily protein	36.6126	52.1507	16.0349	32.008	29.536	39.1504	15.9085	12.6563	12.7423	13.8679	12.0581	13.2195	32.6894	26.9772	29.962	30.1026	39.2335	30.6725	13.5211	12.7352	13.0305	22.6603	14.3374	18.9782
itf00g46620.t1	Peroxidase superfamily protein	0	0	0	0	0	0	0	0	0	0	0	0	0	0	0	0	0	0	0	0	0	0	0	0
itf00g46690.t1	GDSL-motif lipase	1.38067	1.23611	0.652647	0.951132	1.10839	0.237937	2.15249	3.54561	3.93519	0.248646	0	0.694956	0	0.313197	0	0	0	0	0.278466	0.485652	0.464735	0.39062	0.647783	1.53432
itf00g46820.t1	O-fucosyltransferase family protein	0.730328	0	0	0.398082	0	0.4349	0.881316	0.224182	0.983104	0.198612	0.847063	0.722377	0.292724	0.252456	0	0	0.27088	0	0.109002	0	0.328475	0.777664	0.320601	0
itf00g46830.t1	cytochrome P450, family 82, subfamily C, polypeptide	0.358576	0.131308	0	0	0.168817	0.177681	0.352342	0	0	0.14033	0	0	0.161991	0	0	0	0	0	0	0	0	0	0	0
itf00g46850.t1	FKBP12 interacting protein	7.4984	13.3572	12.8904	8.05916	9.11152	8.59101	7.02865	7.82686	5.35844	4.45183	5.98507	7.60429	10.3746	13.6806	12.7116	12.4717	15.1299	11.7129	9.66245	8.74219	8.86978	8.65963	7.10093	8.91464
itf00g46900.t1	conserved hypothetical protein	2.31278	4.16975	4.13915	3.0149	4.24808	2.17284	1.81758	2.61058	1.18563	2.21503	2.48486	1.73576	3.15876	2.32232	1.87955	3.19979	3.09686	1.91816	2.84753	2.4195	3.42125	2.00275	2.1695	2.66594
itf00g46910.t1	hypothetical protein	0	0	0	0	0	0	0.1979	0	0	0	0	0	0	0	0	0	0	0	0	0	0	0	0	0
itf00g46950.t1	GDSL-like Lipase/Acylhydrolase superfamily protein	0.0836029	0.191408	0.35273	0.250573	0.111535	0.119049	3.20856	1.65253	2.20317	1.57071	1.60359	1.76992	0.120824	0.160516	0.282629	0.121781	0.26126	0.117934	1.89451	1.52255	1.91483	1.47155	1.43041	1.50468
itf00g47040.t1	zinc ion binding;nucleic acid binding	0	0	0	0	0	0	0	0	0	0	0	0	0	0	0	0	0	0	0	0	0	0	0	0
itf00g47070.t1	NB-ARC domain-containing disease resistance protein	6.07722	4.0734	1.7579	4.56734	4.91627	4.73383	5.60458	6.11165	6.97599	7.25523	10.0989	8.92117	1.46921	2.82392	4.7641	3.94752	2.32652	6.31269	7.0944	4.84177	6.51666	3.19803	4.52607	3.64876
itf00g47080.t1	nine-cis-epoxycarotenoid dioxygenase	0	0	0	0	0	0	0	0	0.21253	0	0	0	0.140544	0	0.123026	0.154392	0	0	0	0	0	0	0	0
itf00g47100.t1	NADH dehydrogenase subunit 4L	0	0	0	0	0	0	0	0	0	0	0	0	0	0	0	0	0	0	0	0	0	0	0	0
itf00g47110.t1	hydrogen ion transporting ATP synthases, rotational mechanism;zinc ion binding	0	0	0	0	0	0	0	0	0	0	0	0	0	0	0	0	0	0	0	0	0	0	0	0
itf00g47130.t2	hypothetical protein	0	0	0	0	0	0	0	0	0	0	0	0	0	0	0	0	0	0	0	0	0	0	0	0
itf00g47480.t1	tonneau family protein	16.1516	14.224	23.2871	13.198	16.1116	12.9518	24.981	15.7729	23.2565	24.7457	39.0453	27.4144	9.67537	8.34924	6.53889	6.83959	10.6082	13.6837	11.342	10.8959	14.2881	14.2648	14.901	12.0394
itf00g47600.t1	Signal transduction histidine kinase, hybrid-type, ethylene sensor	11.0835	15.2663	11.0527	11.4313	9.10703	13.1094	8.84364	6.82258	7.18265	8.27607	11.262	11.1701	10.7018	9.36193	10.3629	11.1362	14.5614	8.86877	8.3496	7.8797	4.55788	6.59157	6.46068	6.63931
itf00g47610.t1	mitogen-activated protein kinase kinase kinase	0	0	0	0	0	0	0	0	0	0	0	0	0	0	0	0	0	0	0	0	0	0	0	0
itf00g47660.t1	G protein alpha subunit	12.2621	15.5942	13.5013	14.2558	14.1777	13.3898	13.7227	12.1581	12.6902	9.95096	20.2008	15.2767	15.257	10.5642	11.31	11.8762	17.8538	21.5008	9.11802	13.4955	8.96163	10.4023	10.9631	11.1607
itf00g47760.t1	Insulinase (Peptidase family M16) family protein	1.78863	2.81781	0	2.18101	1.45813	1.51609	0	0.885447	0	0	0	0.983625	0	0	0	0	0	0	0	0.878174	0	1.12928	0	0
itf00g47780.t1	Tetratricopeptide repeat (TPR)-like superfamily protein	0	0	0	0	0	0	0	0	0	0	0	0	0	0	0	0	0	0	0	0	0	0	0	0
itf00g47930.t1	2-oxoglutarate (2OG) and Fe(II)-dependent oxygenase superfamily protein	0.0710319	0.0664113	0.227245	0	0	0.117276	8.6639	3.91043	4.81686	3.86471	5.15866	7.38906	0	0.0927714	0.0738344	0.0757662	0.253587	0	3.34447	3.08125	3.10323	6.03443	4.31037	5.12516
itf00g47960.t1	homeobox protein	0	0	0	0	0	0	0	0	0	0	0	0	0	0	0	0.426359	0	0	0	0	0	0.443867	0	0
itf00g48030.t1	Cyclophilin-like peptidyl-prolyl cis-trans isomerase family protein	0.500779	1.37186	4.12356	0.275036	0.722986	0.384146	1.7594	4.67748	2.93753	1.42101	1.16931	1.79441	1.32468	2.4367	1.75832	2.96265	8.56399	7.54057	1.1237	3.01919	3.4621	4.39303	4.87483	2.75602
itf00g48040.t1	hypothetical protein	0	0	0	0	0	0	0	0.29824	0	0	0	0	0	0.119462	0	0.0971299	0.224496	0.390963	0	0	0.0869092	0.444897	0	0
itf00g48120.t1	Alpha-L RNA-binding motif/Ribosomal protein S4 family protein	0.318411	0.688664	1.21345	1.89661	1.60614	0.222434	0.303028	1.58873	1.11006	0.760118	1.80353	1.97008	2.14546	1.37616	0.639679	1.86504	1.59055	0.481736	0.35131	0.280063	0.2618	0.248909	1.30447	0.271664
itf00g48170.t1	conserved hypothetical protein	2.29262	6.73174	4.07489	6.64585	5.71937	5.64235	3.2789	3.41902	4.49442	1.49413	5.35271	3.53317	4.27694	6.90034	8.13996	5.31522	9.22214	5.57011	1.75279	3.34693	2.94764	4.98291	2.51978	3.80829
itf00g48210.t1	Protein of unknown function, DUF593	0	0	0	0	0	0	0	0.341308	0	0	0	0	0	0	0.442977	0.411413	0	0	0.490651	0.387385	0	0	0	0
itf00g48240.t1	hypothetical protein	0.0648625	0	0	0	0	0.103595	0	0	0	0	0	0	0.0686878	0.0399042	0.030376	0.146104	0.446449	0	0	0	0	0	0	0
itf00g48300.t1	NAC (No Apical Meristem) domain transcriptional regulator superfamily protein	193.069	280.823	186.268	209.955	157.338	213.18	298.504	238.148	258.074	272.593	216.269	218.567	142.049	103.637	110.894	200.447	167.289	133.128	136.43	139.797	153.202	281.789	242.58	208.955
itf00g48550.t1	RNA binding	7.40923	3.44832	1.81862	8.07699	6.33013	7.74	10.1725	13.6488	10.1326	9.51379	9.6446	9.65285	9.39891	11.3445	10.2746	10.6538	4.73753	11.9431	18.0855	26.9869	20.2008	26.6545	17.6981	23.5401
itf00g48600.t1	hypothetical protein	0.627817	0.64222	3.36596	1.07454	0.204475	0.540768	3.53938	1.39726	2.6226	2.93277	6.03059	4.40981	0.655504	0.718966	0.630628	0.347839	0.361729	0.99168	0.737386	0.756402	1.39898	0.830021	0.463937	0.207875
itf00g48640.t1	conserved hypothetical protein	1.827	2.41898	4.26226	1.26798	1.19926	1.46358	1.92238	2.92752	1.54957	0.720382	1.54624	0.857022	0.98951	1.21138	1.05208	1.89833	0.762618	2.68	2.07822	1.59503	1.83064	5.64586	4.77525	3.58259
itf00g48680.t1	Undecaprenyl pyrophosphate synthetase family protein	0	0	0	0	0	0	0	0	0	0	0	0	0	0	0	0	0	0	0	0	0	0	0	0
itf00g48740.t1	Regulator of chromosome condensation (RCC1) family protein	0.756056	0.72731	0.279604	0.740537	1.11597	0.874391	1.2995	1.15683	1.46748	0.676251	0.972661	0.885847	0.484711	0.261234	0.444523	0.840081	0.938285	0.812259	0.92327	1.36712	0.993285	1.42213	0.865902	1.36378
itf00g48760.t1	hypothetical protein	20.8141	14.1871	9.45311	7.97211	15.1977	14.8848	11.2013	15.583	2.91992	25.1403	5.45333	11.3255	10.5422	15.0627	18.4669	19.1214	29.074	20.323	17.8251	8.27547	12.6403	12.679	20.2548	10.6652
itf00g48790.t1	ARF-GAP domain	0.259707	0.745631	0	0.319338	0.432276	0	0.297813	0	0.623235	0	0	0	0	0.656379	0	1.17001	1.32037	0	0	0	0.24467	0	0	0
itf00g48890.t1	hypothetical protein	0	0	0	0	0	0	0	0	0	0	0	0	0	0	0	0.459005	0	0	0	0	0	0	0	0
itf00g48950.t1	FAR1-related sequence	0	0	0	0	0	0	0	0	0	0	0	0	0	0	0	0	0	0	0	0	0	0	0	0
itf00g49030.t1	3-methylcrotonyl-CoA carboxylase	8.51633	2.29866	0.630229	9.77897	18.2395	5.20506	10.0858	9.33559	12.1391	4.72613	14.6421	6.4763	22.1689	16.8724	16.16	35.0457	7.91629	41.9042	20.281	20.2021	24.0721	27.1585	36.2095	22.3028
itf00g49030.t2	3-methylcrotonyl-CoA carboxylase	12.5816	1.91516	0.00204418	13.5312	0.000450619	13.0082	1.83342	0.954007	0.00282918	2.11932	0.762801	7.61709	22.77	16.5593	17.416	14.6906	17.1255	8.97239	17.0789	3.01653	13.5331	13.345	9.00696	10.869
itf00g49180.t1	GAST1 protein homolog	331.268	389.738	468.158	140.848	129.496	218.625	188.678	265.764	216.94	372.535	181.347	220.097	401.47	283.977	275.455	214.508	233.902	248.612	219.054	261.245	264.689	375.82	384.066	262.779
itf00g49250.t1	serine hydroxymethyltransferase	7.73382	17.3271	24.2458	6.29198	5.6849	7.1966	11.3959	13.4268	11.1443	9.81087	9.78208	8.15636	13.8638	14.0144	16.5501	15.7311	20.95	17.1721	15.9905	25.0317	21.0263	13.9025	20.9549	21.0706
itf00g49330.t1	AGAMOUS-like	0	0	0	0	0	0	0	0	0	0	0	0	0	0	0	0	0	0	0	0	0	0	0	0
itf00g49480.t1	FASCICLIN-like arabinogalactan protein 18 precursor	1.95888	1.70713	0	3.2012	2.62672	2.23751	0.0451687	0.10756	0.0598214	0.0518762	0.204445	0.0840359	1.31649	1.47678	1.52336	1.22102	1.26841	1.50476	0.062485	0	0.0949288	0.215316	0.115743	0.188182
itf00g49490.t1	NAD(P)-binding Rossmann-fold superfamily protein	0.309317	0.569484	1.90734	0.421493	0.876288	2.03451e-05	2.38604e-05	3.7582e-06	0.306	0.250645	0.320239	0.549326	0.403033	6.83633e-06	0.426375	1.2203	0.629181	7.75259e-06	0.382432	0.306114	5.7163e-06	4.35484e-06	1.86456e-05	1.91286e-05
itf00g49490.t2	NAD(P)-binding Rossmann-fold superfamily protein	2.67246	4.35836	4.00923	1.56749	4.60061	3.42264	1.35272	2.4315	1.68434	0.824773	0.61742	1.09412	5.75716	6.09449	3.84312	3.87206	8.46491	8.62648	1.91082	2.26731	2.32508	3.04947	2.2687	2.38422
itf00g49520.t1	disease resistance family protein / LRR family protein	0	0	0	0	0	0	0	0	0	0	0	0	0	0	0	0.355233	0	0	0	0	0	0	0	0
itf00g49570.t1	EXS (ERD1/XPR1/SYG1) family protein	0	0	0	0	0	0	0	0.0473622	0	0	0.115419	0	0.0502543	0	0	0.0528877	0.0582148	0.0701742	0.121688	0.0489547	0.1364	0.314886	0.159131	0.0552153
itf00g49710.t1	hypothetical protein	2.52527	1.72241	1.37195	3.17035	3.11111	3.16497	1.32105	0.955191	1.73069	0.416941	1.51482	1.26155	0	0	0	0	0	0	0	0	0	0	0	0.02127
itf00g49810.t1	pentatricopeptide (PPR) repeat-containing protein	2.34871	1.43064	0.829185	3.30875	3.12356	1.95061	1.41332	1.64721	2.57933	0.752187	2.37044	2.35276	1.54802	2.02156	2.50724	1.44499	1.28795	3.24087	2.13335	1.23898	1.53376	1.59898	1.73162	1.60939
itf00g49870.t1	Leucine-rich repeat protein kinase family protein	0	0	0	0.103634	0	0	0	0	0	0	0.102168	0	0	0	0	0	0	0	0	0.155896	0	0	0	0
itf00g49990.t1	cell wall / vacuolar inhibitor of fructosidase	0	0	0	0	0	0	0	0	0	0	0	0	0	0	0	0	0	0	0	0	0	0	0	0
itf00g50000.t1	ovate family protein	0	0	0	0	0	0	0	0	0	0	0	0	0	0	0	0	0	0	0	0	0	0	0	0
itf00g50030.t1	RING/U-box superfamily protein	0	0	0	0	0	0	0	0	0	0	0	0	0	0	0	0	0	0	0	0	0	0	0	0
itf00g50190.t1	PHYTOCYSTATIN	0	0	0	0	0	0	0.444196	0.0782288	0.165489	0.146555	0.0887772	0.136423	0	0	0	0	0	0	0	0	0	0	0	0
itf00g50220.t1	RNA recognition motif (RRM)-containing protein	0.336949	0.0578401	0.166396	0.133469	0.275253	0.489273	0.234257	0.97111	0.211357	0.277845	0.202533	0.164337	1.04143	0.392414	1.48182	1.40729	0.963711	1.79955	0.962004	0.963113	1.61865	0.989227	1.01251	0.629616
itf00g50280.t1	hypothetical protein	0	0	0	0	0	0	0	0	0	0	0	0	0	0	0	0	0	0	0	0	0	0	0	0
itf00g50310.t1	Protein SKIP34	12.6331	22.1019	24.1436	12.171	11.6385	10.3332	12.1908	9.33934	8.78636	10.8917	9.70174	14.5156	8.91522	6.05207	5.28784	7.50285	9.70218	14.5374	3.89316	6.00111	5.78821	8.06882	8.51291	7.30526
itf00g50600.t1	cinnamate-4-hydroxylase	3.21251	4.69097	1.8096	7.98988	8.05352	17.4172	5.51394	5.62572	3.7112	4.15906	2.57392	2.86314	2.67907	3.79686	3.73266	7.73549	6.13978	3.6698	1.32446	1.51411	0.987479	1.92799	1.65965	1.63329
itf00g50620.t1	ILITYHIA	4.30054	0.351369	0.43465	3.00142	3.99352	3.42278	0.345568	3.54302	1.58842	0.717473	0.975073	0.849872	5.40599	4.52451	5.7294	5.4397	6.16103	6.37854	3.50105	1.45036	4.66234	2.93067	1.75711	4.28709
itf00g50700.t1	glutathione S-transferase TAU	2.1228	2.85146	0	2.76433	3.27508	4.35478	17.1443	10.7078	12.8961	10.6329	16.7851	14.2219	0.371753	0.366843	1.21185	0.579571	0.652085	0.334133	7.29282	8.17875	6.24057	6.61448	6.60075	8.02815
itf00g50740.t1	Major facilitator superfamily protein	0	0	0	0	0	0	0	0	0	0	0	0	0	0	0	0	0	0	0	0	0	0	0	0
itf00g50750.t1	exocyst subunit exo70 family protein F1	0	0	0	0	0	0	0	0	0	0	0	0	0	0	0	0	0	0	0	0	0	0	0	0
itf00g50810.t1	Squamosa promoter-binding protein-like (SBP domain) transcription factor family protein	0	0	0	0	0	0	0	0	0	0	0	0	0	0	0	0	0	0	0	0	0	0	0	0
itf00g50830.t1	hypothetical protein	0	0	0	0	0	0	0	0	0	0	0	0	0	0	0	0	0	0	0	0	0	0	0	0
itf00g50860.t1	Sieve element occlusion C-terminus domain containing protein	0	0	0	0	0	0	0	0	0	0.122414	0	0	0	0	0	0	0	0	0	0	0	0	0	0
itf00g50870.t1	Sieve element occlusion C-terminus domain containing protein	0	0	0	0	0	0	0	0	0	0	0	0	0	0	0	0	0	0	0	0	0	0	0	0
itf00g50920.t1	open reading frame	0.100462	0.104422	0	0	0.143132	0	0	0	0	0.206005	0	0	0.29301	0.253319	0	0.444523	0.266328	0.165899	0	0.0928478	0	0	0	0.128704
itf00g51010.t1	ribosomal protein S13A	16.9124	27.392	14.0866	14.4297	18.2786	17.7118	40.8181	35.2747	39.5499	52.2142	39.2967	41.4776	15.6883	18.9227	23.381	17.8269	14.8945	12.2993	27.8134	30.8305	28.9081	19.8988	19.968	23.901
itf00g51060.t1	hypothetical protein	47.5436	47.3997	57.0592	48.1548	50.0384	49.9406	34.4041	26.6459	33.1731	34.9386	33.2203	36.6331	7.46334	5.68822	6.0571	8.6217	14.2142	14.3133	7.30829	4.78112	4.89579	8.12775	9.19087	3.7714
itf00g51110.t1	hypothetical protein	2.68542	2.45457	1.81676	6.19486	3.49918	0	14.8085	40.8704	19.1843	33.1201	9.94396	21.4097	2.73746	3.28815	2.61553	1.44292	38.0781	15.9953	17.6422	19.5367	20.8474	37.5079	23.6117	13.9045
itf00g51130.t1	casein lytic proteinase B4	3.84683	6.85335	13.5782	6.62239	2.1912	5.28495	3.21337	6.89936	2.1518	1.61316	4.00075	2.82113	9.85861	4.1502	5.80781	3.52825	3.09565	6.49482	1.42685	0.537482	0.525465	0.51559	2.47308	1.07149
itf00g51140.t1	cytochrome C biogenesis	1.08509	3.14098	4.49568	1.43988	1.72878	1.32681	1.98947	2.11891	2.30321	2.56047	1.49131	1.74613	2.68247	2.07366	1.17989	2.01724	3.01216	2.19412	2.88377	3.27941	2.70242	1.77173	2.29563	1.62084
itf00g51340.t1	Homeodomain-like superfamily protein	0	0.34373	0	0	0	0	0	0	0	0	0	0	0	0	0	0	0	0	0.429357	0	0	0	0	0
itf00g51530.t1	hypothetical protein	0	0	0	0	0	0	0	0	0	0	0	0	0	0	0	0	0	0	0	0	0	0	0	0
itf00g51590.t1	cytochrome P450, family 79, subfamily C, polypeptide	0	0	0	0	0	0	0	0	0	0	0	0	0	0	0	0	0	0	0	0	0	0	0	0
itf00g51750.t1	hypothetical protein	0.327884	0.69902	0	0	0	0.79214	0	0	0	0	0	0	0	0	0	0	0.430516	0	0	0	0	0	0	0
itf00g51780.t1	translocase inner membrane subunit 44-2	2.90476	2.73471	3.88058	5.85484	3.49895	3.58101	3.87812	2.88661	2.72219	1.60351	5.62878	4.55184	1.71894	2.56125	2.89558	6.53726	4.06379	4.31502	3.23479	2.75059	2.42886	1.65926	2.53824	2.68175
itf00g51840.t1	hypothetical protein	0.394788	0.319848	0.000364485	7.17225e-07	0.967145	5.99068e-07	2.33136e-06	1.03419	1.44998e-05	2.09174e-05	4.79077e-05	0.000125163	1.96813	0.460122	0.649762	0.999713	0.725844	0.321617	1.28667e-06	0.211993	1.71869e-05	0.747226	0.541227	1.00829e-05
itf00g51840.t2	Ubiquitin-like superfamily protein	2.1643	2.45799	0.63728	0.79008	2.23287	1.80876	0.483967	0.00015038	1.30894	0.794662	1.8622	1.32422	1.65261	4.44344	1.64854	2.95643	3.41849	3.57069	1.79197	0.613309	1.18432	1.7272	1.96407	3.09729
itf00g51870.t1	heat shock protein	0.198612	0.192343	0.366848	0	0.170402	0.328221	0.112477	29.4494	0	0.0785009	0	0	0.263047	0.334595	0.273592	0.484238	0.227963	0.147339	0.437315	0.421753	0.843404	1.49621	1.22231	0.61887
itf00g51900.t1	S-adenosyl-L-methionine-dependent methyltransferases superfamily protein	19.0697	15.8649	14.1323	17.7894	16.2458	16.0325	22.2073	14.2559	16.5246	28.5726	17.4783	21.1132	9.0314	10.7065	9.30964	11.345	7.48238	17.4436	8.27135	7.66796	8.44414	10.0704	10.8758	9.41892
itf00g51910.t1	conserved hypothetical protein	0	0	0	0	1.66501	0	0	0.679435	0	0	0	0.58292	0	0	0	0	0	0	0	0	0	0	0	0
itf00g52350.t1	Mannose-binding lectin superfamily protein	14.6396	5.09996	6.46203	1.2615	1.7834	0.76588	3.88444	4.49009	6.03359	6.1954	5.89544	4.16467	34.8025	53.7238	21.7524	9.28575	3.65853	14.8422	76.073	83.5453	84.281	46.114	34.3636	47.7339
itf00g52590.t1	Ribosomal protein L35Ae family protein	143.184	109.685	57.4143	147.919	157.844	160.714	244.302	228.538	207.46	288.009	372.707	351.476	74.6601	97.7311	85.8092	90.805	65.6576	121.652	170.325	162.48	164.209	131.789	105.345	140.777
itf00g52660.t1	DUF1990 domain containing protein	61.9646	116.462	152.085	49.6935	48.6422	48.1359	69.6881	108.895	97.3712	79.0151	63.1743	71.7295	130.355	76.3188	118.094	85.5655	169.33	202.907	224.781	296.911	210.287	252.894	194.241	311.196
itf00g52880.t1	Pyruvate phosphate dikinase, PEP/pyruvate binding domain	0	0	0	0	0	0	0	0	0	0	0	0	0	0	0	0	0	0	0	0	0	0	0	0
itf00g52900.t1	Domain of unknown function (DUF303)	0	0	0	0	0	0	0	0	0	0	0	0	0	0	0	0	0	0	0	0	0	0	0	0
itf00g52940.t1	conserved hypothetical protein	5.15256	5.48735	8.94028	4.25129	6.32151	6.91505	3.02385	3.59903	2.86689	2.28148	3.41849	3.4888	11.7162	9.02831	12.4554	11.3595	6.75384	4.71228	4.7824	4.50506	3.32431	3.98043	3.71538	4.20756
itf00g52990.t1	Major facilitator superfamily protein	0	0	0	0	0	0	0	0	0	0	0	0	0	0	0	0	0	0	0	0	0	0	0	0
itf00g53170.t1	CAP (Cysteine-rich secretory proteins, Antigen 5, and Pathogenesis-related 1 protein) superfamily protein	0	0	0	0	0	0	0	0	0	0	0	0	0	0	0	0	0	0	0	0	0	0	0	0
itf00g53260.t1	winged-helix DNA-binding transcription factor family protein	9.21397	7.73919	4.39963	6.17204	8.19399	6.51498	22	24.994	16.3731	19.1522	24.4421	21.5822	12.3207	9.39199	7.70906	14.1912	14.33	41.9996	24.5702	23.7902	22.6085	37.0193	30.4219	35.3236
itf00g53310.t1	AGAMOUS-like	0	0	0	0.358526	0	0	0	0	0	0	0	0	0	0	0.450163	0	0	0	0.499236	0	0	0	0	0
itf00g53410.t1	Heavy metal transport/detoxification superfamily protein	0.348589	1.17654	0.526612	0.517589	0.689886	0.872908	0.114964	0.453566	0	0.439657	0	0	1.72762	2.33233	1.37003	0.981021	1.4875	2.86542	0.198437	0.296898	0.43799	0.12819	0.694939	0.127308
itf00g53750.t1	HXXXD-type acyl-transferase family protein	0	0	0	0	0	0	0	0	0	0	0	0	0	0	0	0	0	0	0	0	0	0	0	0
itf00g53770.t1	hypothetical protein	728.15	1111.34	2182.9	1296.02	1317.44	684.043	1636.52	765.881	792.282	1666.3	2971.77	2040.15	353.595	337.18	351.937	257.485	433.609	288.327	111.202	124.572	93.4083	91.5412	82.2139	111.293
itf00g53820.t1	vesicle-associated membrane protein	18.8419	21.6792	1.89092	11.4278	10.8151	17.5277	14.5128	19.0837	22.7193	30.8867	13.4865	16.5426	5.03003	2.49066	3.18478	7.85809	2.30327	7.34782	1.29294	6.43141	1.88397	8.63336	2.31363	1.30545
itf00g53880.t1	Dof-type zinc finger DNA-binding family protein	0	0	0	0	0	0	0	0	0	0	0	0	0	0	0	0	0	0	0	0	0	0	0	0
itf00g53950.t2	ILITYHIA	0	0	0	0.421166	0.556521	0.208455	0	0.977914	0.592756	0	0	0	0.289415	0.547094	0.32624	0.421996	0.710785	0.525457	0.72465	0.150498	0.281293	1.01563	0.494035	0.621182
itf00g53990.t1	Mitochondrial import inner membrane translocase subunit Tim17/Tim22/Tim23 family protein	0.410356	0.659454	0.540207	0.232764	0	0.961188	0.216692	0.983526	0.792095	1.35184	0.244106	1.04549	0.259274	0.346104	0	0.817939	0.285091	0.316363	0.335944	0.544343	0.257095	1.16928	0	0.286972
itf00g54030.t1	xylulose kinase-2	3.89034	6.28143	13.8415	5.01555	5.7103	2.96186	5.65407	5.80817	6.36773	6.10221	7.2004	6.74376	12.0657	9.49957	8.92019	7.54546	12.425	10.7432	11.0863	14.1999	13.5749	11.2097	10.3343	10.6446
itf00g54080.t1	Protein of unknown function (DUF_B2219) domain containing protein	0	0	0	0	0	0	0	0	0	0	0	0	0	0	0	0	0	0	0	0	0	0	0	0
itf00g54170.t1	histidine acid phosphatase family protein	0.983915	0	0.358838	0	0.636155	0	0.582554	0	0.171999	0.332243	0	0	0.206245	0	0	0	0	0.531966	0.538101	0	0	0	0	0
itf00g54360.t1	hypothetical protein	0	0	0	0	0	0	0	0	0	0	0	0	0	0	0	0	0	0	0	0	0	0	0	0
itf00g54430.t1	hypothetical protein	0	0	0	0	0	0	0	0	0	0	0	0	0	0	0	0	0	0	0	0	0	0.615793	0	0
itf00g54440.t1	Protein of unknown function, DUF538	2.83058	4.07921	0.878357	3.67809	2.62643	4.20491	3.07828	3.99408	6.10221	3.05166	2.93726	2.87616	3.04395	4.89917	9.42254	7.40725	4.92897	6.71771	6.05179	2.59947	6.66002	5.98752	5.19692	6.59499
itf00g54460.t1	single-stranded DNA endonuclease family protein	0.110541	0	0	0.126109	0	0.339696	0	0	0.529698	0.116498	0.264433	0.226987	0.153342	0.405586	0.186603	0.287745	0	0.130806	0.395838	0.307266	0.596898	0.423549	0.123511	0.158523
itf00g54820.t1	hypothetical protein	0	0	0	0	0	0	0	0	0	0	0	0	0	0	0	0	0	0	0	0	0	0	0	0
itf00g54890.t1	RING/U-box superfamily protein	0	0	0	0	0	0	0	0	0	0	0	0	0	0	0	0	0	0	0	0	0	0	0	0
itf00g54970.t1	hypothetical protein	0	0	0	0	0	0	0	0	0	0	0	0	0	0	0	0	0	0	0	0	0	0	0	0
itf00g55070.t1	ZIP metal ion transporter family	2.21306	0.779858	1.32867	1.35162	0	0	0.665574	2.36976	3.29656	0.829529	0.607046	0	3.759	7.24199	4.82243	7.86565	6.78837	15.4112	8.15916	2.76775	8.67573	10.1608	13.5123	9.24692
itf00g55150.t1	histidine acid phosphatase family protein	0	0	0	0	0	0	0	0	0	0	0	0	0	0	0	0	0.602235	0	0	0	0	0	0	0
itf00g55200.t1	RNA-directed DNA polymerase (reverse transcriptase)-related family protein	0	0	0	0	0	0	0	0	0	0	0	0	0	0	0	0	0	0	0	0	0	0	0	0
itf00g55490.t1	Pectin lyase-like superfamily protein	0	0	0	0	0	0	0	0	0.192023	0	0	0	0	0	0	0	0	0	0	0	0	0	0	0
itf00g55610.t1	ubiquitin-conjugating enzyme	4.88732	3.7861	1.43366	3.60103	3.6397	3.66353	3.03704	6.31203	2.8686	1.97948	2.42747	4.07837	11.208	9.49139	10.4853	7.14066	7.0679	3.78246	6.19035	6.71808	7.09756	7.2915	3.66461	4.85825
itf00g55610.t2	ubiquitin-conjugating enzyme	0.285622	1.49696e-06	3.15241e-06	0.133794	0.339906	0.600428	0.147326	1.96118e-06	0.178725	0.177705	1.85355e-06	0.283961	0.409838	0.271243	0.450786	1.60231	1.47254	0.340327	0.482566	0.539381	0.521933	0.653259	0.178587	0.599988
itf00g55780.t1	Arabidopsis protein of unknown function (DUF241)	0.17834	0.0828239	0.236014	0.1102	0	0	0	0.0810702	0	0	0.223084	0	0.221828	0	0.139818	0.204867	0.0881202	0	0.158412	0.477722	0.229156	0	0.283954	0.31728
itf00g55800.t1	Sieve element occlusion N-terminus domain containing protein	0	0.0774365	0	0	0	0	0	0.085702	0	0	0	0	0	0	0	0	0	0	0	0.105812	0	0.0892055	0	0
itf00g55950.t1	general transcription factor II H2	3.71809	2.25776	0	4.88814	9.36737	6.07756	6.22189	1.67987	3.85182	1.91188	6.20231	3.32452	0	0	0	0	0	0	0	0	0	0	0	0
itf00g56000.t1	CAP (Cysteine-rich secretory proteins, Antigen 5, and Pathogenesis-related 1 protein) superfamily protein	0	0	0	0	0	0	0	0	0	0	0	0	0	0	0	0	0	0	0	0.0716847	0.0669439	0.0961872	0	0
itf00g56090.t1	Paxneb protein-related	4.40744	4.21134	3.08029	3.79774	4.13685	3.38282	3.23558	2.64947	2.13301	3.23219	2.76186	2.78879	4.99323	3.96504	4.70216	4.60615	10.5188	7.76408	3.92425	4.05055	2.7821	4.83269	3.5171	3.51014
itf00g56130.t1	highly ABA-induced PP2C gene	5.38619	4.256	4.52177	4.55434	3.34766	1.33419	1.1368	1.2611	0.366699	1.92263	1.00448	1.36609	0.884252	2.20421	1.4385	0.628935	3.56297	6.16823	0.661152	0.560302	1.34817	1.1144	1.30892	0.969956
itf00g56160.t1	amine oxidase	0	0.277012	0	0.302573	0.401626	0	0.538177	0	0	0	0	0	0.524162	1.30048	0.480562	0	1.55857	1.32219	0	0	0	1.92051	0	0.593027
itf00g56270.t1	RNA-directed DNA polymerase (reverse transcriptase)-related family protein	0	0	0	0	0	0	0	0	0	0	0	0	0	0	0	0	0	0	0	0	0	0	0	0
itf00g56310.t1	hypothetical protein	0	0	0	0	0	0	0	0	0	0	0	0	0	0	0	0	0	0	0	0	0	0	0	0
itf00g56540.t1	Ribosomal protein PSRP-3/Ycf65	17.3092	31.8904	33.2747	15.5098	20.0146	16.4003	30.8876	33.2383	37.2137	38.788	29.5673	27.6911	13.2643	16.5978	16.8032	12.1515	11.3986	12.9781	24.3149	26.8761	29.5744	22.0523	21.2703	25.0213
itf00g56590.t1	ammonium transporter	0	0	0	0	0	0	0	0	0	0	0	0	0	0	0	0	0	0	0	0	0	0	0	0
itf00g56610.t1	ribosomal protein L14	0.384426	0	1.00112	0	0.552716	1.11903	0	0.461395	0	0	0	0.378859	0	0	0	0	0	0	0	0	0	0	0	0
itf00g56670.t1	hypothetical protein	0	0	0	0	0	0	0	0	0	0	0	0	0	0	0	0	0	0	0	0	0	0	0	0
itf00g56850.t1	Polyketide cyclase/dehydrase and lipid transport superfamily protein	0	0	0	0	0	0	0	0	0.432625	0	0	0	0	0	0	0	0	0	0	0.485143	0	0	0	0
itf00g56860.t1	Sieve element occlusion C-terminus domain containing protein	0.0481857	0.0471939	0	0	0	0.0784441	0.0501836	0	0	0	0.062481	0	0.0557896	0.0742246	0.0672155	0	0	0	0	0	0	0	0.0442943	0.0503845
itf00g56880.t1	Sieve element occlusion C-terminus domain containing protein	0.264393	0.36747	0	0.222569	0.301296	0.147868	0.0973194	0.0983517	0	0	0	0.10116	0.117093	0	0	0	0.101067	0	0	0	0	0	0	0
itf00g56920.t1	TCP family transcription factor domain containing protein	0	0	0	0	0	0	0	0	0	0	0	0	0	0	0	0	0	0	0	0	0	0	0	0
itf00g57230.t1	homeobox protein	0	0	0	0	0	0	0	0	0	0	0	0	0	0	0	0	0	0	0	0	0	0	0	0
itf00g57260.t1	RWP-RK domain-containing protein	0.417112	0.405483	0.622893	0	0.297894	0.070868	0.241082	0.240364	0.326573	0.244829	0.586343	0.240953	0	0	0	0	0	0.103322	0	0.189221	0.120922	0.39102	0.24673	0.16887
itf00g57400.t1	heavy metal atpase	0.51477	0.883659	0	0.850758	1.09379	0.814965	0.400127	0.65047	0.514527	0.34332	0.145505	1.30188	0	0	0.265202	0	0	0	0	0.221883	0	0.170549	0	0
itf00g57430.t1	hypothetical protein	0	0	2.68903	1.21025	1.51976	0	0	1.48972	0	0	0	0	1.85898	0	2.14308	0	3.73457	1.77652	0	0	0	0	1.67562	0
itf00g57450.t1	GRAM domain-containing protein / ABA-responsive protein-related	0.226834	0.333619	0	0.138913	0.553384	0.172795	3.30467	1.07255	2.63742	1.40729	0.722458	1.04571	0.457466	0.773655	0.178387	0.42874	0.273787	0.253414	1.1893	0.593059	0.876876	3.72884	3.53347	3.33377
itf00g57540.t1	myb domain protein	0.64643	0.158083	0.445306	6.17024	2.74188	0.30412	0.153543	0.167685	0.119851	0.373149	1.02228	1.06124	0	0	0.15288	0	0	0	0	0	0	0	0	0.0748549
itf00g57690.t1	hypothetical protein	0	0	0	0	0	0	0	0	0	0	0	0.0483834	0	0	0	0	0	0	0	0	0	0	0	0
itf00g57730.t1	Immunoglobulin E-set superfamily protein	0.983714	0	0	0	0	0	0	4.04244	0	0.722073	3.1053	3.42487	0.905163	1.254	0.98901	0	6.06993	0	0	0	1.88233	1.31245	4.26622	2.12269
itf00g57820.t1	Protein kinase superfamily protein	0	0	0	0	0	0	0	0	0	0	0	0	0	0	0	0	0	0	0	0	0	0	0	0
itf00g57980.t1	Zinc finger C-x8-C-x5-C-x3-H type family protein	5.72801	2.20168	0	4.18801	9.19708	3.56021	8.05603	7.86058	13.0066	3.93206	5.26604	9.29419	5.59479	5.39219	4.71988	4.39274	1.847	9.02293	7.48459	3.29264	8.06883	5.13223	7.04965	4.63017
itf00g58110.t1	ethylene-responsive element binding factor	0	0	0	0	0	0	0	0	0	0	0	0	0	0	0	0	0	0	0	0	0	0	0	0
itf00g58270.t1	hypothetical protein	0	0	0	0	0	0	0	0	0	0	0	0	0	0	0	0	0	0	0	0	0	0	0	0
itf00g58350.t1	Bifunctional inhibitor/lipid-transfer protein/seed storage 2S albumin superfamily protein	3.07069	4.1274	3.15617	3.90868	1.21131	4.51501	0.209974	0.331643	0	0.177049	0	0.287524	31.871	25.5988	35.1981	19.4274	32.1901	19.0209	0.677359	3.53257	1.10229	2.42693	1.63118	1.76945
itf00g58420.t1	zinc finger (C2H2 type) family protein	0	0	0	0	0	0	0	0	0	0	0	0	0	0	0	0	0	0	0	0	0	0	0	0
itf00g58550.t1	alpha/beta-Hydrolases superfamily protein	0	0	0	0	0	0	0	0	0	0	0	0	0	0	0	0	0	0	0	0	0	0	0	0
itf00g58610.t1	terpene synthase	0	0	0	0	0	0	0	0	0	0	0	0.131114	0	0	0	0	0	0	0.230254	0	0	0	0.13501	0
itf00g58700.t1	cytochrome P450, family 72, subfamily A, polypeptide	105.968	140.362	193.83	82.4887	109.188	112.281	134.206	122.668	102.259	105.747	125.858	134.733	42.9782	51.1404	53.7597	51.0073	103.21	131.173	87.7254	100.895	97.4537	137.68	202.678	160.423
itf00g58750.t1	Disease resistance-responsive (dirigent-like protein) family protein	0.120096	0	0	0.121758	0.454428	0.331973	0.334902	0.313155	0.305099	0.702655	0.359863	0.726459	0.146689	0.556297	0.60907	0.790665	0.627787	0	0.536857	0.148647	0.282356	0	0.154734	0
itf00g58940.t1	Cotton fibre expressed protein domain containing protein	0	0	0	0	0	0	0	0	0	0	0	0	0	0	0	0	0	0	0	0	0	0	0	0
itf00g59020.t1	Tetratricopeptide repeat (TPR)-like superfamily protein	0.386582	0.276306	0.933538	0.940633	0.986645	0.81132	0.431795	0.489964	0.701036	0.288947	0.398501	0.858477	0.0932148	0.364203	0.858409	0.507925	1.25576	0.630537	0	0.279738	0.182146	0.508818	0.384986	0.614887
itf00g59090.t1	serine carboxypeptidase-like	0	0	0	0	0	0	0	0	0	0	0	0	0	0	0	0	0	0	0	0	0	0	0	0
itf00g59110.t1	hypothetical protein	0.841412	0.152892	0	0.221197	0	0.288661	0	0	0.183522	0	0	0.194719	0	0	0	0	0	0	0.27588	0.432207	0.200831	0	0.170614	0
itf00g59160.t1	Domain of unknown function (DUF303)	0	0	0	0	0	0	0	0	0	0	0	0	0	0	0	0	0	0	0	0	0	0	0	0
itf00g59210.t1	hypothetical protein	0.711624	0.686982	0	0.439875	1.23242	0	0.40055	0.366297	0	0	0	0.395771	0.802259	0	0	0.419614	0	0	0	0	0	0	0	0
itf00g59320.t1	Protein of unknown function, DUF538	0.995171	1.20044	0	1.09335	3.18276	1.62362	1.06772	1.87796	0.953329	0	0.981691	0.485566	1.4986	0	2.14	1.05097	0.584732	1.83795	2.26604	1.48498	2.27531	1.63842	1.06195	1.76763
itf00g59690.t1	Undecaprenyl pyrophosphate synthetase family protein	1.19514	0.82202	0.214325	1.24397	1.48463	0.99389	1.41408	1.6493	0.769304	0.825889	1.40215	1.07212	1.05225	1.18987	1.15389	1.13256	1.22878	1.39107	0.91319	1.50204	1.41083	1.13887	1.24084	1.41154
itf00g59770.t1	conserved hypothetical protein	10.6147	15.9027	30.483	15.4109	16.2218	10.8593	17.5489	10.264	12.0337	9.41144	23.237	17.336	11.1182	9.3454	9.66297	9.11673	14.4185	19.9179	10.1053	14.4634	10.6705	9.77858	15.0999	10.758
itf00g59870.t1	hypothetical protein	0	0	0	0	0	0	0	0	0	0	0	0	0	0	0	0	0	0	0	0	0	0	0	0
itf00g59890.t1	Thioredoxin superfamily protein	0	0	0	0	0	0	0	0.291364	0	0	0	0	0	0	0	0	0	0	0	0	0	0	0	0
itf00g59930.t1	expansin B2	0	0	0	0	0	0	0	0	0	0	0	0	0	0	0	0	0	0.377736	0.299331	0	0.237799	0.739427	0.522435	0.343275
itf00g60030.t1	terpene synthase	0.237417	0.129455	1.79867	1.86531	1.58312	1.26595	1.39329	16.0582	1.10078	1.67603	1.97683	1.64587	11.1538	3.70931	32.2192	4.05875	2.95875	13.8928	24.0002	21.3779	17.6168	8.49014	9.3269	10.8745
itf00g60200.t1	ARM repeat superfamily protein	0.278528	0	0	0.867985	0.714325	0	0.161201	0.355265	0.174515	0	0	0	0.738111	0	0.691765	0.189314	0.382435	1.55356	0.495086	0.390687	1.32674	0.202266	0	0.39709
itf00g60230.t1	hypothetical protein	0.503469	0.734667	0.955623	1.17901	0.945054	0.806299	0.619872	0.0778871	0.326184	0.630463	0.464849	0.732127	0.548368	0.907297	0.164601	1.27081	0.999267	1.90333	0.576667	0.23879	0.293589	0.737827	0.319161	0
itf00g60370.t1	Putative late blight resistance protein homolog R1A-4	0	0	0	0.26591	0	0	0	0	0	0	0	0	0	0	0	0	0	0	0	0	0	0	0	0
itf00g60630.t1	S-adenosyl-L-methionine-dependent methyltransferases superfamily protein	0.545931	0	0	1.36705	1.0131	1.1452	0.570355	0.454687	0.936482	0.397597	0	0.181137	0.653787	2.16532	0.470549	0.227285	0.713046	0.232314	0.515381	0.210388	0.602829	0.979307	0.206089	1.03761
itf00g60780.t1	Kunitz family trypsin and protease inhibitor protein	0.398176	1.15491	0	2.00124	1.79402	1.86837	0.529197	0.343816	0.682536	2.85736	1.81632	3.34521	0.817289	1.35512	0.732994	2.85448	7.86788	0.989013	0.251804	0.596282	0.585623	0.19782	1.08275	0.852827
itf00g60890.t1	Protein of unknown function (DUF3550/UPF0682)	0.359646	0.229881	0.211308	1.00421	0.602318	0.71957	0.980332	1.47946	0.528737	0.152963	0.7138	0.458923	0.24048	0.308495	0.424195	0.588721	0.403037	2.02567	1.32944	0.545727	0.644347	0.89035	1.04596	1.02638
itf00g60940.t1	hypothetical protein	0	0	0	0	0	0	1.85608	2.87004	2.7879	0	0.609764	1.17019	1.10939	0	0	0	3.40498	0	16.3575	24.034	17.0463	14.4377	7.86322	31.9854
itf00g61090.t1	Bifunctional inhibitor/lipid-transfer protein/seed storage 2S albumin superfamily protein	0	0	0	0	0	0	0	0	0	0	0	0	0	0	0	0	0	0	0	0	0	0	0	0
itf00g61190.t1	subtilase family protein	0	0	0	0	0	0	0	0	0	0	0	0	0	0	0	0	0	0	0	0	0	0	0	0
itf00g61310.t1	poly(A) binding protein	14.6538	12.268	8.65154	14.3662	13.1728	23.3254	6.60342	8.9916	7.9311	5.35397	5.7757	8.80664	24.3007	27.1626	22.111	32.4923	37.8412	18.7379	10.3457	11.9389	11.1851	8.64522	10.5733	10.9257
itf00g61350.t1	Pentatricopeptide repeat (PPR) superfamily protein	0	0	0	0	0	0	0	0	0	0	0	0	0	0	0	0	0	0	0	0	0	0	0	0
itf00g61360.t1	Pentatricopeptide repeat (PPR) superfamily protein	0	0	0	0	0	0	0	0	0	0	0	0	0	0	0	0	0	0	0	0	0	0	0	0
itf00g61390.t1	zinc ion binding;DNA binding	0	0	0	0	0	0	0	0	0	0	0	0	0	0	0	0	0	0	0	0	0	0	0	0
itf00g61610.t1	VIER F-box proteine	0	0	0	0	0	0	0	0	0	0.161738	0	0	0	0	0	0	0.166336	0	0	0	0.156326	0	0.310729	0
itf00g61630.t1	RING/U-box protein	1.85437	1.09849	0	2.72183	1.27521	2.62324	1.79539	1.2907	2.65154	1.15193	2.37886	1.995	0.30539	0.403077	0	0.950046	0	0.85085	0.358747	0.281789	0	1.20662	0.322032	0.677288
itf00g61830.t1	Pathogenesis-related protein Bet v I family domain containing protein	0	0.288023	0	0	0	0	0	0	0	0	0	0	0	0	0	0	0	0	0	0	0	0	0	0
itf00g61850.t1	myosin	0.774266	0.798674	0	0	0	0	0.399147	0	0.449961	0.416115	0.489447	0.768545	0	0	0	0	0	0	0	0	0	0	0	0
itf00g62260.t1	cytochrome P450, family 76, subfamily C, polypeptide	4.37476	4.07874	0.953865	0.418063	1.63115	3.24218	6.57185	7.76748	8.01017	8.0445	7.82517	9.62521	5.64462	9.25118	8.50071	8.41342	4.5823	2.84774	10.2265	6.02899	8.1667	1.90274	6.9149	5.50945
itf00g62290.t1	indeterminate(ID)-domain	11.3894	4.41407	1.12717	9.14971	9.41471	14.5318	5.05723	5.09117	8.26996	4.50167	4.41908	6.63069	5.58831	2.36064	5.39539	6.69596	2.68821	2.53589	4.27082	2.48717	4.52156	3.16579	3.5636	1.75526
itf00g62410.t1	YELLOW STRIPE like	0	0	0	0	0	0	0	0.17151	0	0	0	0	0	0	0	0	0	0	0	0	0	0	0	0
itf00g62540.t1	hypothetical protein	0.849351	1.79751	1.45605	0	0	0	4.97545	4.32734	4.8004	3.00281	7.25314	4.56129	0	0	0	0	0	1.25892	1.17067	0	0	0	0	0
itf00g62670.t1	FRIGIDA-like protein	0	0	0	0.260879	0.347665	0	0	0	0	0	0	0	0.306281	0.396539	0.752991	0	0	0.630864	0.401644	0	0	0	0	0
itf00g62720.t1	NAD(P)-binding Rossmann-fold superfamily protein	0.176196	0	0	0	0.214068	0	0	0	0	0.198462	0	0	0.205547	0	0	0	0	0	0	0	0.182937	0	0	0.250475
itf00g62770.t1	single-stranded DNA endonuclease family protein	0.058216	0	0	0	0.0889072	0	0.117048	0.123888	0.0737911	0	0	0	0.0838999	0	0.0947804	0.175451	0.190098	0.109003	0.637254	0.259448	0.244051	0.289943	0.242209	0
itf00g62790.t1	LJRHL1-like	3.17967	3.21479	4.39902	5.62768	5.10626	4.81344	1.64218	1.46576	2.63039	1.88588	2.48409	3.16454	3.40244	3.10414	3.03457	4.62702	6.15336	10.5935	2.04537	3.40698	4.28716	3.61703	4.41866	3.16927
itf00g62960.t1	Sieve element occlusion C-terminus domain containing protein	0.355829	0.375122	0	0.227173	0.946409	0.288026	0.783081	0.41197	1.19989	0.174291	0	0.591936	0	0	0.64517	0	0	0	0	0	0	0.242267	0.434395	0.501555
itf00g62980.t1	NAD-dependent epimerase/dehydratase family protein	0	0	0	0	0	0	0	0	0	0	0	0	0	0	0	0	0	0	0	0	0	0	0	0
itf00g63020.t1	hypothetical protein	0	0	0	0	0	1.02258	0	0	0	0	0	0	0	0	0	0	0	0	0	0	0	0	0	0
itf00g63080.t1	uclacyanin	0	0	0	0	0	0	0	0	0	0	0.664217	0	0.579479	0.360222	0	0	0	0	0	0.578449	0.277937	0	0	0
itf00g63840.t1	DHFS-FPGS homolog B	3.35069	1.97676	1.97489	5.81313	4.93428	3.15565	8.859	4.98648	7.91743	4.2449	7.73171	7.59549	2.88654	2.37276	2.68881	3.44694	2.44726	3.61011	5.89831	5.22589	6.37079	6.20891	4.40575	5.19931
itf00g63860.t1	ILITYHIA	0.00315896	0	0	0.00606585	0.00570176	0.00596414	0.00295587	0.00249131	0.00288215	0.00236114	0	0.00316169	0.00241442	0	0.00430329	0.0020285	0	0.00144978	0.00342158	0	0.00242185	0	0	0
itf00g63860.t2	ILITYHIA	0.416883	0	0	0.527818	0.464841	1.11379	0.149557	0.145056	0.334831	0.14222	0	0.147305	0.542134	0	0.639558	1.44297	0	0.968598	0.243103	0	0.177293	0	0	0
itf00g63870.t1	hypothetical protein	0	0	0	0	0	0	0	0	0	0	0	0	0	0	0	0	0	0	0	0	0	0	0	0
itf00g64080.t1	phospholipid:diacylglycerol acyltransferase	2.61756	0.882732	0	4.03746	6.95616	3.2898	2.20108	1.21261	1.22332	0.219062	1.33116	2.80229	0.960896	2.7238	3.81904	3.04398	1.03037	1.55593	1.8333	0.735827	3.28057	1.55599	1.46489	1.39815
itf00g64410.t1	zinc ion binding;DNA binding	0	0	0	0	0	0	0	0	0	0	0	0	0	0	0	0	0	0	0	0	0	0	0	0
itf00g64500.t1	F-box/RNI-like superfamily protein	4.47102	3.97162	4.0909	5.36715	4.92576	4.70701	2.96557	4.83303	2.58395	1.61746	2.08169	2.77894	10.6472	4.94583	5.67253	12.798	14.5005	9.25677	4.97624	4.96764	3.79986	6.62529	4.20586	4.71352
itf00g64640.t1	MAP kinase kinase	1.88589	2.42224	1.32155	0.602989	0.751915	0.896677	1.189	1.00161	0	2.66067	1.8224	0	1.71196	2.19404	3.69096	2.64278	1.02369	1.23647	3.83868	1.61971	0	0	1.95331	1.18583
itf00g64780.t1	Sieve element occlusion C-terminus domain containing protein	0	0.0832162	0	0.180982	0	0	0	0.0913668	0.0900007	0	0	0	0.127042	0	0.159978	0	0	0.171067	0	0	0	0.205842	0.268825	0.233362
itf00g64860.t1	hypothetical protein	0.764525	1.8471	3.29116	1.43162	0.971909	0.67584	1.50584	0.775406	0.663676	1.42819	2.56864	1.48698	0.556779	0.711612	0.410189	0.537585	1.13338	1.19359	0.665078	0.362677	0.649105	0.39928	0.514896	0.193026
itf00g64880.t1	NADH dehydrogenase subunit	0.260511	4.06215	5.27881	2.91146	2.02411	1.16278	1.02832	1.10664	1.4594	3.06225	1.07421	1.74391	4.46247	1.9948	0.951711	5.11354	4.32688	6.91165	0.993257	0.816511	0.774865	0.802678	1.03728	0.944697
itf00g65010.t1	TOXICOS EN LEVADURA	0	0	0	0	0	0.231068	0	0	0	0	0	0	0.414279	0.181426	0.138525	0.309322	0.181186	0	0.158417	0	0	0	0	0
itf00g65260.t1	hypothetical protein	0.588838	0.261073	0.17009	0.544424	0.915328	0.902957	0.711648	0.848128	0.654019	0.585263	0.819645	0.712044	0	0	0	0	0	0	0	0.0683105	0	0	0.0607864	0
itf00g65340.t1	hypothetical protein	0	2.27143	3.27221	0	1.88287	2.05258	0	0	0.778057	0.393206	1.47526	1.24606	1.89987	0	0	0	2.11797	1.12135	0	0	0	0	1.85585	0
itf00g65600.t1	CLAVATA3/ESR-RELATED	0	0	0	0	0	0	0	0	0	0	0	0	0	0	0	0	0.443332	0	0	0	0	0	0	0
itf00g65630.t1	Intron maturase, type II family protein	1.3051	1.51002	1.24469	1.96365	1.8258	0.505031	0.745738	0.718962	0.84131	0.867237	0.908674	1.16462	0.282857	0.77591	0.318812	1.19572	0.74633	1.5305	0.226227	0.267659	0.186627	0.466949	0.35903	0.296754
itf00g65750.t1	conserved hypothetical protein	19.8339	25.7436	19.3961	7.0591	8.85067	11.5198	69.1122	49.2684	43.1099	35.6986	30.7369	38.2442	4.01021	5.21965	7.29264	6.56587	7.09788	7.9395	31.3364	37.1942	31.0113	60.8479	48.9835	57.8658
itf00g66080.t1	golgi nucleotide sugar transporter	0	0.107737	0.268617	0.0985258	0.27229	0	1.69016	1.80818	1.61591	1.09106	0.745234	1.4025	0.146032	0	0.165084	0.280531	0.296393	0.569394	1.06539	0.898069	0.97054	1.53913	1.18983	0.987109
itf00g66120.t1	phosphoglycerate/bisphosphoglycerate mutase family protein	10.6052	4.59319	0.00413978	0.0012698	11.94	1.3994	13.3666	0.954832	11.3525	5.30032	7.18206	4.10311	6.98208e-07	1.62167e-06	4.09153e-07	1.08627e-06	3.88102e-07	0.211016	9.16487e-07	6.20016e-07	0.430963	0.207057	0.332698	0.989407
itf00g66120.t2	phosphoglycerate/bisphosphoglycerate mutase family protein	9.62349	11.6355	23.9761	16.6428	4.31978	12.3202	9.70342	16.0715	9.43468	11.3716	14.1103	15.4836	2.9116	1.8876	2.64546	3.00156	2.56849	3.45045	6.90356	7.90365	7.09508	10.8591	8.91532	12.184
itf00g66140.t1	alpha/beta-Hydrolases superfamily protein	0	0	0	2.96832	0	1.97098	5.25902	6.87562	4.29508	9.90969	6.64837	2.57758	0	2.00238	1.74445	8.02374	3.31164	0	18.8987	7.9659	12.842	12.2526	9.97803	13.276
itf00g66250.t1	hypothetical protein	0	0	0	0	0	0	0	0	0	0	0	0	0	0	0	0	0	0	0	0	0	0	0	0
itf00g66490.t1	RING/U-box superfamily protein	0.201902	0.137753	0.289035	0.419604	0.14578	0.201766	0.185081	0.776269	0.138851	0.0993436	0.341048	0.2216	2.04393	2.70919	2.09162	2.48792	3.08038	4.99198	1.77546	1.7112	1.389	1.47872	1.77089	1.55243
itf00g66580.t1	phosphofructokinase	0	0	0	0	0	0.39243	0	0	0	0	0	0	0	0	0	0	0.264233	0	0	0	0	0	0	0
itf00g66850.t1	Protein phosphatase 2C family protein	16.4991	4.05716	0	13.2868	17.6923	10.015	8.61134	15.3107	23.7505	5.79303	5.89843	12.1239	4.65318	9.84444	5.60454	8.51703	5.23753	6.97378	2.99512	4.91753	10.516	1.55888	6.72799	5.59994
itf00g67090.t1	acetone-cyanohydrin lyase	0	0	0	0	0	0	0	0	0	0	0	0	0	0	0	0	0	0	0	0	0	0	0	0
itf00g67250.t1	evolutionarily conserved C-terminal region	0.705656	0	0	0.586264	0	0	1.53852	1.36402	1.42389	0.802038	0.636998	0.431042	0.114459	0.151761	0.494698	1.57836	0.130264	0	1.48777	0	1.51165	2.55462	2.19053	0.641376
itf00g67320.t1	Histone superfamily protein	0	0	0	0	0	0	0	0	0	0	0	0	0	0	0	0	0	0	0	0	0	0	0	0
itf00g67370.t1	hypothetical protein	0	0	0	0	0	0	0	0.787321	0.511779	0	0	0.208665	0	0	0	0	0	0	0	0.398941	0.371767	0	0.515504	0
itf00g67510.t1	lipid transfer protein	0.242723	0.141316	0.68502	0.24968	0.155794	0.352785	0	0.162978	0	0	0	0	0.156715	0.756561	0.586456	0.308118	0.605691	0.454276	0	0	0	0	0	0.193506
itf00g67570.t1	Regulator of chromosome condensation (RCC1) family protein	0	0	0	0	0	0	0	0	0.721451	0	0	0	0	0	0	1.38687	0.719884	0.724202	1.68119	0	0	0	0	0
itf00g67740.t1	ureidoglycine aminohydrolase	46.9993	42.1055	15.7767	41.3229	60.9315	40.0519	108.925	104.101	156.184	139.261	81.7368	121.683	14.3234	20.4515	50.8455	15.2893	20.5898	45.6691	124.916	92.866	103.074	133.312	132.922	152.035
itf00g67930.t1	conserved hypothetical protein	2.2552	4.35288	2.79109	2.13955	2.38283	2.78155	1.03504	3.15249	1.05686	2.10889	2.11561	1.96509	9.08122	7.83138	9.2309	8.28598	7.3906	3.0396	3.24466	3.66711	3.36388	3.07609	2.99522	3.66645
itf00g68240.t1	Nodulin MtN3 family protein	0	0	0	0	0	0	0	0.114878	0	0	0.118746	0	0.108753	0	0.124965	0	0.416761	0.0959679	0.141889	0	0	0.11608	0	0.112163
itf00g68570.t1	Protein of unknown function (DUF1278)	0	0	0	0	0	0	0	0	0	0	0	0	0	0	0	0	0	0	0	0	0	0	0	0
itf00g68660.t1	hypothetical protein	0	0.405272	0	0	0	0	0	0.952739	0	0	0	0	0	0	0	0	0	0	0	0	0	0	0	0
itf00g68680.t1	Pentatricopeptide repeat (PPR-like) superfamily protein	1.62785	2.15484	1.65725	1.31206	1.39866	1.65958	1.85083	1.44396	1.62766	1.26642	2.70799	0.867646	1.99442	2.79508	3.31952	4.4118	3.10728	3.28204	2.63719	2.77967	3.03081	1.93233	2.40937	2.13893
itf00g68810.t1	plectin-related	9.12906	10.9626	1.82478	4.92425	9.87467	12.0405	6.76438	8.93043	16.9801	8.62962	1.59247	10.3589	9.09448	8.18677	8.09452	9.73836	11.7031	6.38978	7.56829	6.08958	8.99771	7.44005	1.82716	5.46549
itf00g69230.t1	delta(3), delta(2)-enoyl CoA isomerase	0.457139	0	0	0	0	0.746278	0.476468	2.08136	2.3438	2.28766	0.509895	0.437097	0	0	0	0	0.624708	0	1.0355	1.27921	0.417761	0.704051	0.560322	0.632027
itf00g69450.t1	hypothetical protein	0	0	0	0	0	0	0	0	0	0	0	0	0	0	0	0	0	0.175588	0	0	0	0	0	0
itf00g69470.t1	hypothetical protein	0.402439	0	0	0	0	0	0	0	0	0	0	0	0	0	0	0	0	0.645551	0	0	0	0	0	0
itf00g69510.t1	tobamovirus multiplication 2A	34.9669	13.587	0	46.7197	45.9012	43.6988	37.4998	48.7248	34.1387	18.5057	43.07	37.7734	8.66955	9.79115	6.3317	16.2232	2.27818	15.4173	22.7464	14.663	24.0807	31.2321	20.2874	26.8027
itf00g69830.t1	conserved hypothetical protein	9.39646	22.7217	16.9053	5.39786	6.24267	7.24998	6.75958	12.7426	8.09422	11.6892	8.54442	7.61513	23.7181	22.7515	20.6167	14.416	23.0549	19.8171	16.5491	19.5152	15.9155	11.3994	12.5978	18.3863
itf00g69910.t1	SWIB/MDM2 domain;Plus-3;GYF	0	0	0	0	0	0	0	0	0	0	0	0	0	0	0	0	0	0	0	0	0	0	0	0
itf00g70210.t1	hypothetical protein	0	0	0	0	0	0	0	0	0	0	0	0	0	0	0	0	0	0	0	0	0	0	0	0
itf00g70550.t1	conserved hypothetical protein	1.33936	0.845243	1.08791	0.252098	0.164233	0.160963	1.34618	1.19858	0.411212	1.32532	1.06117	1.42919	2.06852	0.14788	0.249543	0.382431	0.794486	1.30265	0.139907	0.362526	0.783443	0.572162	0.698527	1.40259
itf00g70920.t1	hypothetical protein	0	0	0	0	0	0	0.378692	0	0	0	0	0	0	0	0	0	0	0	0	0	0	0	0	0
itf00g71400.t1	SGNH hydrolase-type esterase superfamily protein	4.17854	2.12478	1.46807	2.21873	1.42071	1.47148	7.80719	5.10784	7.53678	7.95064	7.54745	6.37007	0.518772	0.404784	0.990207	0.109942	0.528773	0.157541	2.25946	1.79007	2.1134	1.71908	2.05181	2.21396
itf00g71440.t1	RNA-directed DNA polymerase (reverse transcriptase)-related family protein	0	0	0	0	0	0	0	0	0	0	0	0	0	0	0	0	0	0	0	0	0	0	0	0
itf00g71450.t1	myb domain protein	0	0	0	0	0	0	0	0	0	0	0	0	0	0	0	0	0	0	0	0	0	0	0	0
itf00g71750.t1	hypothetical protein	0	0	0	0	0	0	0	0	0	0	0	0	0	0	0	0	0	0	0	0	0	0	0	0
itf00g72000.t1	NAD(P)-binding Rossmann-fold superfamily protein	0	0	0	0	0	0	0	0	0	0	0	0	0	0	0	0	0	0	0	0	0	0	0	0
itf00g72180.t1	hypothetical protein	0.314717	0.226805	0	0.361549	0.331551	0.175368	0.343775	0.515152	0.253671	0.477495	0.54553	0.352738	0.724602	0	0.549744	0.400524	1.23345	1.05924	1.22235	1.70311	1.7901	0.655589	1.69976	1.47862
itf00g72340.t1	RING membrane-anchor	4.33423	2.36082	5.93167	3.72212	3.8285	3.57666	5.67395	3.57249	3.57988	2.78676	4.73448	4.84615	2.00461	3.06159	1.33841	3.19427	2.93078	1.08021	2.1455	1.23827	2.60726	2.33793	1.36705	2.52618
itf00g72540.t1	Pollen Ole e 1 allergen and extensin family protein	0	0.157328	0.23325	0.165916	0	0.10717	0.441399	0.515937	0.175683	0.0747642	0	0	0.305244	0	0.0767583	0.171563	0.235235	0.141197	0	0.148101	0	0	0	0
itf00g72560.t1	NB-ARC domain-containing disease resistance protein	0.203607	0.219379	0	0.241929	0	0.429357	0.411132	2.89248	0.574573	0.798346	0.995042	0.865978	0.50762	1.10321	0.770543	1.10935	0.272409	0.862272	5.34253	3.41898	5.92061	4.12072	2.6849	3.7145
itf00g72870.t1	hypothetical protein	0	1.28581	0	0	1.95706	1.96602	1.34855	2.99368	1.43285	0	1.61336	0	0	9.31211	4.33057	1.75123	3.50973	3.2931	4.40777	3.52845	0	0	0	1.93693
itf00g73040.t1	cytochrome P450, family 72, subfamily A, polypeptide	23.9952	24.2822	20.0087	23.2341	21.7044	22.5125	23.6713	22.9302	18.3134	17.7333	14.5007	19.6374	12.3791	14.7993	12.711	15.8521	22.1508	36.203	11.0774	14.0297	13.6296	16.9672	16.3108	14.2925
itf00g73190.t1	hypothetical protein	0	0	0	0	0	0	0	0	0	0	0	0	0	0	0	0	0	0	0	0	0	0	0	0
itf00g73360.t1	Domain of unknown function (DUF303)	0	0	0	0	0	0	0	0	0	0	0	0	0	0	0	0	0	0	0	0	0	0	0	0
itf00g73410.t1	NIN like protein	0	0	0	0	0	0	0.370168	0.328004	0	0.319945	0	0	0	0	0	0.841478	0	1.45162	0	0	0.410917	0.470667	0.371074	0
itf00g73700.t1	Sieve element occlusion C-terminus domain containing protein	0	0	0	0	0	0.159737	0	0	0	0	0	0.107453	0	0	0	0	0	0	0.166902	0.130343	0	0	0.101955	0.109895
itf00g74330.t1	hypothetical protein	0	0	0	0	0.505291	0	0	0	0	0	0	0	0	0	0	0	0	0	0	0	0	0	0	0
itf00g74390.t1	hypothetical protein	0	0	0	0	0	0	0	0	0	0	0	0	0	0	0	0	0	0	0	0	0.174732	0	0	0
itf00g74500.t1	Shugoshin C terminus	0	0	0	0	0	0	0.566656	0.598017	2.02162	0.290964	0.356195	0.275156	0.361623	0	0.441922	0	0.344081	0.299955	0	1.56556	1.80713	0	1.24212	0.776529
itf00g75140.t1	ADP/ATP carrier	15.0956	24.4131	32.2212	15.559	14.0314	11.7421	20.3891	15.7864	16.1701	17.6269	21.3437	23.0377	15.294	11.8771	16.9181	15.6172	28.1472	34.5537	11.7704	12.896	16.2884	19.6668	14.8373	12.1541
itf00g75580.t1	UDP-galactose transporter	21.8495	27.6467	27.7209	19.6483	22.9912	19.0554	29.0469	22.4381	23.5182	25.1941	25.0073	25.1824	22.0093	19.8696	17.0257	20.7401	30.0669	18.0401	19.7629	19.1057	19.1626	23.6639	25.1363	22.8024
itf00g75950.t1	hypothetical protein	0	0	0	0	0	0	0	0	0	0	0	0	0	0	0	0	0	0	0	0	0	0	0	0
itf00g76200.t1	Microsomal signal peptidase 12 kDa subunit (SPC12)	208.413	404.765	438.145	153.495	172.859	225.968	238.447	180.83	208.419	316.173	296.987	304.216	179.25	233.176	268.056	131.462	174.544	140.731	162.312	193.501	181.099	156.193	160.76	160.236
itf00g76470.t1	CLP protease proteolytic subunit	65.1166	94.2251	93.858	62.3009	67.3975	53.226	99.8784	67.6494	77.9363	98.9128	106.953	104.655	81.6837	74.6566	94.0639	54.8006	59.1869	53.6735	104.32	104.024	108.586	100.183	97.7574	107.117
itf00g76630.t1	NB-ARC domain-containing disease resistance protein	0	0.144667	0	0	0.416159	0	0	0.151019	0.161726	0	0	0	0	0	0	0	0	0	0	0	0	0.155539	0	0
itf00g76810.t1	RING/U-box superfamily protein	0	0	0	0	0	0	0	0	0	0	0	0	0	0	0	0	0	0	0	0	0	0	0	0
itf00g76940.t1	SNF2 domain-containing protein / helicase domain-containing protein	0	0	0	0	0	0	0	0	0	0	0	0	0	0	0	0	0	0	0	0	0	0	0	0
itf00g78070.t1	heavy metal atpase	0	0	0	0	0	0	0	0	0	0	0	0	0	0	0	0.263126	0	0.291543	0.31712	0.273683	0	0	0.245257	0
itf00g78100.t1	hypothetical protein	0	0	0	0	0	0	0	0	0	0	0	0	0	0	0	0	0	0	0	0	0	0	0	0
itf00g78410.t1	Sec23/Sec24 protein transport family protein	0	0	0	0	0	0	0	0	0	0	0	0	0	0	0	0	0	0	0	0	0	0	0	0
itf00g78530.t1	golgin candidate	0.833128	0	0	1.09613	0.746077	1.88827	0.445829	0	0	0	0.6198	0	0	0	0	0	0	0	0.863521	0	0	0	0	0
itf00g78540.t1	zinc ion binding;DNA binding	0	0	0	0	0	0	0	0	0	0	0	0	0	0	0	0	0	0	0	0	0	0	0	0
itf00g78630.t1	Peptidase M1 family protein	5.58642	8.1426	0	2.35661	4.70195	2.49821	2.75141	4.56492	6.03955	4.74253	1.87043	0.531313	16.7136	15.9279	10.6494	8.77028	30.8927	18.0528	8.02995	11.8416	10.7177	26.9435	10.5269	19.6613
itf00g79210.t1	Phosphoglycerate mutase, 2,3-bisphosphoglycerate-independent	47.9887	20.4562	0	42.0063	43.1944	43.6716	34.9796	45.7243	58.9467	37.5731	24.1674	42.1154	47.7582	57.7468	51.4709	36.564	7.05644	45.4996	87.0983	57.2442	54.0686	112.701	32.9537	51.2571
itf00g79390.t1	C2H2 and C2HC zinc fingers superfamily protein	2.69841	0.488037	2.38633	2.38728	2.11325	4.84176	3.48623	2.15653	2.89766	1.51781	3.28698	1.78903	0.753669	1.60462	1.43302	2.12631	1.64397	0.51606	0.698568	1.08244	0.277619	0.258198	0.506602	0.88241
itf00g79510.t1	hypothetical protein	0.264969	0.624341	1.66063	0.544411	1.43791	0.3729	0.120664	0.495167	0.306547	0.36229	0.409632	0.342039	0.271851	0.180337	0.145931	0.941893	0.703728	0.238021	0.176511	0	0	0	0	0.172341
itf01g00010.t1	hypothetical protein	0	0	0	0	0	0	0	0	0	0	0.915559	0	0	0	0	1.24305	0	0	0	0	0	0	1.01408	0
itf01g00020.t1	phospholipase D delta	0.0799651	0.0203652	0	0.110784	0.146162	0.0612118	0.345677	0.302583	0.335777	0.0895927	0.167026	0.180566	0.0491575	0.0636235	0	0.0493545	0.0249678	0.0756109	0.0619787	0.0987864	0.0709767	0.107725	0.132419	0.105469
itf01g00030.t1	cleavage and polyadenylation specificity factor 73-I	13.7047	12.2705	35.1174	8.24728	20.3186	17.034	16.6717	18.5819	9.33973	5.71863	12.2639	19.3051	18.6697	19.2178	20.3538	23.1932	15.3471	16.3293	18.3644	16.9183	13.919	10.6256	18.792	10.4396
itf01g00030.t2	cleavage and polyadenylation specificity factor 73-I	2.97345e-08	0.0631204	7.53909e-171	0.000100626	1.65883e-09	1.1002	3.75297e-24	5.79526e-19	0.617771	6.38129e-07	0.000171779	1.24695e-23	5.3173e-20	0.249361	1.59033	0.420778	0.577903	1.61819e-13	0.000124919	0.394164	1.22303	1.31969e-06	8.05912e-22	2.83536e-06
itf01g00030.t3	cleavage and polyadenylation specificity factor 73-I	8.45752	4.64141	0.00146284	14.3144	2.25486	4.23345	1.59356	2.99723	12.6343	7.49135	9.99193	0.209155	0.00024814	0.0867247	1.9094	0.000986323	1.88918	3.18032	0.000465383	0.000363255	3.04041	5.21027	0.00231722	5.05754
itf01g00040.t1	O-methyltransferase	2.05787	2.82145	0.214641	3.90205	4.23931	5.36067	11.0806	12.6027	9.93693	15.6179	14.9929	14.0982	6.45978	7.15713	7.40792	16.9535	9.96299	7.09301	25.3999	23.3859	27.1248	15.7196	14.0015	15.9879
itf01g00050.t1	O-methyltransferase	1.32537	1.80233	1.09441	1.03233	2.33753	1.19582	0.121304	0.274081	0.129015	0.224784	0.14953	0.119909	1.51812	1.3597	1.80989	1.48648	0.838642	1.63848	0.268131	0.669512	0.488205	0.554161	0.110014	0.544083
itf01g00060.t1	CD2-binding protein-related	32.8589	46.3712	35.3308	33.6575	34.7099	35.0264	22.3269	26.9974	22.2629	21.4053	21.8829	25.1721	38.548	37.5966	39.1093	39.4983	44.1288	38.7527	28.5969	27.9204	28.4829	24.4744	26.2189	26.1876
itf01g00090.t1	ubiquitin-specific protease	3.63514	1.4106	0.0958661	3.67208	4.14081	3.90866	4.05172	7.9286	4.79732	2.61621	3.79967	3.53572	8.93444	8.72611	11.0934	8.48765	3.30479	8.3221	10.9066	9.44816	12.4109	9.17714	11.6188	6.51064
itf01g00100.t1	Protein kinase superfamily protein	46.502	52.8306	60.1772	33.7828	40.2085	35.9112	42.6837	45.3094	31.8285	35.2829	51.5855	37.2635	61.0852	58.6718	55.4758	57.707	56.8949	61.6761	72.1663	67.3278	68.0002	92.4494	71.5326	77.5844
itf01g00100.t2	Protein kinase superfamily protein	37.2347	2.95235	4.95802e-06	37.9057	27.8374	37.8073	31.9644	37.6714	43.0906	19.9255	29.7691	40.2466	27.193	15.5272	24.1842	23.7294	10.2309	8.9906	19.8235	20.6785	28.3887	24.3754	37.6638	29.5953
itf01g00110.t2	hypothetical protein	3.23516e-31	3.59518e-38	1.02849e-11	2.57648e-10	0.00278594	3.02371e-15	2.41427e-18	6.90527e-31	1.74221e-06	2.01308e-35	1.26744e-33	6.0616e-17	1.8846e-97	2.40816e-92	0.0571295	8.76613e-51	6.75437e-103	5.2247e-34	1.71197e-41	1.64762e-51	7.65024e-78	0.0828874	5.9721e-31	1.489e-37
itf01g00120.t1	Nucleotide-sugar transporter family protein	17.1689	11.3604	6.10649	14.9914	14.8529	21.8617	17.2281	27.2278	21.3653	14.0539	16.1253	15.8452	33.3399	38.2115	36.5348	30.1573	21.5219	19.3326	28.1782	26.9642	31.5031	24.8223	20.2417	22.9852
itf01g00120.t2	Nucleotide-sugar transporter family protein	2.1818e-05	0.317953	1.77186e-06	0.495122	0.279058	0.944103	2.52958e-05	1.44591	0.383859	0.366693	1.10215e-05	1.62055e-05	3.86137	0.618481	3.07296	2.88049	2.65645	3.12544	5.14073	2.59501	1.69817	1.11686	2.24315	3.00365
itf01g00130.t1	conserved hypothetical protein	3.51034	3.68792	1.95104	5.30347	6.74802	4.4384	6.99331	6.49706	7.5215	3.65916	5.34529	5.69154	3.26137	3.76957	4.41223	5.87801	3.65364	5.31191	3.98453	2.86409	3.57275	2.91963	2.96817	2.93638
itf01g00140.t1	Tetratricopeptide repeat (TPR)-like superfamily protein	6.15773e-09	1.2502e-06	0.409692	0.000621018	1.93972	0.000546021	1.87628e-09	7.90427e-10	0.000358996	2.36623e-06	0.00114545	0.00073257	7.94139e-06	8.39502e-05	9.55767e-06	6.64496e-05	0.0187917	0.000541879	0.485549	4.07341e-05	7.62901e-06	8.7029e-05	5.81501e-06	2.32921e-05
itf01g00140.t2	Tetratricopeptide repeat (TPR)-like superfamily protein	9.87171	4.70065	2.17407	3.30022	11.2744	8.45521	7.27216	9.92292	6.70007	3.02381	5.59779	4.39568	13.3375	11.767	13.0493	15.3085	13.148	14.2718	12.0557	9.17787	10.2525	10.4926	11.4744	10.8457
itf01g00140.t3	Tetratricopeptide repeat (TPR)-like superfamily protein	0.282267	0.00064497	1.24823	10.4746	0.00944609	2.20303	0.0122693	0.0843213	1.59664	0.00231679	2.38212	2.26917	0.000697996	0.000314184	0.000408845	0.000101567	2.69099e-12	1.07485e-11	0.000547336	3.97186e-05	0.000117099	0.00135358	0.000144742	9.80881e-05
itf01g00150.t1	DUF4228 domain containing protein	44.107	42.1195	21.1797	110.822	86.7923	87.7645	176.001	182.628	201.615	284.287	290.075	267.081	39.5141	32.4145	39.3159	134.532	104.151	82.8247	205.865	209.612	235.006	231.623	229.234	192.379
itf01g00160.t1	hypothetical protein	0	0	0	0	0	0	0	0	0	0	0	0	0	0	0	0	0	0	0	0	0	0	0	0
itf01g00170.t1	Cysteine/Histidine-rich C1 domain family protein	1.54688	1.62216	0.686012	1.24945	1.55222	1.31588	1.42286	0.887634	1.67561	0.460354	1.18777	0.720267	0.593324	0.309152	0.417751	0.217192	0.269886	0.644671	0.499232	0.532388	0.314764	0.77749	0.553894	0.616752
itf01g00180.t1	squamosa promoter binding protein-like	1.02333	0.397241	0.451917	1.9028	1.55465	1.55874	9.83571	11.4293	10.5175	5.84376	11.3905	8.89805	0.824397	0.827984	1.51451	3.29269	1.87732	2.9747	7.92866	5.70128	7.1446	6.05695	6.51348	5.64665
itf01g00200.t1	CP12 domain-containing protein	79.4438	120.334	413.277	55.1731	62.2154	33.79	137.091	82.8646	101.108	160.87	182.293	165.311	28.6992	32.2146	30.1175	19.2805	25.4502	26.2538	64.4936	71.6904	63.059	48.9597	49.5879	48.2846
itf01g00210.t1	BUB1-related (BUB1: budding uninhibited by benzymidazol 1)	0.839368	0.46377	0.74609	1.12611	1.1363	0.606379	3.43346	3.50649	4.80525	2.41282	4.26721	3.11417	0.133412	0	0	0.131158	0.0622535	0	1.1132	2.72528	2.53227	1.35164	2.06496	0.933161
itf01g00220.t1	Zinc finger C-x8-C-x5-C-x3-H type family protein	17.7506	15.0608	5.5862	13.6721	16.5029	16.2708	20.6309	13.0754	15.1239	15.6074	18.4584	23.1224	6.31095	7.54732	7.88149	7.34349	5.55147	4.39505	6.81258	8.88799	10.5733	10.1027	8.65611	7.21775
itf01g00220.t2	Zinc finger C-x8-C-x5-C-x3-H type family protein	4.60526	10.5971	8.0567	4.97941	4.95234	5.87936	4.72473	7.50722	5.35024	4.30088	4.72975	3.08914	8.64058	8.78696	8.73432	9.82702	9.79865	12.2908	8.44505	8.19227	8.5133	8.81626	8.58855	8.63808
itf01g00230.t1	basic region/leucine zipper motif	40.675	45.3316	39.9391	47.0075	46.5358	49.191	33.2666	37.6755	29.6059	35.8618	41.2392	40.7479	54.924	55.5587	52.3014	54.3004	50.2952	49.8112	40.7747	42.8443	41.2617	41.7994	37.5013	33.4554
itf01g00240.t1	Phosphofructokinase family protein	32.6991	24.6295	21.5482	30.8965	37.0926	35.324	29.6729	32.5901	31.2596	25.0495	30.9628	29.4287	55.1951	61.2522	67.0419	55.285	37.1603	38.0199	35.187	33.4377	34.722	28.4813	28.2467	33.189
itf01g00250.t1	Uridine diphosphate glycosyltransferase 74E2	0.0776905	0.239629	0	0.134194	0.0590276	0.0621751	0.289782	0.29921	0.380766	0.354495	0.286279	0.164952	0.207222	0	0.121919	0.106302	0.261089	0.049959	0.19843	0.160253	0.100912	0.212254	0.0462962	0.172089
itf01g00270.t1	ARID/BRIGHT DNA-binding domain-containing protein	33.142	25.1374	26.1669	48.9921	52.7652	40.9878	28.3667	24.5268	23.7248	14.6555	36.4382	29.8764	25.1353	29.0832	30.3872	29.7037	24.8638	25.9499	21.6803	16.5972	19.9558	18.3645	16.3588	16.9566
itf01g00290.t1	AT hook motif DNA-binding family protein	0	0	0	0	0	0.15932	0	0	0	0	0	0	0	0	0	0	0	0	0	0	0	0	0	0
itf01g00310.t1	HSP20-like chaperones superfamily protein	0.000631506	6.27895	0.00121278	0.0007469	0.00200416	4.29643	3.51386	1.63735	0.000872574	0.00203741	1.89465	3.71769	1.38383	1.46257	0.432636	3.20381	8.41294	3.11957	3.64878	2.49479	0.00451226	0.0315788	3.75828	0.00124081
itf01g00310.t2	HSP20-like chaperones superfamily protein	6.58984	1.35726	5.42528	6.93359	8.25421	2.91503	2.85353	7.63918	7.97543	9.22338	7.25274	5.79161	5.7382	6.97175	8.41252	6.24933	0.276336	4.59021	6.45776	6.5788	9.62149	7.60492	3.67134	8.05292
itf01g00320.t1	phosphate transporter 1;8	0.258929	0.223417	2.59603e-05	0.272789	0.240695	0.359151	2.00781	4.35161	1.37609	2.24948	2.10139	1.59869	1.20263	0.380748	0.383671	1.15	1.59502	3.41449	3.81953	4.0012	3.66017	3.66729	4.02334	3.92216
itf01g00320.t2	phosphate transporter 1;9	0.147707	1.05395e-05	0.21748	0.145844	0.156929	3.88633e-06	1.46543	2.7891	1.16386	3.16198	2.6073	3.74388	0.290796	0.000195793	2.21383e-07	0.146406	2.34966	2.72852	0.937198	1.57432	1.69727	1.33307	0.622739	1.08119
itf01g00340.t1	NAC (No Apical Meristem) domain transcriptional regulator superfamily protein	0	0	0	0.0851866	0.165008	0	0.435881	0.629104	0.160545	0	0.25705	0.149505	0	0	0.174724	0.236177	0.13658	0.153433	0.208368	0.277221	0.273374	0.152496	0.110304	0.137536
itf01g00350.t1	STRUBBELIG-receptor family	0.0113528	0.00461399	0	0.0135457	0.0127598	0.0129773	0.00663214	0.00203358	0.00015926	0.00489173	0.00987473	0.00940217	0.00158573	0.00380581	0.115056	0.000875051	0.000152788	0.000113348	0.00235178	0.102383	0.00151402	0.00012591	0.00076598	0.000445745
itf01g00350.t2	STRUBBELIG-receptor family	0.0180681	0.0108832	0	0.0242771	0.0273988	0.0285378	0.0207235	0.0125327	0.000130449	0.0165035	0.0250856	0.0228131	0.0079071	0.0107386	0.115343	0.00765195	0.00553356	0.00618421	0.0109341	0.0648895	0.00804065	0.00532502	0.00758727	0.006063
itf01g00350.t3	STRUBBELIG-receptor family	0.0756335	0.0591075	0	0.213589	0.294178	0.342116	0.484109	0.553653	0.741703	0.323733	0.568494	0.313486	0.162514	0.0700734	0.113927	0.293494	0.525604	0.178871	0.283394	0.00768062	0.199823	0.203372	0.351596	0.344135
itf01g00360.t1	conserved hypothetical protein	24.6303	32.0247	54.9437	26.8411	30.7943	26.9035	24.1163	20.4568	20.0829	22.2229	41.7463	30.5633	18.5552	21.2193	21.4021	16.6477	15.4296	18.6257	24.4741	25.9047	20.1039	18.5754	20.5691	17.1578
itf01g00380.t1	cAMP-regulated phosphoprotein 19-related protein	13.9099	6.94418	0	13.9235	12.5499	5.82595	11.1685	7.29861	11.7341	8.3895	15.7462	19.0927	3.08515	7.13216	7.9102	3.97756	7.03513	12.4859	8.51221	8.10338	8.22151	5.76567	7.4195	7.88859
itf01g00390.t1	GCR2-like	7.72112	6.40723	6.99147	11.1043	12.9484	9.54386	4.85374	4.33304	4.0678	4.38406	6.031	5.07542	4.97815	4.22215	5.21356	10.4116	7.26109	12.6913	2.84579	2.55921	2.69997	2.83716	3.97771	3.43393
itf01g00390.t2	GCR2-like	5.1085e-05	7.98085e-05	0.000934002	4.51472e-05	0.000110162	0.000166414	1.53654e-05	0.000324197	0.000135228	0.000380554	5.69479e-05	0.000108627	2.39235e-05	3.75514e-05	0.000180033	0.000108533	0.00340415	0.000116072	1.89036e-05	3.88288e-05	0.000213059	0.00010943	3.91004e-05	7.07071e-05
itf01g00400.t1	CAAX amino terminal protease family protein	2.17823	3.38872	5.10335	0.622633	4.76898	1.15941	4.55162	2.7276	2.67738	2.02257	1.87047	2.6365	3.11883	2.94209	2.32538	2.05425	7.37355	4.72675	2.43165	3.37835	1.95796	2.78191	3.14897	4.73018
itf01g00410.t1	RING membrane-anchor	40.8134	85.2704	51.5717	41.1179	33.2594	19.5557	55.7761	49.8846	27.044	81.168	89.7937	70.2303	51.9444	45.2854	14.0678	46.114	68.9261	35.9273	35.903	58.3173	43.5908	59.407	84.4313	60.0375
itf01g00410.t2	RING membrane-anchor	5.85028	12.7206	9.95836	9.81803	8.2327	14.1977	8.75973	33.034	25.5625	19.053	18.6211	26.0392	37.0641	34.3101	44.4545	37.3154	26.7294	17.1489	58.1351	58.1542	60.1237	45.2307	21.0699	55.3989
itf01g00420.t1	Protein of unknown function (DUF1421)	50.8982	40.1949	47.5045	55.1751	50.7575	52.9893	35.2166	29.7223	30.5102	23.3494	36.4083	34.9172	34.234	35.8402	33.0819	39.5527	39.2106	37.1286	24.4055	20.4194	27.3682	22.698	26.836	20.2267
itf01g00430.t1	ubiquitin-conjugating enzyme	4.23069	3.8546	2.02509	5.644	6.73143	5.46785	3.28772	3.97935	3.57013	3.22495	2.95919	4.1434	8.71858	10.5671	7.82927	6.53337	4.73114	3.45854	5.26553	4.6739	4.59198	4.85162	3.62144	3.75782
itf01g00430.t2	ubiquitin-conjugating enzyme	0.490029	0.120651	6.91089e-80	0.147538	0.386973	0.652283	0.201729	0.421575	2.50972e-12	2.02365e-14	0.630295	0.13869	0.609026	0.228772	0.265356	0.517545	0.125766	0.215596	7.48983e-12	0.150799	0.139737	0.152575	0.272121	1.77963e-17
itf01g00430.t3	ubiquitin-conjugating enzyme	3.79348e-05	3.12099e-05	0.0178073	5.45208e-05	0.000118454	0.139595	7.89723e-06	5.77299e-05	4.60375e-05	9.49188e-05	0.000801632	2.9607e-05	0.167109	0.000171408	0.508262	0.000607184	0.000325378	1.46647	3.72572e-05	5.59315e-05	4.6567e-05	0.300323	0.510155	7.69808e-05
itf01g00440.t1	conserved hypothetical protein	1.01705	0.960893	0.88933	1.07696	1.07343	0.62098	17.9774	9.87946	12.8444	7.5854	5.81833	6.66032	0.103724	0.0650713	0.0549597	0.627732	0.353526	0.638065	3.2981	3.55293	3.45658	4.39239	4.12118	4.02252
itf01g00450.t1	conserved hypothetical protein	0.245227	0	0	0.286227	0.794124	0	0.287317	0.288562	0	0.295801	0.950418	0.282605	0	0	0	0	0	0	0.402969	0.342674	0.315876	0	0.602263	0.338399
itf01g00460.t1	Glycosyl hydrolase superfamily protein	0.0590912	0.0303331	0.0797758	0.0350315	0.0910908	0	0.0955407	0.100338	0.0712725	0.0318242	0.0747991	0.12634	0	0	0.0394999	0.0678121	0	0	0.129731	0.0682791	0.0325742	0.0700305	0.124991	0.0358436
itf01g00470.t1	basic helix-loop-helix (bHLH) DNA-binding superfamily protein	2.53733	2.07893	1.42171	2.05776	2.69915	1.94563	2.61708	2.97642	2.46746	4.34386	6.52702	4.34058	2.06672	2.1184	2.30782	1.15148	0.988362	2.12007	2.31402	2.71466	1.97689	2.45696	2.1196	2.14808
itf01g00480.t1	basic helix-loop-helix (bHLH) DNA-binding superfamily protein	2.42588e-05	3.31712e-05	0.000111864	3.22474e-07	0.000120973	0.611062	6.80447e-05	0.478249	0.000121771	0.248016	0.00066195	0.681634	0.401109	2.1022e-05	1.79011e-05	7.63803e-05	0.000148944	0.000317743	0.000600198	0.000162036	7.87493e-06	0.484205	7.88785e-05	0.000372854
itf01g00480.t2	basic helix-loop-helix (bHLH) DNA-binding superfamily protein	0.93201	0.869405	2.01792	3.12732e-06	0.484704	0.000214466	1.29608	2.69483	0.704317	0.812035	1.51661	0.150665	0.260967	0.618237	0.531331	0.705041	0.700018	0.484245	1.55945	1.59478	0.879377	2.964	4.16565	3.74117
itf01g00480.t3	basic helix-loop-helix (bHLH) DNA-binding superfamily protein	1.70249e-06	4.93326e-09	6.52362e-08	0.119758	1.80617e-06	0.000416262	1.08871	0.980867	0.835282	0.206825	0.528465	0.690067	2.59072e-09	6.86307e-07	6.08086e-07	2.81711e-11	9.84896e-10	1.75889	3.97822e-10	0.434232	4.54113e-07	1.63614	0.657096	0.519651
itf01g00490.t1	basic helix-loop-helix (bHLH) DNA-binding superfamily protein	2.1378	0.134184	0.593702	0.161272	0.210781	0	0.943269	1.17929	0.683372	3.08491	4.99672	3.27652	2.02916	0.679713	0.308282	0.184787	0.645331	0.0959603	5.09618	3.35889	4.4403	4.48398	6.88979	6.2333
itf01g00500.t1	hypothetical protein	0.533652	0.829859	0	1.07324	0.825398	1.15029	0.743568	0.762717	0.675909	0.82546	0.344704	1.48377	0	0.183303	0	0.594498	0.326957	0	0.349521	0.144902	0.273399	0.332975	0.383313	0.319731
itf01g00530.t1	O-acyltransferase (WSD1-like) family protein	0.0348004	0.0364042	0	0.036389	0.0961517	0	0.0337931	0	0.0428963	0	0	0.064399	0.0478529	0.120438	0.104868	0.098847	0	0.109203	0.114849	0.0477036	0.044222	0.0576457	0	0.0548198
itf01g00540.t1	early nodulin-like protein	2.27434	1.63365	2.2062	2.20813	3.22339	4.60454	2.39997	2.12445	2.54999	1.40872	1.73989	1.89164	0.263658	0.326333	0.892478	1.03522	0.391572	0.71184	0.491188	0.127683	0.245505	0.143888	0.534248	1.27674
itf01g00550.t1	targeting protein for XKLP2	5.82584	5.46248	2.57847	4.89472	5.47214	4.75292	3.06521	2.1571	3.52284	7.11206	0.00381314	0.0215214	4.56868	3.76599	3.29805	5.22401	3.71035	7.72657	0.0041556	2.35034	0.00670591	0.00764755	0.000774983	2.07062
itf01g00550.t2	targeting protein for XKLP2	0.00247623	0.00231989	0.00703307	0.00280586	0.0028878	0.00346193	6.30752	5.27457	6.95066	1.39828	9.48768	9.33003	0.00276099	0.00416163	0.923219	0.00356788	0.0065737	0.0165919	6.9649	3.80009	7.40985	7.54804	5.86669	4.71734
itf01g00580.t1	LOB domain-containing protein	0.0138168	0	0	0	0	0	0.0125299	0	0	0	0	0	0	0	0	0	0.0326621	0	0	0	0	0	0	0
itf01g00590.t1	Arabidopsis RAC-like	0.688997	1.59959	1.00978	0.257157	0.417805	0.180125	1.56158	2.0136	1.70767	1.2012	1.42351	1.85326	0.927586	1.32266	1.74903	0.303657	0.614503	0.807003	2.08712	2.73555	1.67652	1.51867	1.08547	0.795137
itf01g00600.t1	RAB GTPase homolog A1F	2.25352	2.90068	0.772822	6.87514	5.35045	5.50792	2.45592	2.81308	2.06714	2.62399	1.80153	2.2046	2.53843	2.31699	1.75715	4.7882	5.67486	3.82659	1.71081	1.45478	1.87756	1.51101	2.00332	1.2033
itf01g00610.t1	acyl-CoA oxidase	14.7948	7.60588	2.01833	16.6336	15.4329	13.0062	9.34468	9.41097	10.4955	6.70918	9.06416	10.5994	8.95744	8.57423	9.44128	11.497	10.1799	7.96437	9.50314	8.29576	9.54632	7.73586	8.33886	7.14838
itf01g00620.t1	acyl-CoA oxidase	4.62629	2.70364	2.48804	3.42064	3.69717	2.11864	3.4523	4.85231	3.60891	4.54107	5.50319	4.80975	3.46666	5.79817	6.90743	5.08941	7.06817	6.88612	12.5553	14.3875	12.668	9.62144	8.9776	7.26189
itf01g00620.t2	acyl-CoA oxidase	0.591172	0.168503	1.41172e-17	0.435982	6.05299e-05	1.78947	0.993614	0.570471	0.413667	0.650567	1.02225	1.53461	2.03744	0.56583	0.313987	1.35001	1.35616	1.09189	1.44408	1.03378	1.32634	0.845778	0.97344	2.66395
itf01g00620.t3	acyl-CoA oxidase	2.32997e-05	4.46834e-05	0.000372298	0.234189	3.24607e-07	2.47683e-05	2.79084e-05	1.17767e-07	0.718491	7.86356e-05	0.223186	1.1223e-05	2.2135	3.51402e-05	0.430611	1.55547	0.810127	1.48	1.30201	2.8509e-05	0.530423	0.805368	0.447235	1.08711
itf01g00630.t1	Optic atrophy 3 protein (OPA3)	65.3885	86.6036	215.807	29.3752	31.5209	26.0599	17.5821	11.0899	15.758	6.67621	20.775	15.9394	25.0483	27.4851	31.4226	26.074	27.5377	28.5906	9.65009	14.765	9.98837	21.5991	20.1659	19.4243
itf01g00630.t2	Optic atrophy 3 protein (OPA3)	28.4438	31.9436	63.714	10.0918	14.2088	17.1409	10.8949	9.51932	8.34483	10.5591	9.60575	10.1107	15.6383	17.4367	15.3656	17.7776	11.099	9.09306	8.88409	8.26745	9.35	7.20564	13.7569	11.3416
itf01g00640.t1	hypothetical protein	230.198	213.354	126.337	115.765	147.12	176.823	70.8065	84.9876	76.7584	62.8837	65.2447	72.6734	244.856	196.861	225.8	174.208	111.056	100.024	132.042	104.36	97.7504	48.3171	91.8141	76.9611
itf01g00650.t1	proteophosphoglycan-related	230.253	207.488	56.3078	115.609	126.23	129.474	73.229	86.6519	94.3336	112.402	57.5977	65.7165	116.923	119.34	82.1679	114.967	93.8766	175.234	69.459	61.9017	74.5154	102.216	103.399	75.5622
itf01g00660.t1	FASCICLIN-like arabinoogalactan	1.30466	1.35075	0.791656	0.553168	0.690681	0.388939	191.444	150.02	181.453	168.118	98.7671	117.074	2.0723	1.57133	0.91742	1.24822	0.954448	1.56731	148.953	168.918	162.77	181.99	170.869	154.481
itf01g00670.t1	Homeodomain-like transcriptional regulator	0.0929714	0.0783295	0	0.196257	0.205179	0.150653	0.77468	0.686178	1.00894	0.293721	0.91293	0.618527	0.33255	0.131831	0.184718	0.345116	0.128893	0.395819	0.388846	0.435878	0.582417	0.569721	0.537375	0.345321
itf01g00680.t1	Protein E6	16.7918	9.24217	10.9655	9.33692	8.81703	15.3634	49.1665	44.5665	52.3046	53.5149	66.2782	67.9292	19.5128	20.1758	22.7943	11.2989	11.0912	13.3943	25.372	24.7476	25.1265	12.7254	14.3103	16.7349
itf01g00690.t1	26S proteasome regulatory subunit S2 1A	92.176	50.3407	45.3939	88.371	86.1068	106.086	68.954	81.461	74.2857	47.2918	75.1409	76.0236	104.883	108.736	115.59	116.484	57.7805	67.1455	89.9628	79.5033	90.2089	78.0139	77.9363	82.7774
itf01g00700.t1	nucleotide binding;protein binding	31.0912	24.5315	27.2083	30.7322	37.4882	34.0428	25.1089	27.3202	25.7594	26.1905	37.1537	34.0562	30.3337	31.2506	40.6247	25.6978	24.8274	23.4956	32.4308	27.0835	28.5483	22.8821	23.575	24.2625
itf01g00710.t1	Protein NUCLEAR FUSION DEFECTIVE 6, chloroplastic/mitochondrial	5.54379	3.55886	0.000129236	1.54978	4.35874	5.67253	5.034	3.09085	7.11789	2.09415	2.66448	0.00012031	1.16135	1.78173	5.60919	4.98165	3.156	5.9002	1.94011	1.51203	3.23538e-05	0.000479741	1.62194	0.000895122
itf01g00710.t2	Protein NUCLEAR FUSION DEFECTIVE 6, chloroplastic/mitochondrial	9.81489	18.6534	23.2933	15.6931	13.3394	14.3485	11.784	12.9839	10.5242	41.4516	24.6828	29.1492	6.03135	4.6917	2.53117	3.13492	8.60811	12.2588	2.8524	3.38274	7.69112	5.06864	5.29931	4.82921
itf01g00720.t1	Nucleic acid-binding, OB-fold-like protein	160.022	166.257	133.023	143.323	147.378	183.496	161.936	134.498	141.072	148.146	185.967	207.244	125.689	115.923	111.754	112.737	109.134	104.601	129.506	132.165	129.624	114.265	117.417	105.94
itf01g00740.t1	Pectinacetylesterase family protein	0	0	0	0	0	0	0	0	0	0	0	0	0	0	0	0	0	0	0	0	0	0	0	0
itf01g00750.t1	Pectinacetylesterase family protein	0	0	0	0	0	0	0	0	0	0	0	0	0	0	0	0	0	0	0	0	0	0	0	0
itf01g00760.t1	GDSL-like Lipase/Acylhydrolase superfamily protein	0	0	0	0	0	0.0941883	0	0	0	0.0767517	0	0	0	0.111213	0	0	0	0	0	0	0	0	0	0
itf01g00770.t1	GDSL-like Lipase/Acylhydrolase superfamily protein	0	0	0	0	0	0	0	0	0	0	0.0677049	0	0	0	0	0	0	0	0	0	0	0	0	0
itf01g00780.t1	GDSL-like Lipase/Acylhydrolase superfamily protein	0	0	0	0	0	0	0	0	0	0	0	0	0	0	0	0	0	0	0	0	0	0	0	0
itf01g00790.t1	GDSL-like Lipase/Acylhydrolase superfamily protein	0	0	0	0	0	0	0.575453	1.07417	0.950463	0.812577	0.448092	0.814696	0	0	0	0	0	0	0	0	0.308629	0.244671	0.237133	0.222552
itf01g00800.t1	S-adenosyl-L-methionine-dependent methyltransferases superfamily protein	3.42389	3.48152	1.64699	4.38125	5.00637	3.77347	10.9548	9.21458	10.1504	7.42029	7.62441	9.52067	2.79441	2.52678	2.94801	1.9105	3.08623	3.3952	7.95852	7.73051	7.47468	7.96226	7.82099	8.03496
itf01g00810.t1	Plant protein of unknown function (DUF828)	0	0.032472	0	0	0.0450795	0	0.0304038	0.137472	0.0354626	0	0	0	0	0	0	0	0	0	0	0.0375461	0.0358554	0.03756	0	0
itf01g00820.t1	hypothetical protein	5.98847	4.64458	16.6589	2.49545	3.35801	2.4913	1.17335	0.814631	9.48871e-06	0.671056	3.62477e-07	6.02935e-07	1.43542e-05	1.95875	5.17261	3.59064	3.46287	6.58139	5.91304e-28	6.20052e-05	1.63981	6.21765e-11	0.000178984	2.78531e-18
itf01g00820.t2	conserved hypothetical protein	2.11881	0.013083	0.00289417	7.94817	7.47578	6.55379	7.38498	0.0024924	6.12364	2.33849	7.02419	4.29837	3.72866	0.234954	0.193491	0.00899182	0.000751621	0.00106198	0.0120492	2.80806	1.36419	3.34424	1.88619	0.00597062
itf01g00820.t3	conserved hypothetical protein	7.54059	10.8152	5.77809	6.38511	7.91129	5.23922	0.00169222	7.66489	0.757907	4.36839	4.32852	6.24448	13.6997	15.2356	14.4882	9.66168	8.54689	12.6741	8.7023	5.54552	5.18202	5.57718	6.04896	8.43545
itf01g00830.t1	Adaptin ear-binding coat-associated protein 1 NECAP-1	53.5769	46.5192	69.9598	51.4912	55.0918	41.8645	27.9466	20.7403	24.3582	14.5458	33.5278	29.2828	24.2375	25.9199	25.2203	24.1123	27.7152	24.5254	14.6118	15.5042	14.6515	17.466	15.4481	14.4393
itf01g00840.t1	Methyltransferase domain containing protein	12.5495	12.6125	12.5781	16.1619	12.9101	12.099	67.1917	69.7228	60.2101	37.5589	44.3149	44.6682	6.20937	5.25098	6.53103	10.5302	13.7525	17.8949	45.7122	49.0255	43.4959	69.2855	69.5882	74.9187
itf01g00840.t2	Methyltransferase domain containing protein	0.41342	0.385923	8.22901e-06	0.815703	1.18437	1.12917	0.659547	2.86614	1.58052	0.736611	1.26897	0.347419	1.31503	1.07466	1.36751	1.74293	0.962671	1.62457	2.86043	2.23943	2.17849	3.17235	4.23396	3.87885
itf01g00850.t1	ABC-2 type transporter family protein	0.121839	0.0624572	0	0.285469	0.0468161	0.0485052	0.0992002	0.137621	0	0	0.0376732	0	0.465769	0.137875	0.395193	1.12101	0.950278	0.231982	0.0896211	0.142771	0.0677039	0.0395719	0.166826	0.237866
itf01g00860.t1	basic helix-loop-helix (bHLH) DNA-binding superfamily protein	10.9948	15.3754	16.0215	10.2321	12.0552	16.0473	6.32153	7.27917	5.30731	4.9667	7.38027	7.2937	9.77907	8.74821	9.58826	15.6602	11.8443	14.126	5.91367	7.97282	7.20901	8.32358	7.15156	7.5673
itf01g00870.t1	ketol-acid reductoisomerase	242.846	213.372	326.577	298.167	318.654	371.491	305.419	224.854	242.989	187.531	285.629	292.745	138.548	160.291	161.609	216.436	159.31	133.505	147.945	143.289	159.4	152.578	140.654	136.063
itf01g00880.t1	conserved hypothetical protein	0	0	0	0	0	0	0	0	0	0	0	0	0	0	0	0	0	0	0	0	0	0	0	0
itf01g00890.t1	general regulatory factor	107.246	113.228	83.2133	108.269	110.349	111.216	162.91	129.298	149.794	154.931	166.448	174.54	57.1464	60.5415	58.4051	71.4329	55.4446	68.5777	80.4289	86.5478	83.5364	86.0363	78.2132	83.7356
itf01g00910.t1	ATP synthase protein I -related	37.9865	50.9734	75.5435	31.7213	42.657	29.0346	76.5715	62.3296	69.7083	83.4202	77.2726	74.8448	38.4679	41.2953	41.6463	33.7296	37.5319	52.2194	72.0741	84.1223	74.0813	89.3374	83.386	96.0942
itf01g00920.t1	Protein of unknown function (DUF688)	0	3.92399e-06	0.0899945	5.85038e-06	0.0490317	0.198828	4.2956e-06	4.15564e-06	5.18683e-06	0.0366875	4.931e-06	0	0.165687	0	0.0910362	0	0.253247	0.0847857	0	0	0	0	0.107634	3.83445e-06
itf01g00920.t2	Protein of unknown function (DUF688)	0	0.0443691	0	0.0479932	0	0.000430713	0.043166	0.138558	0.107013	0	0.0506913	0	1.37896e-07	0	0	0	5.0128e-08	3.9041e-06	0	0	0	0	3.62956e-05	0.11247
itf01g00930.t1	Protein of unknown function (DUF1637)	2.20333	2.86384	1.82688	2.24261	2.16008	1.60108	1.79165	2.44975	1.66646	2.06201	0.847892	1.33778	2.16799	2.79822	2.51255	2.27266	1.79997	2.57457	1.7115	1.60554	1.96478	1.91244	1.77161	1.61893
itf01g00940.t1	alpha/beta-Hydrolases superfamily protein	0.877144	0.384147	0.435479	0.814234	0.73282	0.287995	2.99167	1.64421	2.31518	1.2971	1.38299	1.54727	0.524819	0.735308	0.831234	1.09092	0.605096	1.44893	1.46146	1.36953	2.10306	2.6665	2.86193	2.29899
itf01g00950.t1	Domain of unknown function (DUF313)	0	0	0	0	0	0	0	0	0	0	0	0	0	0	0	0	0	0	0	0	0	0	0	0
itf01g00960.t1	Domain of unknown function (DUF313)	0	0	0	0	0	0	0	0	0	0	0	0	0	0	0	0	0	0	0	0	0	0	0	0
itf01g00970.t1	alpha/beta-Hydrolases superfamily protein	13.0058	8.12204	6.03464	17.1468	23.6814	17.0389	83.9506	62.7474	85.746	70.9294	87.7365	83.3151	3.95198	3.38124	5.0246	5.29767	5.76193	10.3768	43.8126	31.271	45.5685	54.4903	58.3691	39.4162
itf01g00980.t1	Ras-related small GTP-binding family protein	26.7588	34.0558	32.4652	21.7162	21.6602	23.2164	26.1343	24.1244	23.7921	30.9784	27.8108	28.9757	18.4251	20.3244	20.6722	20.5078	18.3011	23.2297	22.6585	26.4768	24.2628	29.6755	22.7114	25.4117
itf01g00990.t1	Domain of unknown function (DUF313)	0	0	0	0	0	0	0	0	0	0	0	0	0	0	0	0	0	0	0	0	0	0	0	0
itf01g01000.t1	WRKY DNA-binding protein	8.9655	7.65544	14.6266	5.46028	4.5843	4.45863	16.6712	16.112	12.3453	11.2755	16.6137	14.7112	4.31484	4.1649	3.05509	4.98659	6.54182	8.58112	8.77811	8.65238	9.69455	11.4499	11.4725	8.08194
itf01g01010.t1	Ankyrin repeat family protein	0.0902096	0	0	0.0242202	0.0674624	0.102915	3.02098	3.68949	2.88348	7.37684	8.46111	8.12336	0.111864	0	0.0582748	0.620145	1.18662	0.613095	1.08279	1.53713	1.38953	2.54938	2.26625	1.86907
itf01g01020.t1	Ankyrin repeat family protein	0.271752	0.210337	0.0883864	0.256883	0.274563	0.236818	0.960425	0.92287	1.23967	1.08329	0.939496	1.19729	0.0554084	0.144986	0.848125	0.524974	0.603898	1.16118	2.97183	2.34931	1.85701	1.32681	1.73626	2.10478
itf01g01030.t1	Ankyrin repeat family protein	0	0	0	0	0	0	0.0391993	1.8698	0	0.0430896	0.0428698	0	0.295123	0.0785049	0	0.736692	1.12915	0.875503	6.33361	5.69641	5.55847	2.46636	2.98768	3.26802
itf01g01040.t1	Ankyrin repeat family protein	0	0	0	0	0	0	0	3.03128	0.234645	0.294121	0.413515	0.219168	0	0	0	0.456799	0.245178	1.61193	5.48618	5.07106	4.62267	3.8223	4.56688	3.22052
itf01g01060.t1	Ankyrin repeat family protein	0.151812	0.0388231	0	0.122864	0.173024	0.289907	4.29846	8.12084	4.0564	5.10057	9.45428	8.77024	1.3274	0.364642	0.907403	1.78661	3.14372	5.50761	13.0728	11.39	12.6903	9.88036	9.73846	10.6097
itf01g01070.t1	Ankyrin repeat family protein	0	0	0.35252	0.39885	0.361834	0.175634	2.85559	15.6107	3.13159	3.9057	7.08591	7.76274	2.53469	1.82089	3.53	6.24733	2.64602	12.3952	25.0595	14.7879	26.0719	18.9163	20.6238	16.1023
itf01g01080.t1	Ankyrin repeat family protein	0	0	0	0	0	0	0	0.0661169	0.068776	0	0.0307388	0	0	0.051348	0.0436707	0.273652	0.48725	0.849308	0.247483	0.246789	0.155969	0.76622	0.72392	0.746807
itf01g01090.t1	Ankyrin repeat family protein	0	0	0	0	0	0	6.22787e-05	9.08924e-07	7.37619e-05	8.04765e-05	0	5.0129e-05	0.0877069	0.000328979	4.37421e-06	0.0227584	0.000856958	2.1075	4.86949e-05	1.97949	0.971643	0.133582	0.534629	0.00472652
itf01g01090.t2	Ankyrin repeat family protein	0	0	0	0	0	0	3.88101e-08	0.190407	5.79803e-09	1.66858e-08	0	3.48349e-08	0.471002	1.33457e-10	0.14329	0.901369	0.419172	5.4855e-06	2.41364	1.01566	1.35234	0.962053	0.821558	2.36539
itf01g01090.t3	Ankyrin repeat family protein	0	0	0	0	0	0	0.0361234	6.31526e-05	0.174517	0.0421413	0	0.0366548	1.74905e-16	0.270962	0.728753	2.66536e-11	2.22921	8.86489e-05	0.99069	0.457898	0.895344	0.952168	1.0288	0.501744
itf01g01100.t1	Ankyrin repeat family protein	0.155437	0.156787	0	0.521768	0.221795	0.239746	1.59496	2.07674	1.91757	1.00034	1.43045	1.73747	0.180986	1.00932	0.212521	0.768804	1.11339	1.64138	2.90235	3.8918	2.95573	4.66976	4.04221	4.50933
itf01g01110.t1	ribosomal protein large subunit 16A	68.9182	112.472	66.0885	53.4011	58.0401	83.1281	103.405	125.274	95.3293	194.009	102.623	118.832	105.358	125.166	123.318	124.425	103.762	92.8235	167.756	177.761	173.513	140.808	116.594	135.149
itf01g01120.t1	Pentatricopeptide repeat (PPR-like) superfamily protein	0.0562691	0	0	0.0601522	0.079825	0	0.108866	0.0630622	0	0.0659732	0.065225	0.0544949	0	0.0878351	0	0.0707925	0	0.0766166	0	0	0	0.0762801	0	0
itf01g01130.t1	SHAGGY-related protein kinase dZeta	25.2373	16.215	25.6661	23.8118	21.9005	20.8415	17.1657	16.7099	19.3406	9.99799	18.2995	14.1132	14.3669	15.4746	14.8285	18.4975	15.801	19.5627	12.4013	13.8136	14.0188	14.2831	17.1183	11.6425
itf01g01130.t2	SHAGGY-related protein kinase dZeta	1.21666	1.186	0.000948314	0.350143	0.491225	1.50791	0.348868	4.309e-05	0.670049	0.000132679	2.58642e-05	1.38818	4.14225	1.71288	3.29628	3.21657	5.18958	1.16618	2.55981	0.701682	1.97151	1.87806	1.16935	4.08784
itf01g01140.t1	Peroxisomal membrane 22 kDa (Mpv17/PMP22) family protein	9.59144	10.1823	7.98821	8.25298	10.7672	7.40426	14.3999	15.2544	13.0642	10.9145	11.4325	11.668	7.8884	8.35762	6.68603	7.45218	9.27087	10.4422	11.3934	11.8554	10.477	10.695	12.8923	12.097
itf01g01140.t2	Peroxisomal membrane 22 kDa (Mpv17/PMP22) family protein	5.08274e-06	3.60851e-06	3.67053e-07	2.12717e-05	6.49576e-06	0.630133	3.93302e-06	1.09073	0.583505	1.59057e-05	2.49246e-06	4.05876e-06	0.583025	0.0281741	1.75616	2.86737	0.55204	4.19222	2.46139	2.6714	4.76355	6.4643	2.78223	4.52074
itf01g01150.t1	Ankyrin repeat family protein	1.87517	1.94631	1.16547	2.14196	2.452	2.18048	2.48187	1.96001	2.55949	1.146	1.01931	1.55432	0.515672	0.565976	0.815711	0.572247	0.721259	0.710214	0.73345	0.538493	0.381988	0.543581	0.895584	0.749222
itf01g01160.t1	cytochrome P450, family 72, subfamily A, polypeptide	5.57651	4.10899	2.1411	6.95232	7.90336	7.4725	16.507	10.2884	16.3047	8.39026	16.2271	14.9502	0	0	0	0.0338199	0	0	3.62471	4.07812	3.77201	2.52859	3.27109	1.54241
itf01g01170.t1	conserved hypothetical protein	0.207178	0.121434	0	0.204812	0.116395	0.200026	1.42227	1.06125	1.54163	0.467429	0.626199	0.749364	0.0217981	0	0.106604	0.102286	0.0756407	0.246808	0.858795	0.840239	0.761535	0.432546	0.527195	0.586402
itf01g01180.t1	AGAMOUS-like	0	0	0	0	0.22722	0	0	0	0	0	0	0	0	0	0	0	0	0	0	0	0	0	0	0
itf01g01190.t1	AGAMOUS-like	0	0.0578045	0.265498	0	0	0.0921464	0	0.06741	0	0.0509922	0	0.0567031	0	0	0	0	0	0	0.063517	0	0	0	0	0
itf01g01200.t1	conserved hypothetical protein	8.6834	6.27294	14.9998	9.47991	10.5853	7.36224	18.0561	13.2343	14.1847	9.09446	19.0774	17.1662	3.41129	5.62281	6.19039	6.76104	4.69643	8.9024	8.93986	9.6693	9.36352	12.2462	12.9112	10.9127
itf01g01210.t1	CAP (Cysteine-rich secretory proteins, Antigen 5, and Pathogenesis-related 1 protein) superfamily protein	0.0605628	0.0624623	0	0	0	0	0	0.0805027	0	0.129602	0.0663944	0	0.0732382	0	0	0	0	0	0.168663	0.210687	0.0663403	0	0.092006	0.106564
itf01g01220.t1	CAP (Cysteine-rich secretory proteins, Antigen 5, and Pathogenesis-related 1 protein) superfamily protein	0	0	0	0	0	0	0	0	0	0	0	0	0	0	0	0	0	0	0	0	0	0	0	0
itf01g01230.t1	CAP (Cysteine-rich secretory proteins, Antigen 5, and Pathogenesis-related 1 protein) superfamily protein	0	0	0	0	0	0	0	0	0	0	0	0	0	0	0	0	0	0	0	0	0	0	0	0
itf01g01240.t1	CAP (Cysteine-rich secretory proteins, Antigen 5, and Pathogenesis-related 1 protein) superfamily protein	1.71246	0	0	0	0	0	0.130798	0.314025	0	0	0	0	0.154256	0	0	0.166337	0.869588	1.32166	0	0.155587	0	0	0	0
itf01g01250.t1	TRICHOME BIREFRINGENCE-LIKE	8.15677	6.15754	5.44526	8.63424	9.32173	8.0374	6.01525	7.54233	7.9603	4.30637	4.22731	5.5172	10.0833	11.5384	11.8956	11.8437	11.585	12.543	7.89196	8.1157	8.63942	8.25742	8.63599	8.94178
itf01g01260.t1	P-glycoprotein	0	0	0	0	0	0	0	0	0	0	0	0	2.99705e-06	0.0302934	0	0	0	0	0	0.011886	0	0	2.6314e-06	0.0124471
itf01g01260.t2	P-glycoprotein	0	0	0	0	0	0	0	0	0	0	0	0	0.0161312	0	0	0	0	0	0	0	0	0	0.0136201	0
itf01g01280.t1	P-glycoprotein	0	0	0	0.0134376	0	0.0351254	0	0	0	0	0	0	0.0229354	0.0145995	0	0	0	0.0114966	0	0	0	0	0	0.0120193
itf01g01290.t1	P-glycoprotein	0	0.0139753	0	0.0170594	0	0	0	0.060926	0	0	0	0	0.0153945	0	0.0172545	0.0156139	0.0155857	0	0.057582	0.0153019	0.0285393	0.0339906	0.123284	0.0653686
itf01g01300.t1	conserved hypothetical protein	0.000222281	5.28413	13.1506	0.000795244	0.000789729	9.39681e-05	0.000114913	0.000847629	0.108922	0.00457281	0.000810859	8.00253e-05	6.16864	0.0121529	2.28452	2.25722	13.6445	14.7527	0.000558666	1.98034	0.000284134	8.48389	1.05961	3.2327
itf01g01300.t2	conserved hypothetical protein	4.97551e-13	4.62758e-09	5.95699e-21	1.92762e-17	1.56524e-18	9.45448e-07	1.50618e-09	2.43136e-14	5.14282e-35	1.84162e-32	3.00634e-16	1.81101e-07	8.49925e-07	2.83236e-29	2.75285e-06	4.43463e-10	7.67195e-24	1.98288e-07	7.07628e-11	4.03815e-06	7.63532e-08	0.00010216	6.51642e-12	8.14901e-07
itf01g01300.t3	conserved hypothetical protein	8.75571	8.9352	9.42101	13.9347	14.5713	9.05978	10.6324	8.39661	5.557	7.00976	12.4264	9.6711	4.89969	5.98616	7.16792	6.93011	4.05247	9.80996	6.68199	5.78801	5.09619	2.86934	3.88616	2.35411
itf01g01300.t4	conserved hypothetical protein	23.855	14.2497	0.518517	24.7037	24.6869	25.6066	19.1232	15.4638	20.1408	19.5163	23.0398	24.7001	13.6802	17.3756	16.306	16.5243	0.00120004	2.85599	14.5704	12.9112	15.1756	7.18919	9.59959	10.5904
itf01g01310.t1	FAD/NAD(P)-binding oxidoreductase family protein	36.9031	9.02045	0.757519	23.908	21.5318	25.4133	2.79722	4.96952	3.8534	2.29712	2.6831	1.96026	9.09372	8.27787	10.284	10.201	4.07398	13.1436	3.86049	1.11651	2.49136	3.09905	2.50796	1.71924
itf01g01310.t2	FAD/NAD(P)-binding oxidoreductase family protein	4.11004e-05	3.35577e-05	7.17026e-05	2.42685e-05	1.91179e-05	6.67476e-05	3.52047e-05	2.06972e-05	4.10721e-05	4.15576e-05	2.87281e-05	4.02724e-05	3.29307e-05	4.00274e-05	4.19081e-05	2.96294e-05	2.87731e-05	2.67594e-05	4.72668e-40	2.55072e-05	4.84121e-12	4.35221e-13	2.9482e-05	3.18162e-05
[truncated: 42,158 more rows]

## Sheet: Table S3
Table S3. Differential expression (DE) of DroughtDB orthologs.
[truncated: 366 more rows]

[truncated: 1 more sheets: Table S4]
