# Supplementary material for: Transcriptomic analysis of sweet potato under dehydration stress identifies candidate genes for drought tolerance
Source: Plant Direct. 2018 Oct 30;2(10):e00092. doi: 10.1002/pld3.92 (PMC6508841; doi:10.1002/pld3.92)
Supplement: Supplementary file 3 [file PLD3-2-e00092-s003.xlsx]

## Sheet: 24h_down_BP
Rank	GO term	GO annotation	Annotated	Significant	Expected	P-value	Gene	Gene annotation	TF family
1	GO:0008283	cell proliferation	392	89	29.35	6.1e-21	itf00g05950	Cyclin B2;1
							itf00g20870	P-loop containing nucleoside triphosphate hydrolases superfamily protein
							itf01g00210	BUB1-related (BUB1: budding uninhibited by benzymidazol 1)
							itf01g02270	homolog of separase
							itf01g09860	P-loop containing nucleoside triphosphate hydrolases superfamily protein
							itf01g19570	Dynamin related protein 5A
							itf01g32210	P-loop containing nucleoside triphosphate hydrolases superfamily protein
							itf01g32920	Integrase-type DNA-binding superfamily protein	AP2/ERF-AP2
							itf01g32970	P-loop containing nucleoside triphosphate hydrolases superfamily protein
							itf02g02160	transducin family protein / WD-40 repeat family protein
							itf02g02840	RPA70-kDa subunit B
							itf02g04690	Histone superfamily protein
							itf02g07420	Protein of unknown function (DUF1666)
							itf02g25400	Leucine-rich repeat (LRR) family protein
							itf02g28170	ATP binding microtubule motor family protein
							itf03g06750	Tetratricopeptide repeat (TPR)-like superfamily protein
							itf03g06900	Chalcone-flavanone isomerase family protein
							itf03g09710	Histone superfamily protein
							itf03g13430	structural maintenance of chromosomes
							itf03g24660	cyclin-dependent kinase B2;2
							itf04g02800	homeobox protein	HB-HD-ZIP
							itf04g04420	Histone superfamily protein
							itf04g10400	conserved hypothetical protein
							itf04g25490	conserved hypothetical protein
							itf04g26590	Subtilase family protein
							itf05g14110	Microtubule associated protein (MAP65/ASE1) family protein
							itf05g17860	DNA-directed DNA polymerases
							itf05g18570	Integrase-type DNA-binding superfamily protein	AP2/ERF-AP2
							itf05g19390	basic helix-loop-helix (bHLH) DNA-binding superfamily protein	bHLH
							itf06g03060	mitotic-like cyclin 3B from Arabidopsis
							itf06g09130	SU(VAR)3-9 homolog
							itf06g11740	Histone superfamily protein
							itf06g11890	Histone superfamily protein
							itf06g11900	Histone superfamily protein
							itf06g14280	cyclin-dependent kinase B2;2
							itf06g16140	microtubule-associated proteins 65-1
							itf06g25760	RPA70-kDa subunit B
							itf07g01660	ubiquitin-conjugating enzyme
							itf07g07330	Leucine-rich receptor-like protein kinase family protein
							itf07g15750	DNA primase, large subunit family
							itf07g17860	Kinase interacting (KIP1-like) family protein
							itf07g18310	gamma histone variant H2AX
							itf07g18690	cellulose synthase-like D5
							itf07g23780	Minichromosome maintenance (MCM2/3/5) family protein
							itf07g23920	cyclin-dependent kinase B2;2
							itf08g03430	Leucine-rich receptor-like protein kinase family protein
							itf08g04250	Vacuolar import/degradation, Vid27-related protein
							itf08g04590	CYCLIN D3;3
							itf08g05260	Integrase-type DNA-binding superfamily protein	AP2/ERF-AP2
							itf08g13220	Plant protein of unknown function (DUF936)
							itf08g18010	DNA-binding HORMA family protein
							itf09g04450	methyltransferase
							itf09g13390	P-loop containing nucleoside triphosphate hydrolases superfamily protein
							itf09g16390	topoisomerase II
							itf09g16790	minichromosome maintenance (MCM2/3/5) family protein
							itf09g16800	minichromosome maintenance (MCM2/3/5) family protein
							itf09g16990	Histone superfamily protein
							itf09g25980	homeobox protein	HB-HD-ZIP
							itf10g04020	Minichromosome maintenance (MCM2/3/5) family protein
							itf10g13260	Protein kinase superfamily protein
							itf10g17440	SNF7 family protein
							itf10g19740	Histone superfamily protein
							itf10g24060	CYCLIN D3;1
							itf11g11380	ATP binding microtubule motor family protein
							itf11g14600	chromomethylase
							itf12g02340	CYCLIN B2;4
							itf12g02610	Tetratricopeptide repeat (TPR)-like superfamily protein
							itf12g02730	Chalcone-flavanone isomerase family protein
							itf12g04440	Integrase-type DNA-binding superfamily protein	AP2/ERF-AP2
							itf12g04740	CYCLIN D3;3
							itf12g18020	HMG (high mobility group) box protein
							itf12g23920	E2F target gene
							itf12g25920	basic helix-loop-helix (bHLH) DNA-binding superfamily protein	bHLH
							itf13g04220	Cell cycle regulated microtubule associated protein
							itf13g15140	syntaxin of plants
							itf13g16450	minichromosome maintenance (MCM2/3/5) family protein
							itf13g19600	NPK1-related protein kinase
							itf13g19880	C-8 sterol isomerases
							itf13g20060	Tesmin/TSO1-like CXC domain-containing protein	CPP
							itf13g20180	gamma histone variant H2AX
							itf14g08740	Minichromosome maintenance (MCM2/3/5) family protein
							itf14g17360	cell division cycle
							itf15g06530	inflorescence meristem receptor-like kinase
							itf15g09620	cyclin-dependent kinase B2;2
							itf15g10010	Minichromosome maintenance (MCM2/3/5) family protein
							itf15g10100	CYCLIN B2;4
							itf15g12340	histone H2A
							itf15g21090	cell division control
							itf15g22340	cyclin a2;1
2	GO:0009733	response to auxin	701	120	52.49	2.8e-17	itf01g17610	glycosyl hydrolase 9A1
							itf01g20230	tetratricopetide-repeat thioredoxin-like
							itf01g33950	myb domain protein r1	MYB
							itf01g35240	SAUR-like auxin-responsive protein family
							itf01g35250	SAUR-like auxin-responsive protein family
							itf02g11670	pinoid-binding protein
							itf02g12090	Auxin-responsive GH3 family protein
							itf02g12770	Thioredoxin superfamily protein
							itf02g26320	indole-3-acetic acid inducible
							itf02g26780	Cytochrome P450 superfamily protein
							itf03g16500	myb domain protein	MYB
							itf04g02800	homeobox protein	HB-HD-ZIP
							itf04g05820	Probable membrane-associated kinase regulator
							itf04g07500	indole-3-acetic acid
							itf04g25820	AUX/IAA transcriptional regulator family protein
							itf04g29900	Fusaric acid resistance protein-like domain containing protein
							itf04g29910	Fusaric acid resistance protein-like domain containing protein
							itf04g31590	Family of unknown function (DUF662)
							itf05g18280	Acyl-CoA N-acyltransferases (NAT) superfamily protein
							itf06g21560	SAUR-like auxin-responsive protein family
							itf07g04500	rhamnose biosynthesis
							itf07g12020	SAUR-like auxin-responsive protein family
							itf07g12060	SAUR-like auxin-responsive protein family
							itf07g20110	SAUR-like auxin-responsive protein family
							itf07g20120	SAUR-like auxin-responsive protein family
							itf08g03270	SAUR-like auxin-responsive protein family
							itf08g04610	myb domain protein r1	MYB
							itf08g10200	jasmonate-zim-domain protein	Tify
							itf09g00770	SAUR-like auxin-responsive protein family
							itf09g00780	SAUR-like auxin-responsive protein family
							itf09g00800	SAUR-like auxin-responsive protein family
							itf09g11920	Leucine-rich repeat protein kinase family protein
							itf09g23120	indoleacetic acid-induced protein
							itf09g23500	SAUR-like auxin-responsive protein family
							itf09g23520	SAUR-like auxin-responsive protein family
							itf09g23530	SAUR-like auxin-responsive protein family
							itf09g23540	SAUR-like auxin-responsive protein family
							itf09g23550	SAUR-like auxin-responsive protein family
							itf09g23570	SAUR-like auxin-responsive protein family
							itf09g23580	SAUR-like auxin-responsive protein family
							itf09g23590	SAUR-like auxin-responsive protein family
							itf09g23600	SAUR-like auxin-responsive protein family
							itf09g23610	SAUR-like auxin-responsive protein family
							itf09g23620	SAUR-like auxin-responsive protein family
							itf09g23630	SAUR-like auxin-responsive protein family
							itf09g23640	SAUR-like auxin-responsive protein family
							itf09g23710	SAUR-like auxin-responsive protein family
							itf09g23720	SAUR-like auxin-responsive protein family
							itf09g23730	SAUR-like auxin-responsive protein family
							itf09g23740	SAUR-like auxin-responsive protein family
							itf09g23750	SAUR-like auxin-responsive protein family
							itf09g23760	SAUR-like auxin-responsive protein family
							itf09g23770	SAUR-like auxin-responsive protein family
							itf09g23780	SAUR-like auxin-responsive protein family
							itf09g23820	SAUR-like auxin-responsive protein family
							itf09g23830	SAUR-like auxin-responsive protein family
							itf09g23840	SAUR-like auxin-responsive protein family
							itf09g23850	SAUR-like auxin-responsive protein family
							itf09g23930	SAUR-like auxin-responsive protein family
							itf09g23940	SAUR-like auxin-responsive protein family
							itf09g23950	SAUR-like auxin-responsive protein family
							itf09g23960	SAUR-like auxin-responsive protein family
							itf09g23970	SAUR-like auxin-responsive protein family
							itf09g23980	SAUR-like auxin-responsive protein family
							itf09g23990	SAUR-like auxin-responsive protein family
							itf09g24000	SAUR-like auxin-responsive protein family
							itf09g24010	SAUR-like auxin-responsive protein family
							itf09g24040	SAUR-like auxin-responsive protein family
							itf09g24050	SAUR-like auxin-responsive protein family
							itf09g24060	SAUR-like auxin-responsive protein family
							itf09g24070	SAUR-like auxin-responsive protein family
							itf09g24100	SAUR-like auxin-responsive protein family
							itf09g24110	SAUR-like auxin-responsive protein family
							itf09g24120	SAUR-like auxin-responsive protein family
							itf09g24150	SAUR-like auxin-responsive protein family
							itf09g24160	SAUR-like auxin-responsive protein family
							itf09g24170	SAUR-like auxin-responsive protein family
							itf09g24180	SAUR-like auxin-responsive protein family
							itf09g24190	SAUR-like auxin-responsive protein family
							itf09g24200	SAUR-like auxin-responsive protein family
							itf09g24210	SAUR-like auxin-responsive protein family
							itf09g24220	SAUR-like auxin-responsive protein family
							itf09g24230	SAUR-like auxin-responsive protein family
							itf09g24240	SAUR-like auxin-responsive protein family
							itf09g25980	homeobox protein	HB-HD-ZIP
							itf10g12610	Subtilisin-like serine endopeptidase family protein
							itf10g25280	SAUR-like auxin-responsive protein family
							itf10g25300	SAUR-like auxin-responsive protein family
							itf11g03010	rhamnose biosynthesis
							itf11g05260	Auxin-responsive GH3 family protein
							itf11g05270	Auxin-responsive GH3 family protein
							itf11g08570	Cytochrome P450 superfamily protein
							itf11g08580	Cytochrome P450 superfamily protein
							itf11g08590	Cytochrome P450 superfamily protein
							itf11g12430	sulfotransferase
							itf12g00530	Cytochrome P450 superfamily protein
							itf12g12440	SAUR-like auxin-responsive protein family
							itf12g12500	SAUR-like auxin-responsive protein family
							itf12g23300	anthranilate synthase alpha subunit
							itf13g06130	myo-inositol polyphosphate 5-phosphatase
							itf13g09930	myb domain protein	MYB
							itf13g12080	like AUX1
							itf13g15210	indole-3-acetic acid inducible
							itf13g15220	AUX/IAA transcriptional regulator family protein
							itf13g15560	flavonol synthase
							itf13g20620	AUX/IAA transcriptional regulator family protein
							itf13g21080	myb domain protein	MYB
							itf13g21490	AUX/IAA transcriptional regulator family protein
							itf14g18320	indole-3-acetic acid
							itf15g03420	Leucine-rich repeat protein kinase family protein
							itf15g08770	SAUR-like auxin-responsive protein family
							itf15g08790	SAUR-like auxin-responsive protein family
							itf15g08810	SAUR-like auxin-responsive protein family
							itf15g08820	SAUR-like auxin-responsive protein family
							itf15g08830	SAUR-like auxin-responsive protein family
							itf15g08840	SAUR-like auxin-responsive protein family
							itf15g08850	SAUR-like auxin-responsive protein family
							itf15g08890	SAUR-like auxin-responsive protein family
							itf15g08910	SAUR-like auxin-responsive protein family
							itf15g19230	indole-3-acetic acid inducible
3	GO:0015995	chlorophyll biosynthetic process	225	60	16.85	2.2e-15	itf00g33900	magnesium-protoporphyrin IX methyltransferase
							itf01g05440	P-loop containing nucleoside triphosphate hydrolases superfamily protein
							itf01g08940	Deoxyxylulose-5-phosphate synthase
							itf01g19340	COP1-interacting protein
							itf01g19820	fatty acid desaturase
							itf01g19860	fatty acid desaturase
							itf01g19890	fatty acid desaturase
							itf01g19900	fatty acid desaturase
							itf01g24990	dicarboxylate diiron protein, putative (Crd1)
							itf01g27250	hydroxymethylbilane synthase
							itf01g27410	chloroplast RNA binding
							itf01g31600	ascorbate peroxidase
							itf02g03670	Pyridine nucleotide-disulphide oxidoreductase family protein
							itf02g03680	Pyridine nucleotide-disulphide oxidoreductase family protein
							itf02g03890	NDH dependent flow
							itf02g07060	Thioredoxin superfamily protein
							itf03g00810	cyclophilin
							itf03g12570	cycloartenol synthase
							itf03g15480	Tetratricopeptide repeat (TPR)-like superfamily protein
							itf03g22310	cycloartenol synthase
							itf03g22340	cycloartenol synthase
							itf03g22360	cycloartenol synthase
							itf03g22370	cycloartenol synthase
							itf04g20110	NAD(P)-binding Rossmann-fold superfamily protein
							itf04g26810	phytochrome interacting factor 3-like	bHLH
							itf05g24670	Oxidoreductase, zinc-binding dehydrogenase family protein
							itf05g25220	protochlorophyllide oxidoreductase A
							itf06g18310	fatty acid biosynthesis
							itf06g23940	Glutamyl-tRNA reductase family protein
							itf06g24690	ATP synthase delta-subunit gene
							itf07g23880	Photosystem II reaction center PsbP family protein
							itf08g05690	Glutamyl-tRNA reductase family protein
							itf09g09020	high cyclic electron flow
							itf09g23570	SAUR-like auxin-responsive protein family
							itf09g23730	SAUR-like auxin-responsive protein family
							itf09g23770	SAUR-like auxin-responsive protein family
							itf09g23930	SAUR-like auxin-responsive protein family
							itf09g23950	SAUR-like auxin-responsive protein family
							itf09g23970	SAUR-like auxin-responsive protein family
							itf09g24040	SAUR-like auxin-responsive protein family
							itf09g24060	SAUR-like auxin-responsive protein family
							itf09g24100	SAUR-like auxin-responsive protein family
							itf09g24120	SAUR-like auxin-responsive protein family
							itf09g24170	SAUR-like auxin-responsive protein family
							itf09g24190	SAUR-like auxin-responsive protein family
							itf09g24240	SAUR-like auxin-responsive protein family
							itf09g25730	Chlorophyll A-B binding family protein
							itf10g01370	glyceraldehyde-3-phosphate dehydrogenase B subunit
							itf11g06620	cytochrome P450, family 97, subfamily A, polypeptide
							itf11g07810	Thioredoxin superfamily protein
							itf11g09940	fatty acid desaturase
							itf11g14190	photosystem II stability/assembly factor, chloroplast (HCF136)
							itf12g01830	PHYTOENE SYNTHASE
							itf12g19260	ATP binding
							itf12g26340	Tetratricopeptide repeat (TPR)-like superfamily protein
							itf13g01810	chloroplast thylakoid lumen protein
							itf14g05670	glutamate-1-semialdehyde-2,1-aminomutase
							itf14g15580	plastid transcriptionally active
							itf15g07600	high cyclic electron flow
							itf15g09780	glyceraldehyde-3-phosphate dehydrogenase B subunit
4	GO:0010583	response to cyclopentenone	299	68	22.39	7.8e-14	itf00g32090	elicitor-activated gene 3-2
							itf00g50700	glutathione S-transferase TAU
							itf01g07390	myosin heavy chain-related
							itf01g21240	glutathione S-transferase TAU
							itf02g11670	pinoid-binding protein
							itf02g12230	expansin B3
							itf02g28170	ATP binding microtubule motor family protein
							itf03g01900	hydroxyproline-rich glycoprotein family protein
							itf03g04200	elicitor-activated gene 3-2
							itf03g04260	elicitor-activated gene 3-2
							itf03g04300	elicitor-activated gene 3-2
							itf03g04310	elicitor-activated gene 3-2
							itf04g03740	glutathione S-transferase TAU
							itf04g03800	glutathione S-transferase TAU
							itf04g05820	Probable membrane-associated kinase regulator
							itf04g25820	AUX/IAA transcriptional regulator family protein
							itf04g29110	tubulin beta
							itf05g15330	UDP-Glycosyltransferase superfamily protein
							itf07g02400	2-oxoglutarate (2OG) and Fe(II)-dependent oxygenase superfamily protein
							itf07g02410	2-oxoglutarate (2OG) and Fe(II)-dependent oxygenase superfamily protein
							itf07g02430	2-oxoglutarate (2OG) and Fe(II)-dependent oxygenase superfamily protein
							itf07g02770	2-oxoglutarate (2OG) and Fe(II)-dependent oxygenase superfamily protein
							itf07g18690	cellulose synthase-like D5
							itf08g01800	Predicted AT-hook DNA-binding family protein
							itf08g02970	FAD/NAD(P)-binding oxidoreductase family protein
							itf08g02980	FAD/NAD(P)-binding oxidoreductase family protein
							itf08g02990	FAD/NAD(P)-binding oxidoreductase family protein
							itf08g13610	tubulin beta
							itf09g07930	FASCICLIN-like arabinogalactan
							itf09g11750	UDP-glycosyltransferase 73B4
							itf09g16390	topoisomerase II
							itf09g23120	indoleacetic acid-induced protein
							itf10g04400	FAD-binding Berberine family protein
							itf10g05140	multidrug resistance-associated protein
							itf10g05170	multidrug resistance-associated protein
							itf10g10710	glutathione S-transferase tau
							itf10g18060	glutathione S-transferase TAU
							itf10g24060	CYCLIN D3;1
							itf11g05260	Auxin-responsive GH3 family protein
							itf11g05270	Auxin-responsive GH3 family protein
							itf11g11380	ATP binding microtubule motor family protein
							itf12g00280	P-loop containing nucleoside triphosphate hydrolases superfamily protein
							itf12g10150	glutathione S-transferase TAU
							itf12g10160	glutathione S-transferase TAU
							itf12g18020	HMG (high mobility group) box protein
							itf13g01880	glutathione S-transferase TAU
							itf13g02770	glutathione S-transferase THETA
							itf13g12080	like AUX1
							itf13g12740	P-loop containing nucleoside triphosphate hydrolases superfamily protein
							itf13g15140	syntaxin of plants
							itf13g15210	indole-3-acetic acid inducible
							itf13g15220	AUX/IAA transcriptional regulator family protein
							itf13g18660	ARM repeat superfamily protein
							itf13g20620	AUX/IAA transcriptional regulator family protein
							itf13g22720	alpha/beta-Hydrolases superfamily protein
							itf14g00660	glycosyl hydrolase 9B1
							itf14g07430	2-oxoglutarate (2OG) and Fe(II)-dependent oxygenase superfamily protein
							itf14g07440	2-oxoglutarate (2OG) and Fe(II)-dependent oxygenase superfamily protein
							itf14g07450	2-oxoglutarate (2OG) and Fe(II)-dependent oxygenase superfamily protein
							itf14g07470	2-oxoglutarate (2OG) and Fe(II)-dependent oxygenase superfamily protein
							itf14g11930	UDP-glycosyltransferase 73B4
							itf15g04170	S-adenosyl-L-methionine-dependent methyltransferases superfamily protein
							itf15g04600	Auxin efflux carrier family protein
							itf15g07740	glutathione S-transferase TAU
							itf15g07760	glutathione S-transferase tau
							itf15g07800	glutathione S-transferase TAU
							itf15g07810	glutathione S-transferase TAU
							itf15g19230	indole-3-acetic acid inducible
5	GO:0000911	cytokinesis by cell plate formation	299	66	22.39	8.3e-13	itf00g20870	P-loop containing nucleoside triphosphate hydrolases superfamily protein
							itf01g00210	BUB1-related (BUB1: budding uninhibited by benzymidazol 1)
							itf01g01170	conserved hypothetical protein
							itf01g01330	conserved hypothetical protein
							itf01g02270	homolog of separase
							itf01g09860	P-loop containing nucleoside triphosphate hydrolases superfamily protein
							itf01g19570	Dynamin related protein 5A
							itf01g26890	phragmoplast-associated kinesin-related protein, putative
							itf01g32210	P-loop containing nucleoside triphosphate hydrolases superfamily protein
							itf01g32970	P-loop containing nucleoside triphosphate hydrolases superfamily protein
							itf02g06370	IQ-domain
							itf02g07420	Protein of unknown function (DUF1666)
							itf02g28170	ATP binding microtubule motor family protein
							itf03g01900	hydroxyproline-rich glycoprotein family protein
							itf03g04150	Di-glucose binding protein with Kinesin motor domain
							itf03g13430	structural maintenance of chromosomes
							itf03g24660	cyclin-dependent kinase B2;2
							itf03g24990	ARABIDOPSIS TRITHORAX-RELATED PROTEIN
							itf04g04650	conserved hypothetical protein
							itf04g06320	ROP interactive partner
							itf04g25490	conserved hypothetical protein
							itf04g26960	vesicle-associated membrane protein
							itf05g14110	Microtubule associated protein (MAP65/ASE1) family protein
							itf05g17860	DNA-directed DNA polymerases
							itf05g25640	kinesin
							itf05g26600	Concanavalin A-like lectin protein kinase family protein
							itf06g01850	Homeodomain-like protein	MYB
							itf06g06210	early nodulin-like protein
							itf06g09130	SU(VAR)3-9 homolog
							itf06g14280	cyclin-dependent kinase B2;2
							itf07g01660	ubiquitin-conjugating enzyme
							itf07g07330	Leucine-rich receptor-like protein kinase family protein
							itf07g11320	ROP interactive partner
							itf07g17860	Kinase interacting (KIP1-like) family protein
							itf07g18690	cellulose synthase-like D5
							itf07g19200	DHHC-type zinc finger family protein
							itf07g23780	Minichromosome maintenance (MCM2/3/5) family protein
							itf07g23920	cyclin-dependent kinase B2;2
							itf08g03430	Leucine-rich receptor-like protein kinase family protein
							itf08g04520	Leucine-rich repeat protein kinase family protein
							itf08g13220	Plant protein of unknown function (DUF936)
							itf09g13390	P-loop containing nucleoside triphosphate hydrolases superfamily protein
							itf09g16390	topoisomerase II
							itf09g26100	vesicle associated protein
							itf10g04020	Minichromosome maintenance (MCM2/3/5) family protein
							itf10g17440	SNF7 family protein
							itf10g24060	CYCLIN D3;1
							itf11g00990	ataurora3
							itf11g02110	conserved hypothetical protein
							itf11g08790	IQ-domain
							itf11g09670	conserved hypothetical protein
							itf11g11380	ATP binding microtubule motor family protein
							itf12g18020	HMG (high mobility group) box protein
							itf13g03470	GRAS family transcription factor	GRAS
							itf13g04220	Cell cycle regulated microtubule associated protein
							itf13g14790	P-loop containing nucleoside triphosphate hydrolases superfamily protein
							itf13g15140	syntaxin of plants
							itf13g16450	minichromosome maintenance (MCM2/3/5) family protein
							itf13g18660	ARM repeat superfamily protein
							itf13g19600	NPK1-related protein kinase
							itf13g19880	C-8 sterol isomerases
							itf13g20060	Tesmin/TSO1-like CXC domain-containing protein	CPP
							itf14g08740	Minichromosome maintenance (MCM2/3/5) family protein
							itf15g03600	P-loop nucleoside triphosphate hydrolases superfamily protein with CH (Calponin Homology) domain
							itf15g09620	cyclin-dependent kinase B2;2
							itf15g11910	cyclin family
6	GO:0010075	regulation of meristem growth	315	64	23.59	2.6e-12	itf00g31780	PATATIN-like protein
							itf00g33180	Pathogenesis-related thaumatin superfamily protein
							itf00g37000	P-loop containing nucleoside triphosphate hydrolases superfamily protein
							itf00g45080	transmembrane kinase-like
							itf01g02830	SKU5 similar
							itf01g02890	Glycine cleavage T-protein family
							itf01g21750	protodermal factor
							itf01g29910	Leucine-rich receptor-like protein kinase family protein
							itf01g34110	Transmembrane amino acid transporter family protein
							itf01g35030	Walls Are Thin
							itf01g35440	Chaperone protein htpG family protein
							itf02g02730	DUF4378 domain containing protein
							itf02g10810	O-Glycosyl hydrolases family 17 protein
							itf02g13660	protodermal factor
							itf03g02040	DUF4378 domain containing protein
							itf03g02440	NSP-interacting kinase
							itf03g07210	beta-galactosidase
							itf03g13160	Leucine-rich repeat protein kinase family protein
							itf03g13460	Leucine-rich repeat protein kinase family protein
							itf03g14180	potassium transporter
							itf04g01890	protein binding
							itf04g02240	Leucine-rich repeat protein kinase family protein
							itf04g08970	Pectin lyase-like superfamily protein
							itf04g12440	Chitinase family protein
							itf04g23080	Protein of Unknown Function (DUF239)
							itf05g02220	Leucine-rich repeat protein kinase family protein
							itf06g21810	beta-galactosidase
							itf06g21960	Glycosyl hydrolase superfamily protein
							itf06g22560	Transmembrane amino acid transporter family protein
							itf06g23040	P-loop containing nucleoside triphosphate hydrolases superfamily protein
							itf06g25730	DUF4378 domain containing protein
							itf07g02210	LOB domain-containing protein	LOB
							itf07g07330	Leucine-rich receptor-like protein kinase family protein
							itf08g03240	glycosyl hydrolase 9B7
							itf08g03430	Leucine-rich receptor-like protein kinase family protein
							itf08g08240	Leucine-rich repeat protein kinase family protein
							itf08g09910	polygalacturonase
							itf08g13410	polygalacturonase
							itf09g00560	Pathogenesis-related thaumatin superfamily protein
							itf09g04950	SKU5 similar
							itf09g07610	O-Glycosyl hydrolases family 17 protein
							itf09g09830	Plant protein of unknown function (DUF827)
							itf09g20900	Leucine-rich repeat protein kinase family protein
							itf10g13670	receptor-like kinase
							itf10g17340	cell elongation protein / DWARF1 / DIMINUTO (DIM)
							itf10g24060	CYCLIN D3;1
							itf10g25510	like AUXIN RESISTANT
							itf11g05300	xyloglucan endotransglucosylase/hydrolase
							itf11g05820	FASCICLIN-like arabinoogalactan
							itf12g02680	Pathogenesis-related thaumatin superfamily protein
							itf12g13370	Leucine-rich repeat protein kinase family protein
							itf12g18290	Leucine-rich repeat protein kinase family protein
							itf12g20830	Subtilase family protein
							itf12g24450	Leucine-rich repeat protein kinase family protein
							itf13g02600	Leucine-rich repeat protein kinase family protein
							itf13g10210	Tetratricopeptide repeat (TPR)-like superfamily protein
							itf13g16170	cytosolic invertase
							itf13g16450	minichromosome maintenance (MCM2/3/5) family protein
							itf14g00450	microtubule-associated proteins 70-1
							itf14g07160	Protein of Unknown Function (DUF239)
							itf14g15780	Plant protein of unknown function (DUF641)
							itf14g16620	Leucine-rich repeat protein kinase family protein
							itf14g17500	transmembrane kinase-like
							itf15g05920	Leucine-rich repeat protein kinase family protein
7	GO:0019344	cysteine biosynthetic process	257	56	19.24	1.6e-10	itf00g07340	photosystem I reaction center subunit PSI-N, chloroplast, putative / PSI-N, putative (PSAN)
							itf00g21250	light harvesting complex of photosystem II
							itf01g00970	alpha/beta-Hydrolases superfamily protein
							itf01g02890	Glycine cleavage T-protein family
							itf01g07590	photosystem I subunit K
							itf01g08940	Deoxyxylulose-5-phosphate synthase
							itf01g13950	glutamine synthetase
							itf01g17610	glycosyl hydrolase 9A1
							itf01g22400	nitrite reductase
							itf01g24790	beta-6 tubulin
							itf01g24990	dicarboxylate diiron protein, putative (Crd1)
							itf01g27250	hydroxymethylbilane synthase
							itf01g32280	HXXXD-type acyl-transferase family protein
							itf02g03670	Pyridine nucleotide-disulphide oxidoreductase family protein
							itf02g03680	Pyridine nucleotide-disulphide oxidoreductase family protein
							itf02g07010	chaperonin
							itf02g07060	Thioredoxin superfamily protein
							itf03g29890	Pollen Ole e 1 allergen and extensin family protein
							itf04g03970	Protein of Unknown Function (DUF239)
							itf04g12440	Chitinase family protein
							itf04g15560	glutamine synthetase
							itf04g20110	NAD(P)-binding Rossmann-fold superfamily protein
							itf04g23080	Protein of Unknown Function (DUF239)
							itf04g27850	Phototropic-responsive NPH3 family protein
							itf05g03070	sedoheptulose-bisphosphatase
							itf05g13330	chloroplast signal recognition particle component (CAO)
							itf05g15980	GAST1 protein homolog
							itf05g23680	PLAC8 family protein
							itf06g08860	Pollen Ole e 1 allergen and extensin family protein
							itf06g16140	microtubule-associated proteins 65-1
							itf06g26150	light-harvesting chlorophyll-protein complex I subunit A4
							itf07g03240	light harvesting complex of photosystem II
							itf08g02810	RHO guanyl-nucleotide exchange factor
							itf08g13590	beta-6 tubulin
							itf09g11060	beta-6 tubulin
							itf09g17700	Protein of Unknown Function (DUF239)
							itf10g01370	glyceraldehyde-3-phosphate dehydrogenase B subunit
							itf10g01980	sulfotransferase
							itf10g02030	sulfotransferase
							itf10g04600	sinapoylglucose
							itf10g17330	photosystem I subunit F
							itf10g17340	cell elongation protein / DWARF1 / DIMINUTO (DIM)
							itf10g22630	light harvesting complex photosystem II subunit
							itf10g25440	proline-rich protein
							itf11g07810	Thioredoxin superfamily protein
							itf11g13160	GAST1 protein homolog
							itf11g20860	Protein kinase superfamily protein
							itf12g00710	Pollen Ole e 1 allergen and extensin family protein
							itf12g03200	4-phosphopantetheine adenylyltransferase
							itf12g10270	Concanavalin A-like lectin family protein
							itf12g14180	annexin
							itf12g27560	photosystem I reaction center subunit PSI-N, chloroplast, putative / PSI-N, putative (PSAN)
							itf14g00300	RNA-binding (RRM/RBD/RNP motifs) family protein
							itf14g05670	glutamate-1-semialdehyde-2,1-aminomutase
							itf14g12240	photosystem I subunit O
							itf15g09780	glyceraldehyde-3-phosphate dehydrogenase B subunit
8	GO:0006270	DNA replication initiation	89	30	6.66	4.1e-10	itf01g00210	BUB1-related (BUB1: budding uninhibited by benzymidazol 1)
							itf01g09860	P-loop containing nucleoside triphosphate hydrolases superfamily protein
							itf01g19570	Dynamin related protein 5A
							itf01g32970	P-loop containing nucleoside triphosphate hydrolases superfamily protein
							itf02g02160	transducin family protein / WD-40 repeat family protein
							itf02g02840	RPA70-kDa subunit B
							itf03g06750	Tetratricopeptide repeat (TPR)-like superfamily protein
							itf03g13430	structural maintenance of chromosomes
							itf04g10400	conserved hypothetical protein
							itf05g17860	DNA-directed DNA polymerases
							itf06g09130	SU(VAR)3-9 homolog
							itf06g25760	RPA70-kDa subunit B
							itf07g15750	DNA primase, large subunit family
							itf07g23780	Minichromosome maintenance (MCM2/3/5) family protein
							itf09g13390	P-loop containing nucleoside triphosphate hydrolases superfamily protein
							itf09g16390	topoisomerase II
							itf09g16790	minichromosome maintenance (MCM2/3/5) family protein
							itf09g16800	minichromosome maintenance (MCM2/3/5) family protein
							itf10g04020	Minichromosome maintenance (MCM2/3/5) family protein
							itf10g13260	Protein kinase superfamily protein
							itf11g14600	chromomethylase
							itf12g02340	CYCLIN B2;4
							itf12g02610	Tetratricopeptide repeat (TPR)-like superfamily protein
							itf12g23920	E2F target gene
							itf13g16450	minichromosome maintenance (MCM2/3/5) family protein
							itf13g19600	NPK1-related protein kinase
							itf13g19880	C-8 sterol isomerases
							itf14g08740	Minichromosome maintenance (MCM2/3/5) family protein
							itf15g10010	Minichromosome maintenance (MCM2/3/5) family protein
							itf15g10100	CYCLIN B2;4
9	GO:0009637	response to blue light	175	43	13.1	1.7e-09	itf00g21250	light harvesting complex of photosystem II
							itf01g02460	2Fe-2S ferredoxin-like superfamily protein
							itf01g13950	glutamine synthetase
							itf01g27410	chloroplast RNA binding
							itf01g31600	ascorbate peroxidase
							itf01g34570	J-domain protein required for chloroplast accumulation response
							itf02g04090	phytochrome kinase substrate
							itf02g08730	photosystem I light harvesting complex gene
							itf02g10510	glucose-6-phosphate dehydrogenase
							itf02g10650	photosystem II light harvesting complex gene 2.3
							itf02g13930	ADP glucose pyrophosphorylase
							itf02g21470	acyl carrier protein
							itf02g26320	indole-3-acetic acid inducible
							itf03g07980	Ribulose bisphosphate carboxylase (small chain) family protein
							itf04g02950	Protein of unknown function (DUF630 and DUF632)
							itf04g15560	glutamine synthetase
							itf04g27850	Phototropic-responsive NPH3 family protein
							itf04g28940	Thylakoid soluble phosphoprotein TSP9 domain containing protein
							itf04g30200	phototropin
							itf05g13330	chloroplast signal recognition particle component (CAO)
							itf07g03240	light harvesting complex of photosystem II
							itf07g18850	Pectin lyase-like superfamily protein
							itf07g23880	Photosystem II reaction center PsbP family protein
							itf09g05280	thiazole biosynthetic enzyme, chloroplast (ARA6) (THI1) (THI4)
							itf09g07010	homeobox protein	HB-other
							itf09g09020	high cyclic electron flow
							itf09g25730	Chlorophyll A-B binding family protein
							itf10g01370	glyceraldehyde-3-phosphate dehydrogenase B subunit
							itf10g19830	homeobox protein	HB-other
							itf11g07700	photosystem I light harvesting complex gene
							itf11g12750	Ribulose bisphosphate carboxylase (small chain) family protein
							itf11g14190	photosystem II stability/assembly factor, chloroplast (HCF136)
							itf11g15740	glyceraldehyde 3-phosphate dehydrogenase A subunit
							itf12g10840	light harvesting complex photosystem II
							itf12g12700	phytochrome kinase substrate
							itf12g16200	DNA glycosylase superfamily protein
							itf12g26850	rubredoxin family protein
							itf13g19620	ADP glucose pyrophosphorylase large subunit
							itf14g15580	plastid transcriptionally active
							itf14g19670	Pectin lyase-like superfamily protein
							itf15g07600	high cyclic electron flow
							itf15g08060	rubisco activase
							itf15g09780	glyceraldehyde-3-phosphate dehydrogenase B subunit
10	GO:0006275	regulation of DNA replication	181	43	13.55	3.2e-09	itf01g00210	BUB1-related (BUB1: budding uninhibited by benzymidazol 1)
							itf01g02270	homolog of separase
							itf01g09860	P-loop containing nucleoside triphosphate hydrolases superfamily protein
							itf01g19570	Dynamin related protein 5A
							itf01g21410	conserved hypothetical protein
							itf01g32970	P-loop containing nucleoside triphosphate hydrolases superfamily protein
							itf01g34670	conserved hypothetical protein
							itf02g02160	transducin family protein / WD-40 repeat family protein
							itf02g02840	RPA70-kDa subunit B
							itf03g06750	Tetratricopeptide repeat (TPR)-like superfamily protein
							itf03g13430	structural maintenance of chromosomes
							itf03g18240	Mnd1 family protein
							itf03g24660	cyclin-dependent kinase B2;2
							itf03g24990	ARABIDOPSIS TRITHORAX-RELATED PROTEIN
							itf04g10400	conserved hypothetical protein
							itf05g14110	Microtubule associated protein (MAP65/ASE1) family protein
							itf05g17860	DNA-directed DNA polymerases
							itf05g25640	kinesin
							itf06g09130	SU(VAR)3-9 homolog
							itf06g14280	cyclin-dependent kinase B2;2
							itf06g25760	RPA70-kDa subunit B
							itf07g15750	DNA primase, large subunit family
							itf07g23780	Minichromosome maintenance (MCM2/3/5) family protein
							itf07g23920	cyclin-dependent kinase B2;2
							itf08g04250	Vacuolar import/degradation, Vid27-related protein
							itf09g13390	P-loop containing nucleoside triphosphate hydrolases superfamily protein
							itf09g16390	topoisomerase II
							itf10g04020	Minichromosome maintenance (MCM2/3/5) family protein
							itf10g13260	Protein kinase superfamily protein
							itf10g24060	CYCLIN D3;1
							itf11g14600	chromomethylase
							itf12g02340	CYCLIN B2;4
							itf12g02610	Tetratricopeptide repeat (TPR)-like superfamily protein
							itf12g19870	MAP kinase kinase
							itf12g23920	E2F target gene
							itf13g16450	minichromosome maintenance (MCM2/3/5) family protein
							itf13g19600	NPK1-related protein kinase
							itf13g19880	C-8 sterol isomerases
							itf14g08740	Minichromosome maintenance (MCM2/3/5) family protein
							itf15g05850	High mobility group B protein
							itf15g08290	ATP binding microtubule motor family protein
							itf15g09620	cyclin-dependent kinase B2;2
							itf15g10100	CYCLIN B2;4
11	GO:0051567	histone H3-K9 methylation	250	52	18.72	4.7e-09	itf00g05950	Cyclin B2;1
							itf01g02270	homolog of separase
							itf01g09860	P-loop containing nucleoside triphosphate hydrolases superfamily protein
							itf01g17420	Protein of unknown function (DUF630 and DUF632)
							itf01g19570	Dynamin related protein 5A
							itf01g21410	conserved hypothetical protein
							itf01g32970	P-loop containing nucleoside triphosphate hydrolases superfamily protein
							itf01g34670	conserved hypothetical protein
							itf02g02160	transducin family protein / WD-40 repeat family protein
							itf02g02840	RPA70-kDa subunit B
							itf03g04150	Di-glucose binding protein with Kinesin motor domain
							itf03g06750	Tetratricopeptide repeat (TPR)-like superfamily protein
							itf03g13430	structural maintenance of chromosomes
							itf04g10400	conserved hypothetical protein
							itf05g14110	Microtubule associated protein (MAP65/ASE1) family protein
							itf05g17860	DNA-directed DNA polymerases
							itf05g25640	kinesin
							itf06g09130	SU(VAR)3-9 homolog
							itf06g25760	RPA70-kDa subunit B
							itf07g07330	Leucine-rich receptor-like protein kinase family protein
							itf07g15750	DNA primase, large subunit family
							itf07g19200	DHHC-type zinc finger family protein
							itf07g23780	Minichromosome maintenance (MCM2/3/5) family protein
							itf08g03430	Leucine-rich receptor-like protein kinase family protein
							itf08g04250	Vacuolar import/degradation, Vid27-related protein
							itf09g04450	methyltransferase
							itf09g04750	Phosphofructokinase family protein
							itf09g13390	P-loop containing nucleoside triphosphate hydrolases superfamily protein
							itf09g16390	topoisomerase II
							itf10g04020	Minichromosome maintenance (MCM2/3/5) family protein
							itf10g13260	Protein kinase superfamily protein
							itf10g17440	SNF7 family protein
							itf11g00990	ataurora3
							itf11g09670	conserved hypothetical protein
							itf11g11000	Ribosomal protein L19e family protein
							itf11g14600	chromomethylase
							itf12g02340	CYCLIN B2;4
							itf12g02610	Tetratricopeptide repeat (TPR)-like superfamily protein
							itf12g23920	E2F target gene
							itf12g24290	SU(VAR)3-9 homolog
							itf13g04220	Cell cycle regulated microtubule associated protein
							itf13g14790	P-loop containing nucleoside triphosphate hydrolases superfamily protein
							itf13g16450	minichromosome maintenance (MCM2/3/5) family protein
							itf13g19600	NPK1-related protein kinase
							itf13g19880	C-8 sterol isomerases
							itf13g20060	Tesmin/TSO1-like CXC domain-containing protein	CPP
							itf14g08740	Minichromosome maintenance (MCM2/3/5) family protein
							itf14g17360	cell division cycle
							itf15g03600	P-loop nucleoside triphosphate hydrolases superfamily protein with CH (Calponin Homology) domain
							itf15g10010	Minichromosome maintenance (MCM2/3/5) family protein
							itf15g10100	CYCLIN B2;4
							itf15g21890	Protein of unknown function (DUF630 and DUF632)
12	GO:0010389	regulation of G2/M transition of mitotic...	85	26	6.36	1.1e-07	itf01g02270	homolog of separase
							itf01g19570	Dynamin related protein 5A
							itf01g21410	conserved hypothetical protein
							itf01g32970	P-loop containing nucleoside triphosphate hydrolases superfamily protein
							itf01g34670	conserved hypothetical protein
							itf02g02160	transducin family protein / WD-40 repeat family protein
							itf02g02840	RPA70-kDa subunit B
							itf03g13430	structural maintenance of chromosomes
							itf03g24660	cyclin-dependent kinase B2;2
							itf03g24990	ARABIDOPSIS TRITHORAX-RELATED PROTEIN
							itf05g14110	Microtubule associated protein (MAP65/ASE1) family protein
							itf05g17860	DNA-directed DNA polymerases
							itf05g25640	kinesin
							itf06g03060	mitotic-like cyclin 3B from Arabidopsis
							itf06g14280	cyclin-dependent kinase B2;2
							itf06g25760	RPA70-kDa subunit B
							itf07g23780	Minichromosome maintenance (MCM2/3/5) family protein
							itf07g23920	cyclin-dependent kinase B2;2
							itf08g04250	Vacuolar import/degradation, Vid27-related protein
							itf10g13260	Protein kinase superfamily protein
							itf10g24060	CYCLIN D3;1
							itf12g19870	MAP kinase kinase
							itf13g19880	C-8 sterol isomerases
							itf15g05850	High mobility group B protein
							itf15g08290	ATP binding microtubule motor family protein
							itf15g09620	cyclin-dependent kinase B2;2
13	GO:0010155	regulation of proton transport	100	28	7.49	2e-07	itf00g11360	NAD(P)H:plastoquinone dehydrogenase complex subunit O
							itf00g21250	light harvesting complex of photosystem II
							itf00g33900	magnesium-protoporphyrin IX methyltransferase
							itf01g02460	2Fe-2S ferredoxin-like superfamily protein
							itf01g08940	Deoxyxylulose-5-phosphate synthase
							itf01g13950	glutamine synthetase
							itf02g04090	phytochrome kinase substrate
							itf02g07300	high chlorophyll fluorescence phenotype
							itf02g08730	photosystem I light harvesting complex gene
							itf02g10510	glucose-6-phosphate dehydrogenase
							itf02g10650	photosystem II light harvesting complex gene 2.3
							itf02g13930	ADP glucose pyrophosphorylase
							itf02g21470	acyl carrier protein
							itf04g02950	Protein of unknown function (DUF630 and DUF632)
							itf04g15560	glutamine synthetase
							itf04g30200	phototropin
							itf05g13330	chloroplast signal recognition particle component (CAO)
							itf07g03240	light harvesting complex of photosystem II
							itf07g18850	Pectin lyase-like superfamily protein
							itf09g05280	thiazole biosynthetic enzyme, chloroplast (ARA6) (THI1) (THI4)
							itf10g01370	glyceraldehyde-3-phosphate dehydrogenase B subunit
							itf11g07700	photosystem I light harvesting complex gene
							itf11g15740	glyceraldehyde 3-phosphate dehydrogenase A subunit
							itf12g10840	light harvesting complex photosystem II
							itf12g16200	DNA glycosylase superfamily protein
							itf14g19670	Pectin lyase-like superfamily protein
							itf15g08060	rubisco activase
							itf15g09780	glyceraldehyde-3-phosphate dehydrogenase B subunit
14	GO:0007389	pattern specification process	568	65	42.53	4.7e-07	itf00g45080	transmembrane kinase-like
							itf01g02270	homolog of separase
							itf01g02890	Glycine cleavage T-protein family
							itf01g20230	tetratricopetide-repeat thioredoxin-like
							itf01g24750	Auxin efflux carrier family protein
							itf01g32920	Integrase-type DNA-binding superfamily protein	AP2/ERF-AP2
							itf01g35030	Walls Are Thin
							itf02g05870	GDSL-like Lipase/Acylhydrolase superfamily protein
							itf02g10810	O-Glycosyl hydrolases family 17 protein
							itf03g02180	COBRA-like extracellular glycosyl-phosphatidyl inositol-anchored protein family
							itf03g13460	Leucine-rich repeat protein kinase family protein
							itf04g01880	FASCICLIN-like arabinogalactan protein
							itf04g01890	protein binding
							itf04g04750	Cellulose synthase family protein
							itf04g07500	indole-3-acetic acid
							itf04g08970	Pectin lyase-like superfamily protein
							itf04g12440	Chitinase family protein
							itf04g23080	Protein of Unknown Function (DUF239)
							itf04g27850	Phototropic-responsive NPH3 family protein
							itf05g02220	Leucine-rich repeat protein kinase family protein
							itf05g16100	myb domain protein	MYB
							itf05g17860	DNA-directed DNA polymerases
							itf05g18570	Integrase-type DNA-binding superfamily protein	AP2/ERF-AP2
							itf05g21930	Phototropic-responsive NPH3 family protein
							itf06g08860	Pollen Ole e 1 allergen and extensin family protein
							itf06g09130	SU(VAR)3-9 homolog
							itf06g14890	tryptophan aminotransferase of Arabidopsis
							itf06g16120	IAA carboxylmethyltransferase
							itf06g20850	ATP-binding cassette
							itf06g21960	Glycosyl hydrolase superfamily protein
							itf06g25660	movement protein binding protein 2C
							itf07g02210	LOB domain-containing protein	LOB
							itf07g07330	Leucine-rich receptor-like protein kinase family protein
							itf07g17860	Kinase interacting (KIP1-like) family protein
							itf08g03240	glycosyl hydrolase 9B7
							itf08g03430	Leucine-rich receptor-like protein kinase family protein
							itf08g05260	Integrase-type DNA-binding superfamily protein	AP2/ERF-AP2
							itf08g09910	polygalacturonase
							itf08g13410	polygalacturonase
							itf09g03330	white-brown complex homolog protein
							itf09g07610	O-Glycosyl hydrolases family 17 protein
							itf09g09830	Plant protein of unknown function (DUF827)
							itf09g20300	glycerol-3-phosphate acyltransferase
							itf10g18710	AAA-type ATPase family protein
							itf10g23830	NAD(P)-binding Rossmann-fold superfamily protein
							itf10g25510	like AUXIN RESISTANT
							itf12g02150	white-brown complex homolog protein
							itf12g04440	Integrase-type DNA-binding superfamily protein	AP2/ERF-AP2
							itf12g05880	COBRA-like extracellular glycosyl-phosphatidyl inositol-anchored protein family
							itf12g10270	Concanavalin A-like lectin family protein
							itf12g12090	COBRA-like extracellular glycosyl-phosphatidyl inositol-anchored protein family
							itf12g13370	Leucine-rich repeat protein kinase family protein
							itf12g24450	Leucine-rich repeat protein kinase family protein
							itf13g02600	Leucine-rich repeat protein kinase family protein
							itf13g13730	dicer-like
							itf13g21490	AUX/IAA transcriptional regulator family protein
							itf14g00450	microtubule-associated proteins 70-1
							itf14g05000	tryptophan aminotransferase of Arabidopsis
							itf14g07160	Protein of Unknown Function (DUF239)
							itf14g07330	curculin-like (mannose-binding) lectin family protein / PAN domain-containing protein
							itf14g17030	stomagen
							itf14g17500	transmembrane kinase-like
							itf14g18320	indole-3-acetic acid
							itf15g04600	Auxin efflux carrier family protein
							itf15g05920	Leucine-rich repeat protein kinase family protein
15	GO:0006306	DNA methylation	268	50	20.07	7.2e-07	itf00g05950	Cyclin B2;1
							itf01g09860	P-loop containing nucleoside triphosphate hydrolases superfamily protein
							itf01g17420	Protein of unknown function (DUF630 and DUF632)
							itf01g19570	Dynamin related protein 5A
							itf01g32920	Integrase-type DNA-binding superfamily protein	AP2/ERF-AP2
							itf01g32970	P-loop containing nucleoside triphosphate hydrolases superfamily protein
							itf02g02160	transducin family protein / WD-40 repeat family protein
							itf02g02840	RPA70-kDa subunit B
							itf03g04150	Di-glucose binding protein with Kinesin motor domain
							itf03g06750	Tetratricopeptide repeat (TPR)-like superfamily protein
							itf03g13430	structural maintenance of chromosomes
							itf03g18240	Mnd1 family protein
							itf04g10400	conserved hypothetical protein
							itf05g17860	DNA-directed DNA polymerases
							itf05g18570	Integrase-type DNA-binding superfamily protein	AP2/ERF-AP2
							itf05g25640	kinesin
							itf06g09130	SU(VAR)3-9 homolog
							itf06g25760	RPA70-kDa subunit B
							itf07g07330	Leucine-rich receptor-like protein kinase family protein
							itf07g15750	DNA primase, large subunit family
							itf07g23780	Minichromosome maintenance (MCM2/3/5) family protein
							itf08g03430	Leucine-rich receptor-like protein kinase family protein
							itf08g04250	Vacuolar import/degradation, Vid27-related protein
							itf08g05260	Integrase-type DNA-binding superfamily protein	AP2/ERF-AP2
							itf09g04450	methyltransferase
							itf09g13390	P-loop containing nucleoside triphosphate hydrolases superfamily protein
							itf09g16390	topoisomerase II
							itf10g04020	Minichromosome maintenance (MCM2/3/5) family protein
							itf10g13260	Protein kinase superfamily protein
							itf10g14570	DNA glycosylase superfamily protein
							itf10g17440	SNF7 family protein
							itf11g09670	conserved hypothetical protein
							itf11g10520	DNA glycosylase superfamily protein
							itf11g14600	chromomethylase
							itf12g02340	CYCLIN B2;4
							itf12g02610	Tetratricopeptide repeat (TPR)-like superfamily protein
							itf12g04440	Integrase-type DNA-binding superfamily protein	AP2/ERF-AP2
							itf12g23920	E2F target gene
							itf13g00620	DNA glycosylase superfamily protein
							itf13g13730	dicer-like
							itf13g16450	minichromosome maintenance (MCM2/3/5) family protein
							itf13g19600	NPK1-related protein kinase
							itf13g19880	C-8 sterol isomerases
							itf13g20060	Tesmin/TSO1-like CXC domain-containing protein	CPP
							itf14g08740	Minichromosome maintenance (MCM2/3/5) family protein
							itf14g17360	cell division cycle
							itf14g18350	histone H2A
							itf15g10010	Minichromosome maintenance (MCM2/3/5) family protein
							itf15g10100	CYCLIN B2;4
							itf15g21890	Protein of unknown function (DUF630 and DUF632)
16	GO:0016117	carotenoid biosynthetic process	156	36	11.68	1.1e-06	itf01g00970	alpha/beta-Hydrolases superfamily protein
							itf01g02890	Glycine cleavage T-protein family
							itf01g05440	P-loop containing nucleoside triphosphate hydrolases superfamily protein
							itf01g08940	Deoxyxylulose-5-phosphate synthase
							itf01g19340	COP1-interacting protein
							itf01g19820	fatty acid desaturase
							itf01g19860	fatty acid desaturase
							itf01g19890	fatty acid desaturase
							itf01g19900	fatty acid desaturase
							itf01g27410	chloroplast RNA binding
							itf01g28020	Rhodanese/Cell cycle control phosphatase superfamily protein
							itf02g07060	Thioredoxin superfamily protein
							itf03g00810	cyclophilin
							itf03g12570	cycloartenol synthase
							itf03g15480	Tetratricopeptide repeat (TPR)-like superfamily protein
							itf03g22310	cycloartenol synthase
							itf03g22340	cycloartenol synthase
							itf03g22360	cycloartenol synthase
							itf03g22370	cycloartenol synthase
							itf04g20110	NAD(P)-binding Rossmann-fold superfamily protein
							itf05g24670	Oxidoreductase, zinc-binding dehydrogenase family protein
							itf06g18310	fatty acid biosynthesis
							itf09g09020	high cyclic electron flow
							itf11g06620	cytochrome P450, family 97, subfamily A, polypeptide
							itf11g07810	Thioredoxin superfamily protein
							itf11g09940	fatty acid desaturase
							itf11g10510	NDH-dependent cyclic electron flow
							itf11g14190	photosystem II stability/assembly factor, chloroplast (HCF136)
							itf12g01830	PHYTOENE SYNTHASE
							itf12g19260	ATP binding
							itf12g20540	Lycopene beta/epsilon cyclase protein
							itf12g26340	Tetratricopeptide repeat (TPR)-like superfamily protein
							itf13g01810	chloroplast thylakoid lumen protein
							itf14g05180	phosphate transporter 2;1
							itf14g15580	plastid transcriptionally active
							itf15g07600	high cyclic electron flow
17	GO:0016126	sterol biosynthetic process	261	48	19.54	1.4e-06	itf00g34070	hydroxy methylglutaryl CoA reductase
							itf01g00040	O-methyltransferase
							itf01g02830	SKU5 similar
							itf01g08250	TPX2 (targeting protein for Xklp2) protein family
							itf01g24790	beta-6 tubulin
							itf01g29910	Leucine-rich receptor-like protein kinase family protein
							itf01g31670	Phosphate-responsive 1 family protein
							itf01g31700	Phosphate-responsive 1 family protein
							itf01g32890	FAD/NAD(P)-binding oxidoreductase family protein
							itf03g12570	cycloartenol synthase
							itf03g12580	lanosterol synthase
							itf03g22310	cycloartenol synthase
							itf03g22340	cycloartenol synthase
							itf03g22360	cycloartenol synthase
							itf03g22370	cycloartenol synthase
							itf03g29660	Cupredoxin superfamily protein
							itf04g04750	Cellulose synthase family protein
							itf04g29310	sterol 4-alpha-methyl-oxidase 2-1
							itf05g03710	sterol-4alpha-methyl oxidase 1-1
							itf05g23210	hydroxy methylglutaryl CoA reductase
							itf06g14890	tryptophan aminotransferase of Arabidopsis
							itf07g01900	dicarboxylate transporter
							itf07g04280	O-fucosyltransferase family protein
							itf07g13280	nitrate transporter 1.1
							itf08g03240	glycosyl hydrolase 9B7
							itf08g13590	beta-6 tubulin
							itf09g04950	SKU5 similar
							itf09g07930	FASCICLIN-like arabinogalactan
							itf09g11060	beta-6 tubulin
							itf10g00970	SKU5 similar
							itf10g04310	lupeol synthase
							itf10g04520	hydroxy methylglutaryl CoA reductase
							itf10g14480	early nodulin-like protein
							itf10g17340	cell elongation protein / DWARF1 / DIMINUTO (DIM)
							itf10g25170	squalene synthase
							itf10g25330	plasma membrane intrinsic protein 1C
							itf11g02000	sterol methyltransferase
							itf11g05820	FASCICLIN-like arabinoogalactan
							itf11g20860	Protein kinase superfamily protein
							itf11g21630	O-methyltransferase
							itf12g06460	early nodulin-like protein
							itf12g13370	Leucine-rich repeat protein kinase family protein
							itf12g14180	annexin
							itf13g02600	Leucine-rich repeat protein kinase family protein
							itf13g12080	like AUX1
							itf13g15140	syntaxin of plants
							itf14g05000	tryptophan aminotransferase of Arabidopsis
							itf15g09220	SKU5 similar
18	GO:0000226	microtubule cytoskeleton organization	366	71	27.4	1.4e-06	itf01g00210	BUB1-related (BUB1: budding uninhibited by benzymidazol 1)
							itf01g01170	conserved hypothetical protein
							itf01g01330	conserved hypothetical protein
							itf01g02270	homolog of separase
							itf01g09860	P-loop containing nucleoside triphosphate hydrolases superfamily protein
							itf01g17610	glycosyl hydrolase 9A1
							itf01g26890	phragmoplast-associated kinesin-related protein, putative
							itf01g32970	P-loop containing nucleoside triphosphate hydrolases superfamily protein
							itf02g06370	IQ-domain
							itf02g07420	Protein of unknown function (DUF1666)
							itf02g25850	alpha-galactosidase
							itf02g28170	ATP binding microtubule motor family protein
							itf03g01900	hydroxyproline-rich glycoprotein family protein
							itf03g04150	Di-glucose binding protein with Kinesin motor domain
							itf03g13190	EXORDIUM like
							itf03g24660	cyclin-dependent kinase B2;2
							itf03g24990	ARABIDOPSIS TRITHORAX-RELATED PROTEIN
							itf04g02950	Protein of unknown function (DUF630 and DUF632)
							itf04g04650	conserved hypothetical protein
							itf04g25490	conserved hypothetical protein
							itf04g25820	AUX/IAA transcriptional regulator family protein
							itf04g32660	Leucine-rich receptor-like protein kinase family protein
							itf05g14110	Microtubule associated protein (MAP65/ASE1) family protein
							itf05g23680	PLAC8 family protein
							itf05g25640	kinesin
							itf05g26600	Concanavalin A-like lectin protein kinase family protein
							itf06g06210	early nodulin-like protein
							itf06g09130	SU(VAR)3-9 homolog
							itf06g14280	cyclin-dependent kinase B2;2
							itf06g16140	microtubule-associated proteins 65-1
							itf06g25660	movement protein binding protein 2C
							itf07g01660	ubiquitin-conjugating enzyme
							itf07g07330	Leucine-rich receptor-like protein kinase family protein
							itf07g17860	Kinase interacting (KIP1-like) family protein
							itf07g18690	cellulose synthase-like D5
							itf07g19200	DHHC-type zinc finger family protein
							itf07g23920	cyclin-dependent kinase B2;2
							itf08g03430	Leucine-rich receptor-like protein kinase family protein
							itf08g04370	Tubulin/FtsZ family protein
							itf08g13220	Plant protein of unknown function (DUF936)
							itf09g12650	ADP-ribosylation factor family protein
							itf09g13390	P-loop containing nucleoside triphosphate hydrolases superfamily protein
							itf09g16390	topoisomerase II
							itf10g13260	Protein kinase superfamily protein
							itf10g17440	SNF7 family protein
							itf10g24060	CYCLIN D3;1
							itf11g00990	ataurora3
							itf11g02110	conserved hypothetical protein
							itf11g08790	IQ-domain
							itf11g09670	conserved hypothetical protein
							itf11g11380	ATP binding microtubule motor family protein
							itf12g00480	Leucine-rich receptor-like protein kinase family protein
							itf12g13370	Leucine-rich repeat protein kinase family protein
							itf12g18020	HMG (high mobility group) box protein
							itf12g24690	EXORDIUM like
							itf13g02600	Leucine-rich repeat protein kinase family protein
							itf13g03470	GRAS family transcription factor	GRAS
							itf13g04220	Cell cycle regulated microtubule associated protein
							itf13g14790	P-loop containing nucleoside triphosphate hydrolases superfamily protein
							itf13g15140	syntaxin of plants
							itf13g15220	AUX/IAA transcriptional regulator family protein
							itf13g18660	ARM repeat superfamily protein
							itf13g19600	NPK1-related protein kinase
							itf13g19880	C-8 sterol isomerases
							itf13g20060	Tesmin/TSO1-like CXC domain-containing protein	CPP
							itf13g20620	AUX/IAA transcriptional regulator family protein
							itf14g14940	P-loop containing nucleoside triphosphate hydrolases superfamily protein
							itf14g15780	Plant protein of unknown function (DUF641)
							itf15g03600	P-loop nucleoside triphosphate hydrolases superfamily protein with CH (Calponin Homology) domain
							itf15g09620	cyclin-dependent kinase B2;2
							itf15g11910	cyclin family
19	GO:0019684	photosynthesis, light reaction	313	70	23.44	1.9e-06	itf00g07340	photosystem I reaction center subunit PSI-N, chloroplast, putative / PSI-N, putative (PSAN)
							itf00g11360	NAD(P)H:plastoquinone dehydrogenase complex subunit O
							itf01g02460	2Fe-2S ferredoxin-like superfamily protein
							itf01g19820	fatty acid desaturase
							itf01g19860	fatty acid desaturase
							itf01g19890	fatty acid desaturase
							itf01g19900	fatty acid desaturase
							itf01g24990	dicarboxylate diiron protein, putative (Crd1)
							itf01g27250	hydroxymethylbilane synthase
							itf01g27410	chloroplast RNA binding
							itf01g31600	ascorbate peroxidase
							itf02g02670	PsbP-like protein
							itf02g03670	Pyridine nucleotide-disulphide oxidoreductase family protein
							itf02g03680	Pyridine nucleotide-disulphide oxidoreductase family protein
							itf02g03890	NDH dependent flow
							itf02g07300	high chlorophyll fluorescence phenotype
							itf02g08730	photosystem I light harvesting complex gene
							itf02g21470	acyl carrier protein
							itf03g00720	carbonic anhydrase
							itf03g00810	cyclophilin
							itf03g02760	photosystem II subunit O-2
							itf03g06830	ferredoxin-NADP(+)-oxidoreductase
							itf03g13350	Bifunctional inhibitor/lipid-transfer protein/seed storage 2S albumin superfamily protein
							itf03g14040	WRKY DNA-binding protein	WRKY
							itf03g23790	Photosystem II reaction center PsbP family protein
							itf05g03070	sedoheptulose-bisphosphatase
							itf05g06830	germin
							itf05g06850	germin
							itf05g17200	photosystem II subunit O-2
							itf06g10700	photosystem I light harvesting complex gene
							itf06g17530	NDH-dependent cyclic electron flow
							itf06g18310	fatty acid biosynthesis
							itf06g21520	DnaJ/Hsp40 cysteine-rich domain superfamily protein
							itf06g22820	photosystem I light harvesting complex gene
							itf06g24690	ATP synthase delta-subunit gene
							itf07g16200	photosystem I subunit l
							itf09g01460	cytochrome b6f complex subunit (petM), putative
							itf09g03320	UbiA prenyltransferase family protein
							itf09g09020	high cyclic electron flow
							itf09g11660	beta-1,3-glucanase
							itf09g11910	magnesium-chelatase subunit chlH, chloroplast, putative / Mg-protoporphyrin IX chelatase, putative (CHLH)
							itf09g25730	Chlorophyll A-B binding family protein
							itf10g01370	glyceraldehyde-3-phosphate dehydrogenase B subunit
							itf10g03880	light-harvesting chlorophyll-protein complex II subunit B1
							itf10g03900	light-harvesting chlorophyll-protein complex II subunit B1
							itf10g22630	light harvesting complex photosystem II subunit
							itf10g24700	NAD(P)-binding Rossmann-fold superfamily protein
							itf11g09940	fatty acid desaturase
							itf11g10500	Low PSII Accumulation
							itf11g10510	NDH-dependent cyclic electron flow
							itf11g14190	photosystem II stability/assembly factor, chloroplast (HCF136)
							itf11g15740	glyceraldehyde 3-phosphate dehydrogenase A subunit
							itf11g21620	photosystem I P subunit
							itf12g07270	carbonic anhydrase
							itf12g10840	light harvesting complex photosystem II
							itf12g12990	NDH-dependent cyclic electron flow
							itf12g20540	Lycopene beta/epsilon cyclase protein
							itf12g23300	anthranilate synthase alpha subunit
							itf12g24160	Transcriptional coactivator/pterin dehydratase
							itf12g26850	rubredoxin family protein
							itf12g27560	photosystem I reaction center subunit PSI-N, chloroplast, putative / PSI-N, putative (PSAN)
							itf13g01810	chloroplast thylakoid lumen protein
							itf13g19620	ADP glucose pyrophosphorylase large subunit
							itf13g22070	magnesium ion binding;thiamin pyrophosphate binding;hydro-lyases;catalytics;2-succinyl-5-enolpyruvyl-6-hydroxy-3-cyclohexene-1-carboxylic-acid synthases
							itf14g01590	NDH-dependent cyclic electron flow
							itf14g12240	photosystem I subunit O
							itf14g15580	plastid transcriptionally active
							itf15g07600	high cyclic electron flow
							itf15g08060	rubisco activase
							itf15g09780	glyceraldehyde-3-phosphate dehydrogenase B subunit
20	GO:0010218	response to far red light	154	34	11.53	1.9e-06	itf00g21250	light harvesting complex of photosystem II
							itf01g02460	2Fe-2S ferredoxin-like superfamily protein
							itf01g13950	glutamine synthetase
							itf01g27410	chloroplast RNA binding
							itf01g31600	ascorbate peroxidase
							itf02g08730	photosystem I light harvesting complex gene
							itf02g10650	photosystem II light harvesting complex gene 2.3
							itf02g13930	ADP glucose pyrophosphorylase
							itf02g21470	acyl carrier protein
							itf03g07980	Ribulose bisphosphate carboxylase (small chain) family protein
							itf03g26830	pseudo-response regulator
							itf04g02800	homeobox protein	HB-HD-ZIP
							itf04g15560	glutamine synthetase
							itf04g28940	Thylakoid soluble phosphoprotein TSP9 domain containing protein
							itf04g30200	phototropin
							itf05g13330	chloroplast signal recognition particle component (CAO)
							itf07g03240	light harvesting complex of photosystem II
							itf07g23880	Photosystem II reaction center PsbP family protein
							itf09g09020	high cyclic electron flow
							itf09g25730	Chlorophyll A-B binding family protein
							itf09g25980	homeobox protein	HB-HD-ZIP
							itf10g01370	glyceraldehyde-3-phosphate dehydrogenase B subunit
							itf11g07700	photosystem I light harvesting complex gene
							itf11g12750	Ribulose bisphosphate carboxylase (small chain) family protein
							itf11g14190	photosystem II stability/assembly factor, chloroplast (HCF136)
							itf11g15740	glyceraldehyde 3-phosphate dehydrogenase A subunit
							itf12g10840	light harvesting complex photosystem II
							itf12g26850	rubredoxin family protein
							itf13g19620	ADP glucose pyrophosphorylase large subunit
							itf14g15580	plastid transcriptionally active
							itf15g07600	high cyclic electron flow
							itf15g08060	rubisco activase
							itf15g09780	glyceraldehyde-3-phosphate dehydrogenase B subunit
							itf15g19230	indole-3-acetic acid inducible
21	GO:0010114	response to red light	163	36	12.2	2.1e-06	itf00g21250	light harvesting complex of photosystem II
							itf01g02460	2Fe-2S ferredoxin-like superfamily protein
							itf01g13950	glutamine synthetase
							itf01g27410	chloroplast RNA binding
							itf01g31600	ascorbate peroxidase
							itf02g08730	photosystem I light harvesting complex gene
							itf02g10650	photosystem II light harvesting complex gene 2.3
							itf02g13930	ADP glucose pyrophosphorylase
							itf02g21470	acyl carrier protein
							itf03g07980	Ribulose bisphosphate carboxylase (small chain) family protein
							itf03g26830	pseudo-response regulator
							itf04g15560	glutamine synthetase
							itf04g26810	phytochrome interacting factor 3-like	bHLH
							itf04g28940	Thylakoid soluble phosphoprotein TSP9 domain containing protein
							itf04g30200	phototropin
							itf05g13330	chloroplast signal recognition particle component (CAO)
							itf07g03240	light harvesting complex of photosystem II
							itf07g22870	response regulator
							itf07g23880	Photosystem II reaction center PsbP family protein
							itf09g09020	high cyclic electron flow
							itf09g25730	Chlorophyll A-B binding family protein
							itf10g01370	glyceraldehyde-3-phosphate dehydrogenase B subunit
							itf10g18170	gibberellin 2-oxidase
							itf11g07700	photosystem I light harvesting complex gene
							itf11g12750	Ribulose bisphosphate carboxylase (small chain) family protein
							itf11g14190	photosystem II stability/assembly factor, chloroplast (HCF136)
							itf11g15740	glyceraldehyde 3-phosphate dehydrogenase A subunit
							itf12g10840	light harvesting complex photosystem II
							itf12g12870	expansin A1
							itf12g26850	rubredoxin family protein
							itf13g19620	ADP glucose pyrophosphorylase large subunit
							itf14g15580	plastid transcriptionally active
							itf15g07600	high cyclic electron flow
							itf15g08060	rubisco activase
							itf15g09780	glyceraldehyde-3-phosphate dehydrogenase B subunit
							itf15g19230	indole-3-acetic acid inducible
22	GO:0009773	photosynthetic electron transport in pho...	56	19	4.19	2.1e-06	itf00g07340	photosystem I reaction center subunit PSI-N, chloroplast, putative / PSI-N, putative (PSAN)
							itf01g02460	2Fe-2S ferredoxin-like superfamily protein
							itf02g03890	NDH dependent flow
							itf03g00810	cyclophilin
							itf03g02760	photosystem II subunit O-2
							itf03g06830	ferredoxin-NADP(+)-oxidoreductase
							itf05g03070	sedoheptulose-bisphosphatase
							itf05g17200	photosystem II subunit O-2
							itf06g17530	NDH-dependent cyclic electron flow
							itf06g24690	ATP synthase delta-subunit gene
							itf09g09020	high cyclic electron flow
							itf10g01370	glyceraldehyde-3-phosphate dehydrogenase B subunit
							itf11g10510	NDH-dependent cyclic electron flow
							itf11g21620	photosystem I P subunit
							itf12g12990	NDH-dependent cyclic electron flow
							itf12g27560	photosystem I reaction center subunit PSI-N, chloroplast, putative / PSI-N, putative (PSAN)
							itf14g01590	NDH-dependent cyclic electron flow
							itf15g07600	high cyclic electron flow
							itf15g09780	glyceraldehyde-3-phosphate dehydrogenase B subunit
23	GO:0000271	polysaccharide biosynthetic process	846	85	63.34	2.9e-06	itf00g23050	S-adenosyl-L-methionine-dependent methyltransferases superfamily protein
							itf01g02830	SKU5 similar
							itf01g03680	cysteine-rich RLK (RECEPTOR-like protein kinase)
							itf01g03850	cysteine-rich RLK (RECEPTOR-like protein kinase)
							itf01g03890	cysteine-rich RLK (RECEPTOR-like protein kinase)
							itf01g03910	cysteine-rich RLK (RECEPTOR-like protein kinase)
							itf01g03940	cysteine-rich RLK (RECEPTOR-like protein kinase)
							itf01g17610	glycosyl hydrolase 9A1
							itf01g24790	beta-6 tubulin
							itf01g28020	Rhodanese/Cell cycle control phosphatase superfamily protein
							itf01g30430	cellulose synthase A2
							itf01g31600	ascorbate peroxidase
							itf01g32810	glycosyl hydrolase family 10 protein / carbohydrate-binding domain-containing protein
							itf01g32890	FAD/NAD(P)-binding oxidoreductase family protein
							itf01g35030	Walls Are Thin
							itf02g03890	NDH dependent flow
							itf02g05870	GDSL-like Lipase/Acylhydrolase superfamily protein
							itf02g13930	ADP glucose pyrophosphorylase
							itf02g25850	alpha-galactosidase
							itf03g02180	COBRA-like extracellular glycosyl-phosphatidyl inositol-anchored protein family
							itf03g02440	NSP-interacting kinase
							itf03g06890	GAST1 protein homolog
							itf03g09430	cellulose synthase A2
							itf03g29640	binding
							itf04g01750	ARM repeat superfamily protein
							itf04g04750	Cellulose synthase family protein
							itf04g05290	IQ-domain
							itf04g07500	indole-3-acetic acid
							itf04g08970	Pectin lyase-like superfamily protein
							itf04g12440	Chitinase family protein
							itf04g22420	aspartate kinase-homoserine dehydrogenase i
							itf04g27660	formin homology
							itf04g30990	conserved hypothetical protein
							itf05g03070	sedoheptulose-bisphosphatase
							itf06g08860	Pollen Ole e 1 allergen and extensin family protein
							itf06g11800	TPX2 (targeting protein for Xklp2) protein family
							itf06g16120	IAA carboxylmethyltransferase
							itf06g16140	microtubule-associated proteins 65-1
							itf06g17530	NDH-dependent cyclic electron flow
							itf06g21420	tubulin beta-1 chain
							itf06g24690	ATP synthase delta-subunit gene
							itf06g25290	cellulose synthase A2
							itf06g26090	fucosyltransferase
							itf06g26100	fucosyltransferase
							itf07g00010	Prolyl oligopeptidase family protein
							itf07g07330	Leucine-rich receptor-like protein kinase family protein
							itf07g12870	TCP-1/cpn60 chaperonin family protein
							itf07g18690	cellulose synthase-like D5
							itf07g23880	Photosystem II reaction center PsbP family protein
							itf08g03240	glycosyl hydrolase 9B7
							itf08g03430	Leucine-rich receptor-like protein kinase family protein
							itf08g03850	ADPGLC-PPase large subunit
							itf08g09910	polygalacturonase
							itf08g13410	polygalacturonase
							itf08g13590	beta-6 tubulin
							itf09g04950	SKU5 similar
							itf09g05280	thiazole biosynthetic enzyme, chloroplast (ARA6) (THI1) (THI4)
							itf09g05510	cysteine-rich RLK (RECEPTOR-like protein kinase)
							itf09g09020	high cyclic electron flow
							itf09g11060	beta-6 tubulin
							itf09g20300	glycerol-3-phosphate acyltransferase
							itf09g26430	Cupredoxin superfamily protein
							itf10g00870	Major facilitator superfamily protein
							itf10g17340	cell elongation protein / DWARF1 / DIMINUTO (DIM)
							itf10g24140	Protein of unknown function (DUF579)
							itf11g06620	cytochrome P450, family 97, subfamily A, polypeptide
							itf12g05880	COBRA-like extracellular glycosyl-phosphatidyl inositol-anchored protein family
							itf12g08490	Leucine-rich repeat protein kinase family protein
							itf12g10270	Concanavalin A-like lectin family protein
							itf12g12090	COBRA-like extracellular glycosyl-phosphatidyl inositol-anchored protein family
							itf12g18970	cellulose synthase
							itf12g19260	ATP binding
							itf12g21160	Major facilitator superfamily protein
							itf12g22870	Glucose-1-phosphate adenylyltransferase family protein
							itf13g04760	Cupredoxin superfamily protein
							itf13g10860	pinoresinol reductase
							itf13g12080	like AUX1
							itf13g15580	Integrase-type DNA-binding superfamily protein	AP2/ERF-ERF
							itf13g20860	cellulose synthase like G1
							itf14g01590	NDH-dependent cyclic electron flow
							itf14g12610	Eukaryotic aspartyl protease family protein
							itf14g18320	indole-3-acetic acid
							itf15g04600	Auxin efflux carrier family protein
							itf15g06600	TRICHOME BIREFRINGENCE-LIKE
							itf15g07600	high cyclic electron flow
24	GO:0008361	regulation of cell size	113	28	8.46	3.8e-06	itf01g02890	Glycine cleavage T-protein family
							itf01g35030	Walls Are Thin
							itf02g05870	GDSL-like Lipase/Acylhydrolase superfamily protein
							itf02g10810	O-Glycosyl hydrolases family 17 protein
							itf03g02180	COBRA-like extracellular glycosyl-phosphatidyl inositol-anchored protein family
							itf04g01880	FASCICLIN-like arabinogalactan protein
							itf04g04750	Cellulose synthase family protein
							itf04g07500	indole-3-acetic acid
							itf04g08970	Pectin lyase-like superfamily protein
							itf04g12440	Chitinase family protein
							itf05g01440	wall-associated kinase
							itf05g02220	Leucine-rich repeat protein kinase family protein
							itf05g21000	NAC (No Apical Meristem) domain transcriptional regulator superfamily protein	NAC
							itf06g08860	Pollen Ole e 1 allergen and extensin family protein
							itf08g03240	glycosyl hydrolase 9B7
							itf08g09910	polygalacturonase
							itf08g13410	polygalacturonase
							itf09g07610	O-Glycosyl hydrolases family 17 protein
							itf09g20300	glycerol-3-phosphate acyltransferase
							itf12g05880	COBRA-like extracellular glycosyl-phosphatidyl inositol-anchored protein family
							itf12g10270	Concanavalin A-like lectin family protein
							itf12g12090	COBRA-like extracellular glycosyl-phosphatidyl inositol-anchored protein family
							itf12g13370	Leucine-rich repeat protein kinase family protein
							itf13g02600	Leucine-rich repeat protein kinase family protein
							itf14g18320	indole-3-acetic acid
							itf15g04600	Auxin efflux carrier family protein
							itf15g05920	Leucine-rich repeat protein kinase family protein
							itf15g06900	wall-associated kinase
25	GO:0009926	auxin polar transport	179	36	13.4	7.2e-06	itf01g02890	Glycine cleavage T-protein family
							itf01g24750	Auxin efflux carrier family protein
							itf01g35030	Walls Are Thin
							itf02g05870	GDSL-like Lipase/Acylhydrolase superfamily protein
							itf02g10810	O-Glycosyl hydrolases family 17 protein
							itf03g02180	COBRA-like extracellular glycosyl-phosphatidyl inositol-anchored protein family
							itf04g01880	FASCICLIN-like arabinogalactan protein
							itf04g04750	Cellulose synthase family protein
							itf04g07500	indole-3-acetic acid
							itf04g08970	Pectin lyase-like superfamily protein
							itf04g12440	Chitinase family protein
							itf05g02220	Leucine-rich repeat protein kinase family protein
							itf06g08860	Pollen Ole e 1 allergen and extensin family protein
							itf08g03240	glycosyl hydrolase 9B7
							itf08g09910	polygalacturonase
							itf08g13410	polygalacturonase
							itf09g07610	O-Glycosyl hydrolases family 17 protein
							itf09g20300	glycerol-3-phosphate acyltransferase
							itf09g23540	SAUR-like auxin-responsive protein family
							itf09g23600	SAUR-like auxin-responsive protein family
							itf09g23620	SAUR-like auxin-responsive protein family
							itf09g23640	SAUR-like auxin-responsive protein family
							itf09g23720	SAUR-like auxin-responsive protein family
							itf09g23780	SAUR-like auxin-responsive protein family
							itf09g23960	SAUR-like auxin-responsive protein family
							itf09g23980	SAUR-like auxin-responsive protein family
							itf11g02350	Auxin efflux carrier family protein
							itf12g05880	COBRA-like extracellular glycosyl-phosphatidyl inositol-anchored protein family
							itf12g10270	Concanavalin A-like lectin family protein
							itf12g12090	COBRA-like extracellular glycosyl-phosphatidyl inositol-anchored protein family
							itf12g13370	Leucine-rich repeat protein kinase family protein
							itf13g02600	Leucine-rich repeat protein kinase family protein
							itf13g12080	like AUX1
							itf14g18320	indole-3-acetic acid
							itf15g04600	Auxin efflux carrier family protein
							itf15g05920	Leucine-rich repeat protein kinase family protein
26	GO:0009825	multidimensional cell growth	196	45	14.68	7.3e-06	itf00g25340	expansin A8
							itf01g02830	SKU5 similar
							itf01g17610	glycosyl hydrolase 9A1
							itf01g24790	beta-6 tubulin
							itf01g35030	Walls Are Thin
							itf02g05870	GDSL-like Lipase/Acylhydrolase superfamily protein
							itf03g02180	COBRA-like extracellular glycosyl-phosphatidyl inositol-anchored protein family
							itf03g02440	NSP-interacting kinase
							itf03g06890	GAST1 protein homolog
							itf03g14120	expansin A10
							itf04g04750	Cellulose synthase family protein
							itf04g07500	indole-3-acetic acid
							itf04g08970	Pectin lyase-like superfamily protein
							itf04g12440	Chitinase family protein
							itf04g27660	formin homology
							itf04g29540	expansin A4
							itf04g29690	Fasciclin-like arabinogalactan family protein
							itf05g02260	expansin A8
							itf05g02270	expansin A10
							itf05g16030	expansin A10
							itf06g08860	Pollen Ole e 1 allergen and extensin family protein
							itf06g21220	expansin
							itf06g21420	tubulin beta-1 chain
							itf07g22040	expansin A10
							itf08g03240	glycosyl hydrolase 9B7
							itf08g09910	polygalacturonase
							itf08g11800	xyloglucan:xyloglucosyl transferase
							itf08g13410	polygalacturonase
							itf08g13590	beta-6 tubulin
							itf09g04950	SKU5 similar
							itf09g11060	beta-6 tubulin
							itf09g20300	glycerol-3-phosphate acyltransferase
							itf09g26430	Cupredoxin superfamily protein
							itf10g17340	cell elongation protein / DWARF1 / DIMINUTO (DIM)
							itf12g01780	expansin A13
							itf12g05880	COBRA-like extracellular glycosyl-phosphatidyl inositol-anchored protein family
							itf12g10270	Concanavalin A-like lectin family protein
							itf12g12090	COBRA-like extracellular glycosyl-phosphatidyl inositol-anchored protein family
							itf12g18970	cellulose synthase
							itf13g04760	Cupredoxin superfamily protein
							itf13g12080	like AUX1
							itf14g00660	glycosyl hydrolase 9B1
							itf14g15420	expansin A4
							itf14g18320	indole-3-acetic acid
							itf15g04600	Auxin efflux carrier family protein
27	GO:0006364	rRNA processing	300	47	22.46	1.5e-05	itf00g21250	light harvesting complex of photosystem II
							itf00g33900	magnesium-protoporphyrin IX methyltransferase
							itf01g05440	P-loop containing nucleoside triphosphate hydrolases superfamily protein
							itf01g24990	dicarboxylate diiron protein, putative (Crd1)
							itf01g27250	hydroxymethylbilane synthase
							itf01g27410	chloroplast RNA binding
							itf01g31600	ascorbate peroxidase
							itf02g02670	PsbP-like protein
							itf02g03890	NDH dependent flow
							itf02g07060	Thioredoxin superfamily protein
							itf02g08730	photosystem I light harvesting complex gene
							itf02g10650	photosystem II light harvesting complex gene 2.3
							itf02g21470	acyl carrier protein
							itf03g00810	cyclophilin
							itf03g02760	photosystem II subunit O-2
							itf03g06830	ferredoxin-NADP(+)-oxidoreductase
							itf04g20110	NAD(P)-binding Rossmann-fold superfamily protein
							itf04g28940	Thylakoid soluble phosphoprotein TSP9 domain containing protein
							itf05g03070	sedoheptulose-bisphosphatase
							itf05g17200	photosystem II subunit O-2
							itf06g21520	DnaJ/Hsp40 cysteine-rich domain superfamily protein
							itf06g22820	photosystem I light harvesting complex gene
							itf06g24690	ATP synthase delta-subunit gene
							itf07g03240	light harvesting complex of photosystem II
							itf07g16200	photosystem I subunit l
							itf07g23880	Photosystem II reaction center PsbP family protein
							itf09g01460	cytochrome b6f complex subunit (petM), putative
							itf09g09020	high cyclic electron flow
							itf09g25730	Chlorophyll A-B binding family protein
							itf10g01370	glyceraldehyde-3-phosphate dehydrogenase B subunit
							itf10g16790	CTP synthase family protein
							itf11g07700	photosystem I light harvesting complex gene
							itf11g07810	Thioredoxin superfamily protein
							itf11g14190	photosystem II stability/assembly factor, chloroplast (HCF136)
							itf11g15740	glyceraldehyde 3-phosphate dehydrogenase A subunit
							itf11g21620	photosystem I P subunit
							itf12g10840	light harvesting complex photosystem II
							itf12g19260	ATP binding
							itf12g24160	Transcriptional coactivator/pterin dehydratase
							itf12g26340	Tetratricopeptide repeat (TPR)-like superfamily protein
							itf12g26850	rubredoxin family protein
							itf13g01810	chloroplast thylakoid lumen protein
							itf13g19620	ADP glucose pyrophosphorylase large subunit
							itf14g12240	photosystem I subunit O
							itf14g15580	plastid transcriptionally active
							itf15g07600	high cyclic electron flow
							itf15g09780	glyceraldehyde-3-phosphate dehydrogenase B subunit
28	GO:0030003	cellular cation homeostasis	258	34	19.32	1.5e-05	itf01g07590	photosystem I subunit K
							itf02g03890	NDH dependent flow
							itf02g05640	delta tonoplast integral protein
							itf02g14920	glutamate receptor 2.9
							itf03g02760	photosystem II subunit O-2
							itf04g07280	ATPase E1-E2 type family protein / haloacid dehalogenase-like hydrolase family protein
							itf04g07460	NAD(P)H dehydrogenase
							itf04g14340	vacuolar iron transporter
							itf04g28940	Thylakoid soluble phosphoprotein TSP9 domain containing protein
							itf05g06830	germin
							itf05g06850	germin
							itf05g11900	glutamate receptor 2.8
							itf05g17200	photosystem II subunit O-2
							itf06g17520	delta tonoplast integral protein
							itf06g17530	NDH-dependent cyclic electron flow
							itf06g18140	germin-like protein
							itf06g18560	glutamate receptor 2.7
							itf06g26150	light-harvesting chlorophyll-protein complex I subunit A4
							itf07g16200	photosystem I subunit l
							itf09g06370	ethylene-forming enzyme
							itf09g09020	high cyclic electron flow
							itf10g16210	Calcium-binding EF-hand family protein
							itf11g07700	photosystem I light harvesting complex gene
							itf12g09640	conserved hypothetical protein
							itf12g14180	annexin
							itf12g23660	ferritin
							itf12g25060	BCL-2-associated athanogene
							itf12g26340	Tetratricopeptide repeat (TPR)-like superfamily protein
							itf13g10150	membrane protein, putative
							itf14g01590	NDH-dependent cyclic electron flow
							itf14g12240	photosystem I subunit O
							itf14g14400	Glutamate receptor family protein
							itf15g07600	high cyclic electron flow
							itf15g15450	Leucine-rich repeat protein kinase family protein
29	GO:0080086	stamen filament development	14	9	1.05	1.5e-05	itf02g26320	indole-3-acetic acid inducible
							itf09g23540	SAUR-like auxin-responsive protein family
							itf09g23600	SAUR-like auxin-responsive protein family
							itf09g23620	SAUR-like auxin-responsive protein family
							itf09g23640	SAUR-like auxin-responsive protein family
							itf09g23720	SAUR-like auxin-responsive protein family
							itf09g23780	SAUR-like auxin-responsive protein family
							itf09g23960	SAUR-like auxin-responsive protein family
							itf09g23980	SAUR-like auxin-responsive protein family
30	GO:0006098	pentose-phosphate shunt	233	42	17.45	1.9e-05	itf00g07340	photosystem I reaction center subunit PSI-N, chloroplast, putative / PSI-N, putative (PSAN)
							itf01g13950	glutamine synthetase
							itf01g27250	hydroxymethylbilane synthase
							itf01g27410	chloroplast RNA binding
							itf01g28020	Rhodanese/Cell cycle control phosphatase superfamily protein
							itf01g31600	ascorbate peroxidase
							itf02g02670	PsbP-like protein
							itf02g03890	NDH dependent flow
							itf02g10510	glucose-6-phosphate dehydrogenase
							itf02g13930	ADP glucose pyrophosphorylase
							itf03g00720	carbonic anhydrase
							itf03g00810	cyclophilin
							itf03g02760	photosystem II subunit O-2
							itf03g06830	ferredoxin-NADP(+)-oxidoreductase
							itf03g15480	Tetratricopeptide repeat (TPR)-like superfamily protein
							itf04g15560	glutamine synthetase
							itf04g20110	NAD(P)-binding Rossmann-fold superfamily protein
							itf05g03070	sedoheptulose-bisphosphatase
							itf05g17200	photosystem II subunit O-2
							itf06g17530	NDH-dependent cyclic electron flow
							itf06g21520	DnaJ/Hsp40 cysteine-rich domain superfamily protein
							itf06g24690	ATP synthase delta-subunit gene
							itf07g23880	Photosystem II reaction center PsbP family protein
							itf09g09020	high cyclic electron flow
							itf09g25730	Chlorophyll A-B binding family protein
							itf10g01370	glyceraldehyde-3-phosphate dehydrogenase B subunit
							itf11g07700	photosystem I light harvesting complex gene
							itf11g10510	NDH-dependent cyclic electron flow
							itf11g14190	photosystem II stability/assembly factor, chloroplast (HCF136)
							itf11g21620	photosystem I P subunit
							itf12g07270	carbonic anhydrase
							itf12g19260	ATP binding
							itf12g24160	Transcriptional coactivator/pterin dehydratase
							itf12g26850	rubredoxin family protein
							itf12g27560	photosystem I reaction center subunit PSI-N, chloroplast, putative / PSI-N, putative (PSAN)
							itf13g01810	chloroplast thylakoid lumen protein
							itf13g19620	ADP glucose pyrophosphorylase large subunit
							itf14g01590	NDH-dependent cyclic electron flow
							itf14g12240	photosystem I subunit O
							itf14g15580	plastid transcriptionally active
							itf15g07600	high cyclic electron flow
							itf15g09780	glyceraldehyde-3-phosphate dehydrogenase B subunit
31	GO:0006468	protein phosphorylation	1238	173	92.69	1.9e-05	itf00g01080	Kinase interacting (KIP1-like) family protein
							itf00g09660	2-oxoglutarate (2OG) and Fe(II)-dependent oxygenase superfamily protein
							itf00g11360	NAD(P)H:plastoquinone dehydrogenase complex subunit O
							itf00g33900	magnesium-protoporphyrin IX methyltransferase
							itf00g38480	Protein kinase superfamily protein
							itf00g45080	transmembrane kinase-like
							itf01g02270	homolog of separase
							itf01g06180	Leucine-rich repeat transmembrane protein kinase
							itf01g06350	Leucine-rich repeat transmembrane protein kinase
							itf01g06390	Leucine-rich repeat transmembrane protein kinase
							itf01g08940	Deoxyxylulose-5-phosphate synthase
							itf01g12110	Protein kinase family protein with leucine-rich repeat domain
							itf01g16370	ankyrin
							itf01g16900	Leucine-rich repeat transmembrane protein kinase
							itf01g16940	Leucine-rich repeat transmembrane protein kinase
							itf01g22710	Cyclin-dependent kinase inhibitor family protein
							itf01g27410	chloroplast RNA binding
							itf01g29910	Leucine-rich receptor-like protein kinase family protein
							itf01g30450	Leucine-rich repeat receptor-like protein kinase family protein
							itf01g30460	Leucine-rich repeat receptor-like protein kinase family protein
							itf01g32970	P-loop containing nucleoside triphosphate hydrolases superfamily protein
							itf01g35460	Leucine-rich receptor-like protein kinase family protein
							itf02g04090	phytochrome kinase substrate
							itf02g06110	Protein kinase protein with adenine nucleotide alpha hydrolases-like domain
							itf02g07300	high chlorophyll fluorescence phenotype
							itf02g10510	glucose-6-phosphate dehydrogenase
							itf02g11760	Cyclin D6;1
							itf02g12770	Thioredoxin superfamily protein
							itf02g13570	Leucine-rich repeat transmembrane protein kinase
							itf02g20150	cyclic nucleotide-binding transporter
							itf02g28170	ATP binding microtubule motor family protein
							itf03g00720	carbonic anhydrase
							itf03g00810	cyclophilin
							itf03g02760	photosystem II subunit O-2
							itf03g04150	Di-glucose binding protein with Kinesin motor domain
							itf03g04790	cysteine-rich RLK (RECEPTOR-like protein kinase)
							itf03g04810	cysteine-rich RLK (RECEPTOR-like protein kinase)
							itf03g04820	cysteine-rich RLK (RECEPTOR-like protein kinase)
							itf03g04830	cysteine-rich RLK (RECEPTOR-like protein kinase)
							itf03g04900	cysteine-rich RLK (RECEPTOR-like protein kinase)
							itf03g06830	ferredoxin-NADP(+)-oxidoreductase
							itf03g10060	Putative WEB family protein At1g65010, chloroplastic
							itf03g11090	receptor-like protein kinase
							itf03g13160	Leucine-rich repeat protein kinase family protein
							itf03g13460	Leucine-rich repeat protein kinase family protein
							itf03g14040	WRKY DNA-binding protein	WRKY
							itf03g24660	cyclin-dependent kinase B2;2
							itf03g26200	2-oxoglutarate (2OG) and Fe(II)-dependent oxygenase superfamily protein
							itf04g01020	Protein kinase superfamily protein
							itf04g02240	Leucine-rich repeat protein kinase family protein
							itf04g02950	Protein of unknown function (DUF630 and DUF632)
							itf04g09020	hercules receptor kinase
							itf04g09570	Leucine-rich repeat (LRR) family protein
							itf04g22470	Leucine-rich repeat (LRR) family protein
							itf04g22480	Leucine-rich repeat (LRR) family protein
							itf04g22840	Leucine-rich repeat (LRR) family protein
							itf04g23670	wall associated kinase
							itf04g25490	conserved hypothetical protein
							itf04g30200	phototropin
							itf04g32660	Leucine-rich receptor-like protein kinase family protein
							itf04g33180	calcium-dependent protein kinase
							itf05g00390	wall associated kinase
							itf05g00430	wall associated kinase
							itf05g00460	wall associated kinase
							itf05g01290	receptor lectin kinase
							itf05g01440	wall-associated kinase
							itf05g01460	cell wall-associated kinase
							itf05g02220	Leucine-rich repeat protein kinase family protein
							itf05g03070	sedoheptulose-bisphosphatase
							itf05g13330	chloroplast signal recognition particle component (CAO)
							itf05g13600	Leucine-rich repeat transmembrane protein kinase protein
							itf05g14110	Microtubule associated protein (MAP65/ASE1) family protein
							itf05g17200	photosystem II subunit O-2
							itf05g17980	end binding protein 1C
							itf05g19400	WRKY family transcription factor	WRKY
							itf05g22420	Protein kinase superfamily protein
							itf05g25360	protein kinase family protein
							itf06g08440	Leucine-rich repeat protein kinase family protein
							itf06g09130	SU(VAR)3-9 homolog
							itf06g12540	Leucine-rich repeat protein kinase family protein
							itf06g14280	cyclin-dependent kinase B2;2
							itf06g16440	calmodulin-domain protein kinase
							itf06g17820	Leucine-rich repeat transmembrane protein kinase protein
							itf06g24670	somatic embryogenesis receptor-like kinase
							itf06g24690	ATP synthase delta-subunit gene
							itf07g01710	calcium-dependent protein kinase
							itf07g06300	RNA-dependent RNA polymerase
							itf07g07330	Leucine-rich receptor-like protein kinase family protein
							itf07g07570	leucine-rich repeat transmembrane protein kinase family protein
							itf07g18850	Pectin lyase-like superfamily protein
							itf07g22820	Leucine-rich repeat protein kinase family protein
							itf07g23920	cyclin-dependent kinase B2;2
							itf08g02950	calcium-dependent protein kinase
							itf08g03430	Leucine-rich receptor-like protein kinase family protein
							itf08g04060	Protein kinase protein with adenine nucleotide alpha hydrolases-like domain
							itf08g04250	Vacuolar import/degradation, Vid27-related protein
							itf08g04520	Leucine-rich repeat protein kinase family protein
							itf08g04590	CYCLIN D3;3
							itf08g06470	Leucine-rich receptor-like protein kinase family protein
							itf08g08240	Leucine-rich repeat protein kinase family protein
							itf08g18010	DNA-binding HORMA family protein
							itf09g02060	Leucine-rich repeat protein kinase family protein
							itf09g02160	CYCLIN A3;4
							itf09g02510	CYCLIN D1;1
							itf09g02560	Protein kinase family protein with leucine-rich repeat domain
							itf09g05280	thiazole biosynthetic enzyme, chloroplast (ARA6) (THI1) (THI4)
							itf09g05880	Octicosapeptide/Phox/Bem1p family protein
							itf09g06280	STRUBBELIG-receptor family
							itf09g06370	ethylene-forming enzyme
							itf09g09190	alpha 1,4-glycosyltransferase family protein
							itf09g11660	beta-1,3-glucanase
							itf09g11920	Leucine-rich repeat protein kinase family protein
							itf09g16390	topoisomerase II
							itf09g20900	Leucine-rich repeat protein kinase family protein
							itf09g23420	Leucine-rich repeat protein kinase family protein
							itf09g26060	Pectin lyase-like superfamily protein
							itf10g03920	Leucine-rich receptor-like protein kinase family protein
							itf10g13260	Protein kinase superfamily protein
							itf10g13670	receptor-like kinase
							itf10g17440	SNF7 family protein
							itf10g17540	Leucine-rich receptor-like protein kinase family protein
							itf10g18790	EF-TU receptor
							itf10g19200	Leucine-rich repeat transmembrane protein kinase
							itf10g19220	Leucine-rich receptor-like protein kinase family protein
							itf10g20550	Cyclin D6;1
							itf10g24280	Cyclin-dependent kinase inhibitor family protein
							itf11g00990	ataurora3
							itf11g10530	WRKY DNA-binding protein	WRKY
							itf11g11380	ATP binding microtubule motor family protein
							itf11g14600	chromomethylase
							itf12g00480	Leucine-rich receptor-like protein kinase family protein
							itf12g04740	CYCLIN D3;3
							itf12g07270	carbonic anhydrase
							itf12g08490	Leucine-rich repeat protein kinase family protein
							itf12g09710	receptor lectin kinase
							itf12g09820	receptor lectin kinase
							itf12g09830	receptor lectin kinase
							itf12g10390	Leucine-rich repeat protein kinase family protein
							itf12g13370	Leucine-rich repeat protein kinase family protein
							itf12g16200	DNA glycosylase superfamily protein
							itf12g18020	HMG (high mobility group) box protein
							itf12g18290	Leucine-rich repeat protein kinase family protein
							itf12g23300	anthranilate synthase alpha subunit
							itf12g24450	Leucine-rich repeat protein kinase family protein
							itf13g02430	NADPH:quinone oxidoreductase
							itf13g02600	Leucine-rich repeat protein kinase family protein
							itf13g07100	Protein kinase superfamily protein
							itf13g11660	Leucine-rich repeat protein kinase family protein
							itf13g11670	Leucine-rich repeat protein kinase family protein
							itf13g18930	basic helix-loop-helix (bHLH) DNA-binding superfamily protein	bHLH
							itf13g19600	NPK1-related protein kinase
							itf13g21840	sulphotransferase
							itf14g03920	Leucine-rich repeat receptor-like protein kinase family protein
							itf14g10000	plant U-box
							itf14g16620	Leucine-rich repeat protein kinase family protein
							itf14g17110	plant U-box
							itf14g17500	transmembrane kinase-like
							itf14g19670	Pectin lyase-like superfamily protein
							itf15g00890	Leucine-rich repeat protein kinase family protein
							itf15g01930	plant U-box
							itf15g03050	Leucine-rich repeat protein kinase family protein
							itf15g03420	Leucine-rich repeat protein kinase family protein
							itf15g05440	Leucine-rich repeat protein kinase family protein
							itf15g05920	Leucine-rich repeat protein kinase family protein
							itf15g06530	inflorescence meristem receptor-like kinase
							itf15g06900	wall-associated kinase
							itf15g06950	wall associated kinase
							itf15g06990	wall associated kinase
							itf15g08060	rubisco activase
							itf15g09620	cyclin-dependent kinase B2;2
							itf15g11910	cyclin family
							itf15g15450	Leucine-rich repeat protein kinase family protein
							itf15g21090	cell division control
32	GO:0042742	defense response to bacterium	739	92	55.33	2.5e-05	itf00g09660	2-oxoglutarate (2OG) and Fe(II)-dependent oxygenase superfamily protein
							itf01g00180	squamosa promoter binding protein-like	SBP
							itf01g01680	kunitz trypsin inhibitor
							itf01g01720	kunitz trypsin inhibitor
							itf01g02460	2Fe-2S ferredoxin-like superfamily protein
							itf01g03880	cysteine-rich RLK (RECEPTOR-like protein kinase)
							itf01g16370	ankyrin
							itf01g21170	Aldolase-type TIM barrel family protein
							itf01g27250	hydroxymethylbilane synthase
							itf01g27410	chloroplast RNA binding
							itf01g33950	myb domain protein r1	MYB
							itf01g35050	Papain family cysteine protease
							itf02g07290	HOPM interactor
							itf02g07740	D-3-phosphoglycerate dehydrogenase
							itf02g07870	pectin methylesterase
							itf02g12770	Thioredoxin superfamily protein
							itf02g16050	Late embryogenesis abundant (LEA) hydroxyproline-rich glycoprotein family
							itf02g20150	cyclic nucleotide-binding transporter
							itf03g00720	carbonic anhydrase
							itf03g00810	cyclophilin
							itf03g02760	photosystem II subunit O-2
							itf03g06830	ferredoxin-NADP(+)-oxidoreductase
							itf03g13350	Bifunctional inhibitor/lipid-transfer protein/seed storage 2S albumin superfamily protein
							itf03g14040	WRKY DNA-binding protein	WRKY
							itf03g15480	Tetratricopeptide repeat (TPR)-like superfamily protein
							itf03g22200	pectin methylesterase
							itf03g26200	2-oxoglutarate (2OG) and Fe(II)-dependent oxygenase superfamily protein
							itf04g03450	Fatty acid hydroxylase superfamily
							itf04g08350	peptide transporter
							itf04g12440	Chitinase family protein
							itf04g14620	Plant invertase/pectin methylesterase inhibitor superfamily
							itf05g01290	receptor lectin kinase
							itf05g01460	cell wall-associated kinase
							itf05g03070	sedoheptulose-bisphosphatase
							itf05g06830	germin
							itf05g06850	germin
							itf05g17200	photosystem II subunit O-2
							itf05g19400	WRKY family transcription factor	WRKY
							itf05g22950	cytosolic NADP+-dependent isocitrate dehydrogenase
							itf05g24670	Oxidoreductase, zinc-binding dehydrogenase family protein
							itf06g14890	tryptophan aminotransferase of Arabidopsis
							itf06g24690	ATP synthase delta-subunit gene
							itf08g03100	THAUMATIN-LIKE PROTEIN
							itf08g04610	myb domain protein r1	MYB
							itf09g05280	thiazole biosynthetic enzyme, chloroplast (ARA6) (THI1) (THI4)
							itf09g06370	ethylene-forming enzyme
							itf09g09020	high cyclic electron flow
							itf09g09190	alpha 1,4-glycosyltransferase family protein
							itf09g11660	beta-1,3-glucanase
							itf09g17220	GDSL lipase
							itf09g23170	pathogenesis-related
							itf09g23180	pathogenesis-related
							itf09g23530	SAUR-like auxin-responsive protein family
							itf09g23590	SAUR-like auxin-responsive protein family
							itf09g23610	SAUR-like auxin-responsive protein family
							itf09g23750	SAUR-like auxin-responsive protein family
							itf09g23990	SAUR-like auxin-responsive protein family
							itf09g24000	SAUR-like auxin-responsive protein family
							itf09g24010	SAUR-like auxin-responsive protein family
							itf09g24150	SAUR-like auxin-responsive protein family
							itf09g24220	SAUR-like auxin-responsive protein family
							itf10g01370	glyceraldehyde-3-phosphate dehydrogenase B subunit
							itf10g01980	sulfotransferase
							itf10g02030	sulfotransferase
							itf10g03920	Leucine-rich receptor-like protein kinase family protein
							itf10g17270	Argonaute family protein
							itf10g18790	EF-TU receptor
							itf10g19220	Leucine-rich receptor-like protein kinase family protein
							itf10g25300	SAUR-like auxin-responsive protein family
							itf11g07890	pectin methylesterase
							itf11g10530	WRKY DNA-binding protein	WRKY
							itf11g12430	sulfotransferase
							itf11g15740	glyceraldehyde 3-phosphate dehydrogenase A subunit
							itf12g07270	carbonic anhydrase
							itf12g09710	receptor lectin kinase
							itf12g09820	receptor lectin kinase
							itf12g09830	receptor lectin kinase
							itf12g22870	Glucose-1-phosphate adenylyltransferase family protein
							itf12g23300	anthranilate synthase alpha subunit
							itf13g01810	chloroplast thylakoid lumen protein
							itf13g02430	NADPH:quinone oxidoreductase
							itf13g03180	osmotin
							itf13g08830	ethylene responsive element binding factor	AP2/ERF-ERF
							itf13g21840	sulphotransferase
							itf14g05000	tryptophan aminotransferase of Arabidopsis
							itf14g10000	plant U-box
							itf14g18350	histone H2A
							itf15g01930	plant U-box
							itf15g07600	high cyclic electron flow
							itf15g08060	rubisco activase
							itf15g09450	glutathione S-transferase phi
							itf15g09780	glyceraldehyde-3-phosphate dehydrogenase B subunit
33	GO:0009740	gibberellic acid mediated signaling path...	130	25	9.73	2.6e-05	itf01g15860	Integrase-type DNA-binding superfamily protein	AP2/ERF-ERF
							itf01g24790	beta-6 tubulin
							itf01g34630	C2H2-like zinc finger protein	C2H2
							itf02g10540	F-box family protein
							itf02g13710	xyloglucan endotransglucosylase/hydrolase
							itf02g19410	zinc finger protein	C2H2
							itf03g03780	homeobox protein	zf-HD
							itf03g07510	BR enhanced expression	bHLH
							itf03g13070	ERECTA-like
							itf04g26810	phytochrome interacting factor 3-like	bHLH
							itf05g15980	GAST1 protein homolog
							itf06g00080	gamma tonoplast intrinsic protein
							itf06g12740	Integrase-type DNA-binding superfamily protein	AP2/ERF-ERF
							itf06g26250	Gibberellin-regulated family protein
							itf07g20370	gamma tonoplast intrinsic protein
							itf08g13590	beta-6 tubulin
							itf09g11060	beta-6 tubulin
							itf09g14430	gamma tonoplast intrinsic protein
							itf10g10870	conserved hypothetical protein
							itf11g02530	response regulator
							itf11g11130	conserved hypothetical protein
							itf11g13160	GAST1 protein homolog
							itf12g24950	2-oxoglutarate (2OG) and Fe(II)-dependent oxygenase superfamily protein
							itf14g13680	gamma tonoplast intrinsic protein
							itf15g04350	response regulator
34	GO:0042127	regulation of cell proliferation	157	19	11.76	2.9e-05	itf01g02270	homolog of separase
							itf01g32920	Integrase-type DNA-binding superfamily protein	AP2/ERF-AP2
							itf02g25400	Leucine-rich repeat (LRR) family protein
							itf04g25490	conserved hypothetical protein
							itf04g26590	Subtilase family protein
							itf05g18570	Integrase-type DNA-binding superfamily protein	AP2/ERF-AP2
							itf05g19390	basic helix-loop-helix (bHLH) DNA-binding superfamily protein	bHLH
							itf07g17860	Kinase interacting (KIP1-like) family protein
							itf07g18690	cellulose synthase-like D5
							itf08g04590	CYCLIN D3;3
							itf08g05260	Integrase-type DNA-binding superfamily protein	AP2/ERF-AP2
							itf10g24060	CYCLIN D3;1
							itf12g04440	Integrase-type DNA-binding superfamily protein	AP2/ERF-AP2
							itf12g04740	CYCLIN D3;3
							itf12g18020	HMG (high mobility group) box protein
							itf12g25920	basic helix-loop-helix (bHLH) DNA-binding superfamily protein	bHLH
							itf13g04220	Cell cycle regulated microtubule associated protein
							itf13g16450	minichromosome maintenance (MCM2/3/5) family protein
							itf15g21090	cell division control
35	GO:0016132	brassinosteroid biosynthetic process	164	32	12.28	5.8e-05	itf00g29250	cytochrome P450, family 714, subfamily A, polypeptide
							itf00g47930	2-oxoglutarate (2OG) and Fe(II)-dependent oxygenase superfamily protein
							itf01g24790	beta-6 tubulin
							itf01g29470	2-oxoglutarate (2OG) and Fe(II)-dependent oxygenase superfamily protein
							itf01g29910	Leucine-rich receptor-like protein kinase family protein
							itf01g32890	FAD/NAD(P)-binding oxidoreductase family protein
							itf02g11400	Peroxidase superfamily protein
							itf02g13920	cytochrome P450, family 724, subfamily A, polypeptide
							itf03g26900	Peroxidase superfamily protein
							itf05g03710	sterol-4alpha-methyl oxidase 1-1
							itf06g17640	pleiotropic drug resistance
							itf06g26990	plant intracellular ras group-related LRR
							itf07g04280	O-fucosyltransferase family protein
							itf08g03240	glycosyl hydrolase 9B7
							itf08g13590	beta-6 tubulin
							itf09g07930	FASCICLIN-like arabinogalactan
							itf09g11060	beta-6 tubulin
							itf10g14480	early nodulin-like protein
							itf10g17340	cell elongation protein / DWARF1 / DIMINUTO (DIM)
							itf10g25170	squalene synthase
							itf10g25330	plasma membrane intrinsic protein 1C
							itf11g02000	sterol methyltransferase
							itf11g05820	FASCICLIN-like arabinoogalactan
							itf11g20860	Protein kinase superfamily protein
							itf12g05870	brassinosteroid-6-oxidase
							itf12g06460	early nodulin-like protein
							itf12g13370	Leucine-rich repeat protein kinase family protein
							itf12g19930	HAD superfamily, subfamily IIIB acid phosphatase
							itf13g02600	Leucine-rich repeat protein kinase family protein
							itf13g12080	like AUX1
							itf14g15430	cytochrome P450, family 714, subfamily A, polypeptide
							itf14g15870	zinc finger (C2H2 type) family protein
36	GO:0015979	photosynthesis	416	91	31.15	7.9e-05	itf00g07340	photosystem I reaction center subunit PSI-N, chloroplast, putative / PSI-N, putative (PSAN)
							itf00g11360	NAD(P)H:plastoquinone dehydrogenase complex subunit O
							itf00g21250	light harvesting complex of photosystem II
							itf01g02460	2Fe-2S ferredoxin-like superfamily protein
							itf01g07590	photosystem I subunit K
							itf01g19820	fatty acid desaturase
							itf01g19860	fatty acid desaturase
							itf01g19890	fatty acid desaturase
							itf01g19900	fatty acid desaturase
							itf01g24990	dicarboxylate diiron protein, putative (Crd1)
							itf01g27250	hydroxymethylbilane synthase
							itf01g27410	chloroplast RNA binding
							itf01g31600	ascorbate peroxidase
							itf02g02670	PsbP-like protein
							itf02g03670	Pyridine nucleotide-disulphide oxidoreductase family protein
							itf02g03680	Pyridine nucleotide-disulphide oxidoreductase family protein
							itf02g03890	NDH dependent flow
							itf02g07300	high chlorophyll fluorescence phenotype
							itf02g08730	photosystem I light harvesting complex gene
							itf02g10510	glucose-6-phosphate dehydrogenase
							itf02g10650	photosystem II light harvesting complex gene 2.3
							itf02g21470	acyl carrier protein
							itf03g00720	carbonic anhydrase
							itf03g00810	cyclophilin
							itf03g02760	photosystem II subunit O-2
							itf03g06830	ferredoxin-NADP(+)-oxidoreductase
							itf03g07980	Ribulose bisphosphate carboxylase (small chain) family protein
							itf03g13350	Bifunctional inhibitor/lipid-transfer protein/seed storage 2S albumin superfamily protein
							itf03g14040	WRKY DNA-binding protein	WRKY
							itf03g15480	Tetratricopeptide repeat (TPR)-like superfamily protein
							itf03g23790	Photosystem II reaction center PsbP family protein
							itf04g28940	Thylakoid soluble phosphoprotein TSP9 domain containing protein
							itf05g03070	sedoheptulose-bisphosphatase
							itf05g06830	germin
							itf05g06850	germin
							itf05g17200	photosystem II subunit O-2
							itf05g25420	light-harvesting chlorophyll B-binding protein
							itf06g10700	photosystem I light harvesting complex gene
							itf06g17530	NDH-dependent cyclic electron flow
							itf06g18310	fatty acid biosynthesis
							itf06g21520	DnaJ/Hsp40 cysteine-rich domain superfamily protein
							itf06g22820	photosystem I light harvesting complex gene
							itf06g24690	ATP synthase delta-subunit gene
							itf06g26150	light-harvesting chlorophyll-protein complex I subunit A4
							itf07g03240	light harvesting complex of photosystem II
							itf07g16200	photosystem I subunit l
							itf07g23880	Photosystem II reaction center PsbP family protein
							itf09g01460	cytochrome b6f complex subunit (petM), putative
							itf09g03320	UbiA prenyltransferase family protein
							itf09g04750	Phosphofructokinase family protein
							itf09g09020	high cyclic electron flow
							itf09g11660	beta-1,3-glucanase
							itf09g11910	magnesium-chelatase subunit chlH, chloroplast, putative / Mg-protoporphyrin IX chelatase, putative (CHLH)
							itf09g25730	Chlorophyll A-B binding family protein
							itf10g01370	glyceraldehyde-3-phosphate dehydrogenase B subunit
							itf10g03870	chlorophyll A/B binding protein
							itf10g03880	light-harvesting chlorophyll-protein complex II subunit B1
							itf10g03890	chlorophyll A/B binding protein
							itf10g03900	light-harvesting chlorophyll-protein complex II subunit B1
							itf10g03910	chlorophyll A/B binding protein
							itf10g17330	photosystem I subunit F
							itf10g18310	chlorophyll A/B binding protein
							itf10g22630	light harvesting complex photosystem II subunit
							itf10g24700	NAD(P)-binding Rossmann-fold superfamily protein
							itf11g07700	photosystem I light harvesting complex gene
							itf11g09940	fatty acid desaturase
							itf11g10500	Low PSII Accumulation
							itf11g10510	NDH-dependent cyclic electron flow
							itf11g14190	photosystem II stability/assembly factor, chloroplast (HCF136)
							itf11g15740	glyceraldehyde 3-phosphate dehydrogenase A subunit
							itf11g21620	photosystem I P subunit
							itf12g07270	carbonic anhydrase
							itf12g10840	light harvesting complex photosystem II
							itf12g12990	NDH-dependent cyclic electron flow
							itf12g19260	ATP binding
							itf12g20540	Lycopene beta/epsilon cyclase protein
							itf12g23300	anthranilate synthase alpha subunit
							itf12g23660	ferritin
							itf12g24160	Transcriptional coactivator/pterin dehydratase
							itf12g26340	Tetratricopeptide repeat (TPR)-like superfamily protein
							itf12g26850	rubredoxin family protein
							itf12g27560	photosystem I reaction center subunit PSI-N, chloroplast, putative / PSI-N, putative (PSAN)
							itf13g01810	chloroplast thylakoid lumen protein
							itf13g19620	ADP glucose pyrophosphorylase large subunit
							itf13g22070	magnesium ion binding;thiamin pyrophosphate binding;hydro-lyases;catalytics;2-succinyl-5-enolpyruvyl-6-hydroxy-3-cyclohexene-1-carboxylic-acid synthases
							itf14g01590	NDH-dependent cyclic electron flow
							itf14g12240	photosystem I subunit O
							itf14g15580	plastid transcriptionally active
							itf15g07600	high cyclic electron flow
							itf15g08060	rubisco activase
							itf15g09780	glyceraldehyde-3-phosphate dehydrogenase B subunit
37	GO:0009932	cell tip growth	474	47	35.49	8e-05	itf01g02830	SKU5 similar
							itf01g07390	myosin heavy chain-related
							itf01g17610	glycosyl hydrolase 9A1
							itf01g23680	RAB GTPase homolog A4D
							itf01g24130	actin-12
							itf01g24790	beta-6 tubulin
							itf01g35030	Walls Are Thin
							itf02g05870	GDSL-like Lipase/Acylhydrolase superfamily protein
							itf02g26370	Nucleotide-diphospho-sugar transferases superfamily protein
							itf03g02180	COBRA-like extracellular glycosyl-phosphatidyl inositol-anchored protein family
							itf03g02440	NSP-interacting kinase
							itf03g06440	Cation/hydrogen exchanger family protein
							itf03g06890	GAST1 protein homolog
							itf04g04630	C2H2-type zinc finger family protein	C2H2
							itf04g04750	Cellulose synthase family protein
							itf04g05810	Ankyrin repeat family protein
							itf04g07500	indole-3-acetic acid
							itf04g08360	Protein of unknown function (DUF810)
							itf04g08970	Pectin lyase-like superfamily protein
							itf04g12440	Chitinase family protein
							itf04g24630	Phototropic-responsive NPH3 family protein
							itf04g27660	formin homology
							itf04g33180	calcium-dependent protein kinase
							itf06g08860	Pollen Ole e 1 allergen and extensin family protein
							itf06g21420	tubulin beta-1 chain
							itf06g25690	K-box region and MADS-box transcription factor family protein	MADS-MIKC
							itf07g22790	BIG PETAL P	bHLH
							itf08g02810	RHO guanyl-nucleotide exchange factor
							itf08g03240	glycosyl hydrolase 9B7
							itf08g09910	polygalacturonase
							itf08g13410	polygalacturonase
							itf08g13590	beta-6 tubulin
							itf09g04950	SKU5 similar
							itf09g06570	fatty acid desaturase family protein
							itf09g11060	beta-6 tubulin
							itf09g12320	actin-12
							itf09g20300	glycerol-3-phosphate acyltransferase
							itf09g26430	Cupredoxin superfamily protein
							itf10g17340	cell elongation protein / DWARF1 / DIMINUTO (DIM)
							itf12g02690	armadillo repeat only
							itf12g05880	COBRA-like extracellular glycosyl-phosphatidyl inositol-anchored protein family
							itf12g10270	Concanavalin A-like lectin family protein
							itf12g12090	COBRA-like extracellular glycosyl-phosphatidyl inositol-anchored protein family
							itf13g04760	Cupredoxin superfamily protein
							itf13g12080	like AUX1
							itf14g18320	indole-3-acetic acid
							itf15g04600	Auxin efflux carrier family protein
38	GO:0016572	histone phosphorylation	82	22	6.14	8.9e-05	itf00g01080	Kinase interacting (KIP1-like) family protein
							itf01g02270	homolog of separase
							itf01g32970	P-loop containing nucleoside triphosphate hydrolases superfamily protein
							itf02g28170	ATP binding microtubule motor family protein
							itf03g04150	Di-glucose binding protein with Kinesin motor domain
							itf03g10060	Putative WEB family protein At1g65010, chloroplastic
							itf04g25490	conserved hypothetical protein
							itf05g14110	Microtubule associated protein (MAP65/ASE1) family protein
							itf05g17980	end binding protein 1C
							itf06g09130	SU(VAR)3-9 homolog
							itf08g04250	Vacuolar import/degradation, Vid27-related protein
							itf08g18010	DNA-binding HORMA family protein
							itf09g16390	topoisomerase II
							itf09g26060	Pectin lyase-like superfamily protein
							itf10g13260	Protein kinase superfamily protein
							itf10g17440	SNF7 family protein
							itf11g00990	ataurora3
							itf11g11380	ATP binding microtubule motor family protein
							itf11g14600	chromomethylase
							itf12g18020	HMG (high mobility group) box protein
[truncated: 1,197 more rows]

## Sheet: 24h_down_CC
Rank	GO term	GO annotation	Annotated	Significant	Expected	P-value	Gene	Gene annotation	TF family
1	GO:0005576	extracellular region	3121	422	234.66	1.3e-24	itf00g04910	Serine carboxypeptidase S28 family protein
							itf00g25340	expansin A8
							itf00g26590	Glycosyl hydrolase superfamily protein
							itf00g31780	PATATIN-like protein
							itf00g33180	Pathogenesis-related thaumatin superfamily protein
							itf00g38840	RHO-related protein from plants
							itf00g45920	GDSL-like Lipase/Acylhydrolase superfamily protein
							itf00g46950	GDSL-like Lipase/Acylhydrolase superfamily protein
							itf01g01680	kunitz trypsin inhibitor
							itf01g01720	kunitz trypsin inhibitor
							itf01g02030	beta-D-xylosidase
							itf01g02830	SKU5 similar
							itf01g02890	Glycine cleavage T-protein family
							itf01g03650	xyloglucan endotransglucosylase/hydrolase
							itf01g03680	cysteine-rich RLK (RECEPTOR-like protein kinase)
							itf01g03850	cysteine-rich RLK (RECEPTOR-like protein kinase)
							itf01g03890	cysteine-rich RLK (RECEPTOR-like protein kinase)
							itf01g03910	cysteine-rich RLK (RECEPTOR-like protein kinase)
							itf01g03940	cysteine-rich RLK (RECEPTOR-like protein kinase)
							itf01g06180	Leucine-rich repeat transmembrane protein kinase
							itf01g06390	Leucine-rich repeat transmembrane protein kinase
							itf01g06520	GDSL-like Lipase/Acylhydrolase superfamily protein
							itf01g07150	Glycosyl hydrolase superfamily protein
							itf01g08220	FASCICLIN-like arabinogalactan protein 16 precursor
							itf01g13950	glutamine synthetase
							itf01g15490	Protein of unknown function, DUF642
							itf01g16110	conserved hypothetical protein
							itf01g16490	cytokinin oxidase
							itf01g18380	Pectin lyase-like superfamily protein
							itf01g20280	phosphoenolpyruvate carboxylase
							itf01g21170	Aldolase-type TIM barrel family protein
							itf01g21750	protodermal factor
							itf01g22080	Gibberellin-regulated family protein
							itf01g22400	nitrite reductase
							itf01g22660	serine carboxypeptidase-like
							itf01g22670	serine carboxypeptidase-like
							itf01g26170	beta glucosidase
							itf01g26180	beta glucosidase
							itf01g26580	Pectin lyase-like superfamily protein
							itf01g27250	hydroxymethylbilane synthase
							itf01g27410	chloroplast RNA binding
							itf01g29920	Thioredoxin superfamily protein
							itf01g30630	Pyridoxal phosphate (PLP)-dependent transferases superfamily protein
							itf01g31670	Phosphate-responsive 1 family protein
							itf01g31700	Phosphate-responsive 1 family protein
							itf01g32810	glycosyl hydrolase family 10 protein / carbohydrate-binding domain-containing protein
							itf01g32890	FAD/NAD(P)-binding oxidoreductase family protein
							itf01g33430	Serine/threonine-protein kinase WNK (With No Lysine)-related
							itf01g33460	Leucine-rich repeat (LRR) family protein
							itf01g33600	Subtilisin-like serine endopeptidase family protein
							itf01g33610	Subtilisin-like serine endopeptidase family protein
							itf01g33840	serine carboxypeptidase-like
							itf01g35050	Papain family cysteine protease
							itf01g35440	Chaperone protein htpG family protein
							itf01g36350	Wall-associated receptor kinase galacturonan-binding domain containing protein
							itf02g05200	Kunitz family trypsin and protease inhibitor protein
							itf02g05870	GDSL-like Lipase/Acylhydrolase superfamily protein
							itf02g06430	Glycosyl hydrolases family 32 protein
							itf02g06530	Bifunctional inhibitor/lipid-transfer protein/seed storage 2S albumin superfamily protein
							itf02g07010	chaperonin
							itf02g07210	Plant invertase/pectin methylesterase inhibitor superfamily
							itf02g07230	Plant invertase/pectin methylesterase inhibitor superfamily
							itf02g07870	pectin methylesterase
							itf02g07890	pectin methylesterase
							itf02g09270	Li-tolerant lipase
							itf02g09590	conserved hypothetical protein
							itf02g09700	Haloacid dehalogenase-like hydrolase (HAD) superfamily protein
							itf02g09860	Pectin lyase-like superfamily protein
							itf02g10780	GDSL-like Lipase/Acylhydrolase superfamily protein
							itf02g11400	Peroxidase superfamily protein
							itf02g12230	expansin B3
							itf02g13660	protodermal factor
							itf02g13700	xyloglucan endotransglucosylase/hydrolase
							itf02g13710	xyloglucan endotransglucosylase/hydrolase
							itf02g13750	xyloglucan endotransglucosylase/hydrolase
							itf02g13760	xyloglucan endotransglucosylase/hydrolase
							itf02g13930	ADP glucose pyrophosphorylase
							itf02g16460	Auxin-responsive family protein
							itf02g16820	multidrug resistance-associated protein
							itf02g16840	multidrug resistance-associated protein
							itf02g25850	alpha-galactosidase
							itf02g26590	Receptor-like protein kinase-related family protein
							itf02g28590	Bifunctional inhibitor/lipid-transfer protein/seed storage 2S albumin superfamily protein
							itf03g00720	carbonic anhydrase
							itf03g02100	Malectin/receptor-like protein kinase family protein
							itf03g02120	Malectin/receptor-like protein kinase family protein
							itf03g02440	NSP-interacting kinase
							itf03g02710	CAP (Cysteine-rich secretory proteins, Antigen 5, and Pathogenesis-related 1 protein) superfamily protein
							itf03g02720	CAP (Cysteine-rich secretory proteins, Antigen 5, and Pathogenesis-related 1 protein) superfamily protein
							itf03g02930	SKU5 similar
							itf03g03190	Lipase/lipooxygenase, PLAT/LH2 family protein
							itf03g04790	cysteine-rich RLK (RECEPTOR-like protein kinase)
							itf03g04810	cysteine-rich RLK (RECEPTOR-like protein kinase)
							itf03g04820	cysteine-rich RLK (RECEPTOR-like protein kinase)
							itf03g04830	cysteine-rich RLK (RECEPTOR-like protein kinase)
							itf03g04900	cysteine-rich RLK (RECEPTOR-like protein kinase)
							itf03g05950	Disease resistance-responsive (dirigent-like protein) family protein
							itf03g05960	Disease resistance-responsive (dirigent-like protein) family protein
							itf03g06810	Pathogenesis-related thaumatin superfamily protein
							itf03g06830	ferredoxin-NADP(+)-oxidoreductase
							itf03g06890	GAST1 protein homolog
							itf03g07210	beta-galactosidase
							itf03g07490	Galactose mutarotase-like superfamily protein
							itf03g07980	Ribulose bisphosphate carboxylase (small chain) family protein
							itf03g08910	xyloglucan endotransglucosylase/hydrolase
							itf03g13190	EXORDIUM like
							itf03g13350	Bifunctional inhibitor/lipid-transfer protein/seed storage 2S albumin superfamily protein
							itf03g14120	expansin A10
							itf03g15570	Eukaryotic aspartyl protease family protein
							itf03g16120	3-ketoacyl-CoA synthase
							itf03g16580	GDSL-like Lipase/Acylhydrolase superfamily protein
							itf03g17070	GDSL-like Lipase/Acylhydrolase superfamily protein
							itf03g17830	cytokinin oxidase
							itf03g18340	Leucine-rich repeat (LRR) family protein
							itf03g19210	Leucine-rich repeat (LRR) family protein
							itf03g20390	Embryo-specific protein 3, (ATS3)
							itf03g21060	Bifunctional inhibitor/lipid-transfer protein/seed storage 2S albumin superfamily protein
							itf03g21760	Malectin/receptor-like protein kinase family protein
							itf03g22200	pectin methylesterase
							itf03g22680	subtilisin-like serine protease
							itf03g26900	Peroxidase superfamily protein
							itf03g29660	Cupredoxin superfamily protein
							itf03g29890	Pollen Ole e 1 allergen and extensin family protein
							itf04g01880	FASCICLIN-like arabinogalactan protein
							itf04g03970	Protein of Unknown Function (DUF239)
							itf04g05370	Purple acid phosphatases superfamily protein
							itf04g05700	Eukaryotic aspartyl protease family protein
							itf04g07090	Peroxidase superfamily protein
							itf04g07100	Peroxidase superfamily protein
							itf04g07840	RmlC-like cupins superfamily protein
							itf04g08500	plasmodesmata-located protein
							itf04g08970	Pectin lyase-like superfamily protein
							itf04g08990	Pectin lyase-like superfamily protein
							itf04g09030	purple acid phosphatase
							itf04g10390	xyloglucan endotransglucosylase/hydrolase
							itf04g10430	Leucine-rich repeat protein kinase family protein
							itf04g11050	ralf-like
							itf04g12440	Chitinase family protein
							itf04g14620	Plant invertase/pectin methylesterase inhibitor superfamily
							itf04g15560	glutamine synthetase
							itf04g19510	cytochrome P450, family 716, subfamily A, polypeptide
							itf04g19530	cytochrome P450, family 716, subfamily A, polypeptide
							itf04g21050	Gibberellin-regulated family protein
							itf04g22000	GDSL-like Lipase/Acylhydrolase superfamily protein
							itf04g22900	GDSL-like Lipase/Acylhydrolase superfamily protein
							itf04g23080	Protein of Unknown Function (DUF239)
							itf04g23650	HCO3- transporter family
							itf04g23670	wall associated kinase
							itf04g24170	glycosyl hydrolase 9B13
							itf04g24180	Plant invertase/pectin methylesterase inhibitor superfamily
							itf04g24770	RNI-like superfamily protein
							itf04g25380	alpha/beta-Hydrolases superfamily protein
							itf04g25410	Eukaryotic aspartyl protease family protein
							itf04g25970	cytochrome P450, family 94, subfamily B, polypeptide
							itf04g26590	Subtilase family protein
							itf04g26790	GDSL-like Lipase/Acylhydrolase superfamily protein
							itf04g29540	expansin A4
							itf04g30100	3-ketoacyl-CoA synthase
							itf04g30870	Zinc finger (C3HC4-type RING finger) family protein
							itf04g31530	serine carboxypeptidase-like
							itf04g31900	UDP-Glycosyltransferase superfamily protein
							itf04g32610	Glycosyl hydrolase family protein
							itf04g32650	Gibberellin-regulated family protein
							itf04g33410	Gibberellin-regulated family protein
							itf04g34460	Bifunctional inhibitor/lipid-transfer protein/seed storage 2S albumin superfamily protein
							itf05g00390	wall associated kinase
							itf05g00430	wall associated kinase
							itf05g00460	wall associated kinase
							itf05g00850	SGNH hydrolase-type esterase superfamily protein
							itf05g01460	cell wall-associated kinase
							itf05g01840	hypothetical protein
							itf05g01910	cytochrome P450, family 716, subfamily A, polypeptide
							itf05g02260	expansin A8
							itf05g02270	expansin A10
							itf05g03070	sedoheptulose-bisphosphatase
							itf05g04090	O-Glycosyl hydrolases family 17 protein
							itf05g06230	RING/U-box superfamily protein
							itf05g06830	germin
							itf05g06850	germin
							itf05g11760	Alba DNA/RNA-binding protein
							itf05g15980	GAST1 protein homolog
							itf05g16030	expansin A10
							itf05g17540	SKU5 similar
							itf05g17820	ralf-like
							itf05g19940	Subtilase family protein
							itf05g20590	SGNH hydrolase-type esterase superfamily protein
							itf05g20680	Peroxidase superfamily protein
							itf05g20800	RmlC-like cupins superfamily protein
							itf05g20820	RmlC-like cupins superfamily protein
							itf05g22950	cytosolic NADP+-dependent isocitrate dehydrogenase
							itf05g24670	Oxidoreductase, zinc-binding dehydrogenase family protein
							itf05g25360	protein kinase family protein
							itf05g26340	SHV3-like
							itf06g11940	cytochrome P450, family 76, subfamily C, polypeptide
							itf06g16600	chloroplastic lipocalin
							itf06g18140	germin-like protein
							itf06g19920	GDSL-like Lipase/Acylhydrolase superfamily protein
							itf06g19930	GDSL-like Lipase/Acylhydrolase superfamily protein
							itf06g21030	Pectinacetylesterase family protein
							itf06g21220	expansin
							itf06g21540	glycosyl hydrolase 9B5
							itf06g21810	beta-galactosidase
							itf06g21960	Glycosyl hydrolase superfamily protein
							itf06g23220	Gibberellin-regulated family protein
							itf06g24110	UDP-Glycosyltransferase superfamily protein
							itf06g24220	Eukaryotic aspartyl protease family protein
							itf06g26250	Gibberellin-regulated family protein
							itf07g00910	Glycosyl hydrolase family protein
							itf07g04130	Pectate lyase family protein
							itf07g04290	Melibiase family protein
							itf07g05910	purple acid phosphatase
							itf07g07570	leucine-rich repeat transmembrane protein kinase family protein
							itf07g10430	3-ketoacyl-CoA synthase
							itf07g14460	Peroxidase superfamily protein
							itf07g18850	Pectin lyase-like superfamily protein
							itf07g20260	serine carboxypeptidase-like
							itf07g20270	SERINE CARBOXYPEPTIDASE-LIKE
							itf07g20560	Serine carboxypeptidase S28 family protein
							itf07g20710	GDSL-like Lipase/Acylhydrolase superfamily protein
							itf07g21390	glucuronidase
							itf07g22040	expansin A10
							itf07g22820	Leucine-rich repeat protein kinase family protein
							itf07g22950	GAST1 protein homolog
							itf07g23490	alpha/beta-Hydrolases superfamily protein
							itf08g02690	cytochrome P450, family 707, subfamily A, polypeptide
							itf08g03100	THAUMATIN-LIKE PROTEIN
							itf08g03110	Pathogenesis-related thaumatin superfamily protein
							itf08g03240	glycosyl hydrolase 9B7
							itf08g03640	cytokinin oxidase
							itf08g03970	thaumatin-like protein
							itf08g04310	cytochrome P450, family 707, subfamily A, polypeptide
							itf08g04400	alpha/beta-Hydrolases superfamily protein
							itf08g04430	Subtilisin-like serine endopeptidase family protein
							itf08g05070	serine carboxypeptidase-like
							itf08g06010	Eukaryotic aspartyl protease family protein
							itf08g06400	xyloglucan endotransglucosylase/hydrolase
							itf08g09840	homolog of carrot EP3-3 chitinase
							itf08g09850	homolog of carrot EP3-3 chitinase
							itf08g09910	polygalacturonase
							itf08g11800	xyloglucan:xyloglucosyl transferase
							itf08g11910	NHL domain-containing protein
							itf08g13410	polygalacturonase
							itf08g14810	Pectin lyase-like superfamily protein
							itf08g15330	EXORDIUM like
							itf08g15920	serine carboxypeptidase-like
							itf09g00520	Glycosyl hydrolase family 10 protein
							itf09g00560	Pathogenesis-related thaumatin superfamily protein
							itf09g00900	glycosyl hydrolase 9B18
							itf09g02060	Leucine-rich repeat protein kinase family protein
							itf09g03630	beta-D-xylosidase
							itf09g04950	SKU5 similar
							itf09g04960	O-Glycosyl hydrolases family 17 protein
							itf09g05010	Ankyrin repeat family protein
							itf09g05510	cysteine-rich RLK (RECEPTOR-like protein kinase)
							itf09g05830	Peroxidase superfamily protein
							itf09g06540	Cystathionine beta-synthase (CBS) family protein
							itf09g07260	GDSL-like Lipase/Acylhydrolase superfamily protein
							itf09g07270	GDSL-like Lipase/Acylhydrolase superfamily protein
							itf09g07340	GDSL-like Lipase/Acylhydrolase superfamily protein
							itf09g07560	glycosyl hydrolase 9B8
							itf09g08650	Eukaryotic aspartyl protease family protein
							itf09g09020	high cyclic electron flow
							itf09g09770	Peroxidase superfamily protein
							itf09g09800	Peroxidase superfamily protein
							itf09g09830	Plant protein of unknown function (DUF827)
							itf09g11660	beta-1,3-glucanase
							itf09g12790	FASCICLIN-like arabinogalactan protein 16 precursor
							itf09g12860	conserved hypothetical protein
							itf09g14540	xyloglucan endotransglucosylase/hydrolase
							itf09g15510	Eukaryotic aspartyl protease family protein
							itf09g15910	cytokinin oxidase/dehydrogenase
							itf09g15980	serine carboxypeptidase-like
							itf09g17220	GDSL lipase
							itf09g17700	Protein of Unknown Function (DUF239)
							itf09g23170	pathogenesis-related
							itf09g23180	pathogenesis-related
							itf09g25500	expansin-like B1
							itf09g26060	Pectin lyase-like superfamily protein
							itf09g26430	Cupredoxin superfamily protein
							itf10g00870	Major facilitator superfamily protein
							itf10g00970	SKU5 similar
							itf10g01370	glyceraldehyde-3-phosphate dehydrogenase B subunit
							itf10g02040	Receptor-like protein kinase-related family protein
							itf10g03270	subtilase family protein
							itf10g04110	Protein of unknown function, DUF642
							itf10g04600	sinapoylglucose
							itf10g06780	cinnamyl alcohol dehydrogenase
							itf10g07590	Peroxidase superfamily protein
							itf10g12610	Subtilisin-like serine endopeptidase family protein
							itf10g15540	Disease resistance-responsive (dirigent-like protein) family protein
							itf10g18550	subtilase family protein
							itf10g19630	Peroxidase superfamily protein
							itf10g19970	Pollen Ole e 1 allergen and extensin family protein
							itf10g20270	serine carboxypeptidase-like
							itf10g20580	Peroxidase superfamily protein
							itf10g20600	Peroxidase superfamily protein
							itf10g22500	Peroxidase superfamily protein
							itf10g22640	Peroxidase superfamily protein
							itf10g22650	Peroxidase superfamily protein
							itf10g25060	purple acid phosphatase
							itf11g00720	subtilase family protein
							itf11g01180	Bifunctional inhibitor/lipid-transfer protein/seed storage 2S albumin superfamily protein
							itf11g04010	protein kinase C substrate, heavy chain-related
							itf11g05300	xyloglucan endotransglucosylase/hydrolase
							itf11g07260	Zinc finger (C3HC4-type RING finger) family protein
							itf11g07890	pectin methylesterase
							itf11g08570	Cytochrome P450 superfamily protein
							itf11g08580	Cytochrome P450 superfamily protein
							itf11g08590	Cytochrome P450 superfamily protein
							itf11g08920	beta galactosidase
							itf11g10390	Eukaryotic aspartyl protease family protein
							itf11g11060	Pathogenesis-related thaumatin superfamily protein
							itf11g12750	Ribulose bisphosphate carboxylase (small chain) family protein
							itf11g13160	GAST1 protein homolog
							itf11g13480	glucuronidase
							itf11g13730	laccase
							itf11g15250	Eukaryotic aspartyl protease family protein
							itf11g15740	glyceraldehyde 3-phosphate dehydrogenase A subunit
							itf11g19430	GDSL-like Lipase/Acylhydrolase superfamily protein
							itf11g19470	GDSL-like Lipase/Acylhydrolase superfamily protein
							itf11g19530	GDSL-like Lipase/Acylhydrolase superfamily protein
							itf11g19660	cytochrome P450, family 71, subfamily A, polypeptide
							itf12g00350	gamma-glutamyl transpeptidase
							itf12g00530	Cytochrome P450 superfamily protein
							itf12g00710	Pollen Ole e 1 allergen and extensin family protein
							itf12g01780	expansin A13
							itf12g02630	Glycosyl hydrolase family 38 protein
							itf12g02680	Pathogenesis-related thaumatin superfamily protein
							itf12g02960	Peroxidase superfamily protein
							itf12g03060	Peroxidase superfamily protein
							itf12g04570	Peroxidase superfamily protein
							itf12g07270	carbonic anhydrase
							itf12g08420	germin-like protein
							itf12g08430	germin-like protein
							itf12g08440	RmlC-like cupins superfamily protein
							itf12g08490	Leucine-rich repeat protein kinase family protein
							itf12g09290	ribonuclease
							itf12g11250	Thioredoxin superfamily protein
							itf12g12870	expansin A1
							itf12g14180	annexin
							itf12g15130	Glycosyl hydrolase superfamily protein
							itf12g15390	glycosyl hydrolase 9B13
							itf12g20440	cytokinin oxidase
							itf12g20450	cytokinin oxidase
							itf12g20830	Subtilase family protein
							itf12g21090	GDSL-like Lipase/Acylhydrolase superfamily protein
							itf12g21120	GDSL-like Lipase/Acylhydrolase superfamily protein
							itf12g21160	Major facilitator superfamily protein
							itf12g24690	EXORDIUM like
							itf12g24820	alpha-L-fucosidase
							itf12g24830	subtilase 1.3
							itf12g26340	Tetratricopeptide repeat (TPR)-like superfamily protein
							itf13g03180	osmotin
							itf13g04760	Cupredoxin superfamily protein
							itf13g04920	Plant invertase/pectin methylesterase inhibitor superfamily protein
							itf13g08290	Bifunctional inhibitor/lipid-transfer protein/seed storage 2S albumin superfamily protein
							itf13g11020	GDSL-like Lipase/Acylhydrolase superfamily protein
							itf13g11300	expansin-like B1
							itf13g12150	beta-galactosidase
							itf13g14110	plasmodesmata-located protein
							itf13g18020	Peroxidase family protein
							itf13g19600	NPK1-related protein kinase
							itf13g20210	D-arabinono-1,4-lactone oxidase family protein
							itf13g22520	Eukaryotic aspartyl protease family protein
							itf13g22550	purple acid phosphatase
							itf14g00660	glycosyl hydrolase 9B1
							itf14g02210	Eukaryotic aspartyl protease family protein
							itf14g04110	matrix metalloproteinase
							itf14g04890	Pectin lyase-like superfamily protein
							itf14g05290	GDSL-like Lipase/Acylhydrolase superfamily protein
							itf14g05670	glutamate-1-semialdehyde-2,1-aminomutase
							itf14g06510	GDSL-like Lipase/Acylhydrolase superfamily protein
							itf14g07160	Protein of Unknown Function (DUF239)
							itf14g08440	Leucine-rich repeat (LRR) family protein
							itf14g12610	Eukaryotic aspartyl protease family protein
							itf14g14400	Glutamate receptor family protein
							itf14g15420	expansin A4
							itf14g15800	Glycosyl hydrolase family protein
							itf14g15870	zinc finger (C2H2 type) family protein
							itf14g16910	serine carboxypeptidase-like
							itf14g16920	SKU5 similar
							itf14g16930	Protein of unknown function, DUF538
							itf14g17030	stomagen
							itf14g17040	receptor-like protein kinase-related family protein
							itf14g17050	receptor-like protein kinase-related family protein
							itf14g19170	Peroxidase superfamily protein
							itf14g19670	Pectin lyase-like superfamily protein
							itf15g00450	xyloglucan endotransglucosylase/hydrolase
							itf15g01210	GDSL-like Lipase/Acylhydrolase superfamily protein
							itf15g02010	transmembrane kinase
							itf15g02160	FASCICLIN-like arabinogalactan protein 17 precursor
							itf15g03880	cytokinin oxidase/dehydrogenase
							itf15g04210	serine carboxypeptidase-like
							itf15g05590	Glycosyl hydrolase family protein
							itf15g06220	Peroxidase superfamily protein
							itf15g06240	Peroxidase superfamily protein
							itf15g06250	Peroxidase superfamily protein
							itf15g06260	Peroxidase superfamily protein
							itf15g06270	Peroxidase superfamily protein
							itf15g06280	Peroxidase superfamily protein
							itf15g06570	Pectinacetylesterase family protein
							itf15g06990	wall associated kinase
							itf15g07090	SGNH hydrolase-type esterase superfamily protein
							itf15g07600	high cyclic electron flow
							itf15g07880	glyoxal oxidase-related protein
							itf15g08060	rubisco activase
							itf15g08160	Pathogenesis-related thaumatin superfamily protein
							itf15g08470	ribonuclease
							itf15g08520	ribonuclease
							itf15g09040	Glycosyl hydrolase family protein
							itf15g09220	SKU5 similar
							itf15g09780	glyceraldehyde-3-phosphate dehydrogenase B subunit
							itf15g10350	Bifunctional inhibitor/lipid-transfer protein/seed storage 2S albumin superfamily protein
							itf15g11390	Heavy metal transport/detoxification superfamily protein
							itf15g12700	xyloglucan endotransglucosylase/hydrolase
							itf15g12720	Actin-binding FH2 (formin homology 2) family protein
							itf15g14830	Pectinacetylesterase family protein
							itf15g15450	Leucine-rich repeat protein kinase family protein
							itf15g21870	BURP domain-containing protein
							itf15g22780	Protein of unknown function, DUF642
							itf15g23090	cytochrome P450, family 71, subfamily A, polypeptide
							itf15g23280	Bifunctional inhibitor/lipid-transfer protein/seed storage 2S albumin superfamily protein
2	GO:0009505	plant-type cell wall	436	85	32.78	1e-13	itf01g02830	SKU5 similar
							itf01g15490	Protein of unknown function, DUF642
							itf01g18380	Pectin lyase-like superfamily protein
							itf01g31670	Phosphate-responsive 1 family protein
							itf01g31700	Phosphate-responsive 1 family protein
							itf02g05640	delta tonoplast integral protein
							itf02g07210	Plant invertase/pectin methylesterase inhibitor superfamily
							itf02g07230	Plant invertase/pectin methylesterase inhibitor superfamily
							itf02g07890	pectin methylesterase
							itf02g09860	Pectin lyase-like superfamily protein
							itf02g13710	xyloglucan endotransglucosylase/hydrolase
							itf02g25830	leucine-rich repeat/extensin
							itf02g25850	alpha-galactosidase
							itf03g00480	S-adenosyl-L-methionine-dependent methyltransferases superfamily protein
							itf03g02180	COBRA-like extracellular glycosyl-phosphatidyl inositol-anchored protein family
							itf03g02930	SKU5 similar
							itf03g06890	GAST1 protein homolog
							itf03g13190	EXORDIUM like
							itf03g13350	Bifunctional inhibitor/lipid-transfer protein/seed storage 2S albumin superfamily protein
							itf03g14120	expansin A10
							itf03g18360	Protein of unknown function (DUF1005)
							itf03g19210	Leucine-rich repeat (LRR) family protein
							itf03g25200	Plant invertase/pectin methylesterase inhibitor superfamily
							itf04g01880	FASCICLIN-like arabinogalactan protein
							itf04g05700	Eukaryotic aspartyl protease family protein
							itf04g09570	Leucine-rich repeat (LRR) family protein
							itf04g14620	Plant invertase/pectin methylesterase inhibitor superfamily
							itf04g22470	Leucine-rich repeat (LRR) family protein
							itf04g22480	Leucine-rich repeat (LRR) family protein
							itf04g22840	Leucine-rich repeat (LRR) family protein
							itf04g24180	Plant invertase/pectin methylesterase inhibitor superfamily
							itf04g25410	Eukaryotic aspartyl protease family protein
							itf04g27370	O-Glycosyl hydrolases family 17 protein
							itf04g29540	expansin A4
							itf04g32610	Glycosyl hydrolase family protein
							itf05g01460	cell wall-associated kinase
							itf05g02270	expansin A10
							itf05g06830	germin
							itf05g06850	germin
							itf05g16030	expansin A10
							itf05g17540	SKU5 similar
							itf05g24020	Pectin lyase-like superfamily protein
							itf06g07460	D-mannose binding lectin protein with Apple-like carbohydrate-binding domain
							itf06g07480	D-mannose binding lectin protein with Apple-like carbohydrate-binding domain
							itf06g17520	delta tonoplast integral protein
							itf06g20220	beta-hexosaminidase
							itf06g24220	Eukaryotic aspartyl protease family protein
							itf07g00910	Glycosyl hydrolase family protein
							itf07g04290	Melibiase family protein
							itf07g18850	Pectin lyase-like superfamily protein
							itf07g21390	glucuronidase
							itf07g22040	expansin A10
							itf08g05070	serine carboxypeptidase-like
							itf08g06010	Eukaryotic aspartyl protease family protein
							itf08g07290	Plant invertase/pectin methylesterase inhibitor superfamily
							itf08g15920	serine carboxypeptidase-like
							itf09g04950	SKU5 similar
							itf09g05250	methylesterase PCR A
							itf09g15510	Eukaryotic aspartyl protease family protein
							itf09g26060	Pectin lyase-like superfamily protein
							itf09g26430	Cupredoxin superfamily protein
							itf10g00970	SKU5 similar
							itf10g18070	receptor like protein
							itf10g22830	EXORDIUM like
							itf10g25060	purple acid phosphatase
							itf11g07890	pectin methylesterase
							itf11g08920	beta galactosidase
							itf11g13480	glucuronidase
							itf12g00350	gamma-glutamyl transpeptidase
							itf12g02630	Glycosyl hydrolase family 38 protein
							itf12g05880	COBRA-like extracellular glycosyl-phosphatidyl inositol-anchored protein family
							itf12g12090	COBRA-like extracellular glycosyl-phosphatidyl inositol-anchored protein family
							itf12g12870	expansin A1
							itf12g19910	Protein of unknown function (DUF1005)
							itf12g20830	Subtilase family protein
							itf12g24690	EXORDIUM like
							itf13g04760	Cupredoxin superfamily protein
							itf14g12610	Eukaryotic aspartyl protease family protein
							itf14g15420	expansin A4
							itf14g17150	O-Glycosyl hydrolases family 17 protein
							itf14g19670	Pectin lyase-like superfamily protein
							itf15g05590	Glycosyl hydrolase family protein
							itf15g06530	inflorescence meristem receptor-like kinase
							itf15g09220	SKU5 similar
							itf15g22780	Protein of unknown function, DUF642
3	GO:0009535	chloroplast thylakoid membrane	362	79	27.22	6.8e-12	itf00g07340	photosystem I reaction center subunit PSI-N, chloroplast, putative / PSI-N, putative (PSAN)
							itf00g11360	NAD(P)H:plastoquinone dehydrogenase complex subunit O
							itf00g21250	light harvesting complex of photosystem II
							itf00g33900	magnesium-protoporphyrin IX methyltransferase
							itf01g07590	photosystem I subunit K
							itf01g13950	glutamine synthetase
							itf01g16480	Chaperone DnaJ-domain superfamily protein
							itf01g24990	dicarboxylate diiron protein, putative (Crd1)
							itf01g31600	ascorbate peroxidase
							itf02g02670	PsbP-like protein
							itf02g03670	Pyridine nucleotide-disulphide oxidoreductase family protein
							itf02g03680	Pyridine nucleotide-disulphide oxidoreductase family protein
							itf02g03890	NDH dependent flow
							itf02g07010	chaperonin
							itf02g07060	Thioredoxin superfamily protein
							itf02g08730	photosystem I light harvesting complex gene
							itf02g10650	photosystem II light harvesting complex gene 2.3
							itf02g15480	Cyclophilin-like peptidyl-prolyl cis-trans isomerase family protein
							itf03g00720	carbonic anhydrase
							itf03g00810	cyclophilin
							itf03g02760	photosystem II subunit O-2
							itf03g03190	Lipase/lipooxygenase, PLAT/LH2 family protein
							itf03g03850	CAAD domains of cyanobacterial aminoacyl-tRNA synthetase domain containing protein
							itf03g06830	ferredoxin-NADP(+)-oxidoreductase
							itf03g15480	Tetratricopeptide repeat (TPR)-like superfamily protein
							itf03g21060	Bifunctional inhibitor/lipid-transfer protein/seed storage 2S albumin superfamily protein
							itf03g23790	Photosystem II reaction center PsbP family protein
							itf04g00710	CAAD domains of cyanobacterial aminoacyl-tRNA synthetase domain containing protein
							itf04g07460	NAD(P)H dehydrogenase
							itf04g15560	glutamine synthetase
							itf04g28940	Thylakoid soluble phosphoprotein TSP9 domain containing protein
							itf05g13330	chloroplast signal recognition particle component (CAO)
							itf05g17200	photosystem II subunit O-2
							itf05g25420	light-harvesting chlorophyll B-binding protein
							itf06g10700	photosystem I light harvesting complex gene
							itf06g16600	chloroplastic lipocalin
							itf06g17530	NDH-dependent cyclic electron flow
							itf06g21520	DnaJ/Hsp40 cysteine-rich domain superfamily protein
							itf06g22820	photosystem I light harvesting complex gene
							itf06g24690	ATP synthase delta-subunit gene
							itf06g26150	light-harvesting chlorophyll-protein complex I subunit A4
							itf07g01760	Photosystem II 5 kD protein
							itf07g03240	light harvesting complex of photosystem II
							itf07g16200	photosystem I subunit l
							itf07g23880	Photosystem II reaction center PsbP family protein
							itf09g01460	cytochrome b6f complex subunit (petM), putative
							itf09g25730	Chlorophyll A-B binding family protein
							itf10g01370	glyceraldehyde-3-phosphate dehydrogenase B subunit
							itf10g03870	chlorophyll A/B binding protein
							itf10g03880	light-harvesting chlorophyll-protein complex II subunit B1
							itf10g03890	chlorophyll A/B binding protein
							itf10g03900	light-harvesting chlorophyll-protein complex II subunit B1
							itf10g03910	chlorophyll A/B binding protein
							itf10g16230	conserved hypothetical protein
							itf10g17330	photosystem I subunit F
							itf10g18310	chlorophyll A/B binding protein
							itf10g22630	light harvesting complex photosystem II subunit
							itf10g24700	NAD(P)-binding Rossmann-fold superfamily protein
							itf11g07810	Thioredoxin superfamily protein
							itf11g10510	NDH-dependent cyclic electron flow
							itf11g14190	photosystem II stability/assembly factor, chloroplast (HCF136)
							itf11g15740	glyceraldehyde 3-phosphate dehydrogenase A subunit
							itf11g21620	photosystem I P subunit
							itf12g07270	carbonic anhydrase
							itf12g08770	Bacterial sec-independent translocation protein mttA/Hcf106
							itf12g09640	conserved hypothetical protein
							itf12g10840	light harvesting complex photosystem II
							itf12g20680	photosystem II subunit X
							itf12g23290	ethylene-dependent gravitropism-deficient and yellow-green-like
							itf12g26340	Tetratricopeptide repeat (TPR)-like superfamily protein
							itf12g26850	rubredoxin family protein
							itf12g27560	photosystem I reaction center subunit PSI-N, chloroplast, putative / PSI-N, putative (PSAN)
							itf13g01810	chloroplast thylakoid lumen protein
							itf14g01590	NDH-dependent cyclic electron flow
							itf14g15580	plastid transcriptionally active
							itf15g08060	rubisco activase
							itf15g09780	glyceraldehyde-3-phosphate dehydrogenase B subunit
							itf15g10350	Bifunctional inhibitor/lipid-transfer protein/seed storage 2S albumin superfamily protein
							itf15g23280	Bifunctional inhibitor/lipid-transfer protein/seed storage 2S albumin superfamily protein
4	GO:0048046	apoplast	534	81	40.15	1.7e-07	itf00g46950	GDSL-like Lipase/Acylhydrolase superfamily protein
							itf01g02030	beta-D-xylosidase
							itf01g02890	Glycine cleavage T-protein family
							itf01g06520	GDSL-like Lipase/Acylhydrolase superfamily protein
							itf01g13950	glutamine synthetase
							itf01g20280	phosphoenolpyruvate carboxylase
							itf01g21170	Aldolase-type TIM barrel family protein
							itf01g22400	nitrite reductase
							itf01g26170	beta glucosidase
							itf01g26180	beta glucosidase
							itf01g27250	hydroxymethylbilane synthase
							itf01g27410	chloroplast RNA binding
							itf01g35440	Chaperone protein htpG family protein
							itf02g05200	Kunitz family trypsin and protease inhibitor protein
							itf02g05870	GDSL-like Lipase/Acylhydrolase superfamily protein
							itf02g07010	chaperonin
							itf02g07870	pectin methylesterase
							itf02g09700	Haloacid dehalogenase-like hydrolase (HAD) superfamily protein
							itf02g13930	ADP glucose pyrophosphorylase
							itf02g16820	multidrug resistance-associated protein
							itf02g16840	multidrug resistance-associated protein
							itf03g00720	carbonic anhydrase
							itf03g06830	ferredoxin-NADP(+)-oxidoreductase
							itf03g07490	Galactose mutarotase-like superfamily protein
							itf03g07980	Ribulose bisphosphate carboxylase (small chain) family protein
							itf03g21060	Bifunctional inhibitor/lipid-transfer protein/seed storage 2S albumin superfamily protein
							itf03g22200	pectin methylesterase
							itf04g01880	FASCICLIN-like arabinogalactan protein
							itf04g11050	ralf-like
							itf04g12440	Chitinase family protein
							itf04g15560	glutamine synthetase
							itf04g25380	alpha/beta-Hydrolases superfamily protein
							itf05g03070	sedoheptulose-bisphosphatase
							itf05g06830	germin
							itf05g06850	germin
							itf05g17820	ralf-like
							itf05g19940	Subtilase family protein
							itf05g22950	cytosolic NADP+-dependent isocitrate dehydrogenase
							itf05g24670	Oxidoreductase, zinc-binding dehydrogenase family protein
							itf05g26340	SHV3-like
							itf06g24220	Eukaryotic aspartyl protease family protein
							itf07g14460	Peroxidase superfamily protein
							itf08g06010	Eukaryotic aspartyl protease family protein
							itf09g03630	beta-D-xylosidase
							itf09g05010	Ankyrin repeat family protein
							itf09g05830	Peroxidase superfamily protein
							itf09g09020	high cyclic electron flow
							itf09g09770	Peroxidase superfamily protein
							itf09g09800	Peroxidase superfamily protein
							itf09g11660	beta-1,3-glucanase
							itf09g26430	Cupredoxin superfamily protein
							itf10g00970	SKU5 similar
							itf10g01370	glyceraldehyde-3-phosphate dehydrogenase B subunit
							itf10g06780	cinnamyl alcohol dehydrogenase
							itf10g20580	Peroxidase superfamily protein
							itf10g20600	Peroxidase superfamily protein
							itf11g00720	subtilase family protein
							itf11g10390	Eukaryotic aspartyl protease family protein
							itf11g12750	Ribulose bisphosphate carboxylase (small chain) family protein
							itf11g15740	glyceraldehyde 3-phosphate dehydrogenase A subunit
							itf12g00350	gamma-glutamyl transpeptidase
							itf12g07270	carbonic anhydrase
							itf12g14180	annexin
							itf12g24830	subtilase 1.3
							itf13g04760	Cupredoxin superfamily protein
							itf13g11020	GDSL-like Lipase/Acylhydrolase superfamily protein
							itf13g19600	NPK1-related protein kinase
							itf14g05670	glutamate-1-semialdehyde-2,1-aminomutase
							itf14g08440	Leucine-rich repeat (LRR) family protein
							itf15g06220	Peroxidase superfamily protein
							itf15g06240	Peroxidase superfamily protein
							itf15g06250	Peroxidase superfamily protein
							itf15g06260	Peroxidase superfamily protein
							itf15g06270	Peroxidase superfamily protein
							itf15g06280	Peroxidase superfamily protein
							itf15g07090	SGNH hydrolase-type esterase superfamily protein
							itf15g07600	high cyclic electron flow
							itf15g08060	rubisco activase
							itf15g09220	SKU5 similar
							itf15g09780	glyceraldehyde-3-phosphate dehydrogenase B subunit
							itf15g10350	Bifunctional inhibitor/lipid-transfer protein/seed storage 2S albumin superfamily protein
5	GO:0046658	anchored component of plasma membrane	103	27	7.74	8.5e-07	itf01g00660	FASCICLIN-like arabinoogalactan
							itf02g03320	glucan endo-1,3-beta-glucosidase-like protein
							itf02g16050	Late embryogenesis abundant (LEA) hydroxyproline-rich glycoprotein family
							itf03g02180	COBRA-like extracellular glycosyl-phosphatidyl inositol-anchored protein family
							itf03g04450	O-Glycosyl hydrolases family 17 protein
							itf03g13300	SKU5 similar
							itf03g16640	O-Glycosyl hydrolases family 17 protein
							itf04g01880	FASCICLIN-like arabinogalactan protein
							itf04g13910	O-Glycosyl hydrolases family 17 protein
							itf04g29690	Fasciclin-like arabinogalactan family protein
							itf05g26340	SHV3-like
							itf06g06210	early nodulin-like protein
							itf06g15800	FASCICLIN-like arabinogalactan
							itf08g16310	catalytics
							itf09g05040	conserved hypothetical protein
							itf09g07930	FASCICLIN-like arabinogalactan
							itf09g26430	Cupredoxin superfamily protein
							itf10g14480	early nodulin-like protein
							itf10g22620	Bifunctional inhibitor/lipid-transfer protein/seed storage 2S albumin superfamily protein
							itf11g01010	FASCICLIN-like arabinogalactan-protein
							itf11g05820	FASCICLIN-like arabinoogalactan
							itf12g02570	plasma membrane intrinsic protein
							itf12g05880	COBRA-like extracellular glycosyl-phosphatidyl inositol-anchored protein family
							itf12g06460	early nodulin-like protein
							itf12g12090	COBRA-like extracellular glycosyl-phosphatidyl inositol-anchored protein family
							itf12g15130	Glycosyl hydrolase superfamily protein
							itf13g04760	Cupredoxin superfamily protein
6	GO:0042807	central vacuole	10	8	0.75	4.2e-06	itf01g16270	tonoplast intrinsic protein 4;1
							itf01g17340	tonoplast intrinsic protein 4;1
							itf02g05640	delta tonoplast integral protein
							itf06g00080	gamma tonoplast intrinsic protein
							itf06g17520	delta tonoplast integral protein
							itf07g20370	gamma tonoplast intrinsic protein
							itf09g14430	gamma tonoplast intrinsic protein
							itf14g13680	gamma tonoplast intrinsic protein
7	GO:0030076	light-harvesting complex	39	16	2.93	8.1e-06	itf00g21250	light harvesting complex of photosystem II
							itf02g08730	photosystem I light harvesting complex gene
							itf02g10650	photosystem II light harvesting complex gene 2.3
							itf05g25420	light-harvesting chlorophyll B-binding protein
							itf06g10700	photosystem I light harvesting complex gene
							itf06g22820	photosystem I light harvesting complex gene
							itf06g26150	light-harvesting chlorophyll-protein complex I subunit A4
							itf07g03240	light harvesting complex of photosystem II
							itf10g03870	chlorophyll A/B binding protein
							itf10g03880	light-harvesting chlorophyll-protein complex II subunit B1
							itf10g03890	chlorophyll A/B binding protein
							itf10g03900	light-harvesting chlorophyll-protein complex II subunit B1
							itf10g03910	chlorophyll A/B binding protein
							itf10g18310	chlorophyll A/B binding protein
							itf11g07700	photosystem I light harvesting complex gene
							itf12g10840	light harvesting complex photosystem II
8	GO:0009543	chloroplast thylakoid lumen	69	18	5.19	0.00018	itf00g07340	photosystem I reaction center subunit PSI-N, chloroplast, putative / PSI-N, putative (PSAN)
							itf01g31600	ascorbate peroxidase
							itf02g01720	Cyclophilin-like peptidyl-prolyl cis-trans isomerase family protein
							itf02g02670	PsbP-like protein
							itf02g15480	Cyclophilin-like peptidyl-prolyl cis-trans isomerase family protein
							itf03g00810	cyclophilin
							itf03g02760	photosystem II subunit O-2
							itf03g15480	Tetratricopeptide repeat (TPR)-like superfamily protein
							itf03g23790	Photosystem II reaction center PsbP family protein
							itf05g02610	Protein of unknown function (DUF399 and DUF3411)
							itf05g17200	photosystem II subunit O-2
							itf07g01760	Photosystem II 5 kD protein
							itf07g23880	Photosystem II reaction center PsbP family protein
							itf11g14190	photosystem II stability/assembly factor, chloroplast (HCF136)
							itf12g06430	Protein of unknown function (DUF179)
							itf12g26340	Tetratricopeptide repeat (TPR)-like superfamily protein
							itf12g27560	photosystem I reaction center subunit PSI-N, chloroplast, putative / PSI-N, putative (PSAN)
							itf13g01810	chloroplast thylakoid lumen protein
9	GO:0009941	chloroplast envelope	738	83	55.49	0.00147	itf00g33900	magnesium-protoporphyrin IX methyltransferase
							itf01g02040	P-loop containing nucleoside triphosphate hydrolases superfamily protein
							itf01g02890	Glycine cleavage T-protein family
							itf01g13950	glutamine synthetase
							itf01g24130	actin-12
							itf01g24990	dicarboxylate diiron protein, putative (Crd1)
							itf01g27250	hydroxymethylbilane synthase
							itf01g27410	chloroplast RNA binding
							itf02g03670	Pyridine nucleotide-disulphide oxidoreductase family protein
							itf02g03680	Pyridine nucleotide-disulphide oxidoreductase family protein
							itf02g05640	delta tonoplast integral protein
							itf02g07010	chaperonin
							itf02g07060	Thioredoxin superfamily protein
							itf02g07300	high chlorophyll fluorescence phenotype
							itf02g08730	photosystem I light harvesting complex gene
							itf02g10650	photosystem II light harvesting complex gene 2.3
							itf02g16350	endoribonuclease L-PSP family protein
							itf02g21470	acyl carrier protein
							itf02g26400	P-loop containing nucleoside triphosphate hydrolases superfamily protein
							itf03g00720	carbonic anhydrase
							itf03g06830	ferredoxin-NADP(+)-oxidoreductase
							itf03g07980	Ribulose bisphosphate carboxylase (small chain) family protein
							itf03g08670	Octicosapeptide/Phox/Bem1p family protein
							itf03g14710	fatty acid desaturase
							itf04g00710	CAAD domains of cyanobacterial aminoacyl-tRNA synthetase domain containing protein
							itf04g03290	Protein TRIGALACTOSYLDIACYLGLYCEROL 4, chloroplastic
							itf04g15560	glutamine synthetase
							itf04g20110	NAD(P)-binding Rossmann-fold superfamily protein
							itf04g28940	Thylakoid soluble phosphoprotein TSP9 domain containing protein
							itf04g29310	sterol 4-alpha-methyl-oxidase 2-1
							itf04g33630	Protein of unknown function (DUF3411)
							itf05g03070	sedoheptulose-bisphosphatase
							itf05g13330	chloroplast signal recognition particle component (CAO)
							itf05g24670	Oxidoreductase, zinc-binding dehydrogenase family protein
							itf05g25220	protochlorophyllide oxidoreductase A
							itf05g25800	tryptophan synthase beta-subunit
							itf06g00080	gamma tonoplast intrinsic protein
							itf06g17520	delta tonoplast integral protein
							itf06g24690	ATP synthase delta-subunit gene
							itf06g26150	light-harvesting chlorophyll-protein complex I subunit A4
							itf07g01900	dicarboxylate transporter
							itf07g12870	TCP-1/cpn60 chaperonin family protein
							itf07g16200	photosystem I subunit l
							itf07g20370	gamma tonoplast intrinsic protein
							itf08g16060	voltage dependent anion channel
							itf09g05280	thiazole biosynthetic enzyme, chloroplast (ARA6) (THI1) (THI4)
							itf09g11910	magnesium-chelatase subunit chlH, chloroplast, putative / Mg-protoporphyrin IX chelatase, putative (CHLH)
							itf09g12320	actin-12
							itf09g14430	gamma tonoplast intrinsic protein
							itf10g01370	glyceraldehyde-3-phosphate dehydrogenase B subunit
							itf10g03880	light-harvesting chlorophyll-protein complex II subunit B1
							itf10g03900	light-harvesting chlorophyll-protein complex II subunit B1
							itf10g17330	photosystem I subunit F
							itf10g22630	light harvesting complex photosystem II subunit
							itf10g24700	NAD(P)-binding Rossmann-fold superfamily protein
							itf11g06620	cytochrome P450, family 97, subfamily A, polypeptide
							itf11g07810	Thioredoxin superfamily protein
							itf11g10060	alpha/beta-Hydrolases superfamily protein
							itf11g12750	Ribulose bisphosphate carboxylase (small chain) family protein
							itf11g14190	photosystem II stability/assembly factor, chloroplast (HCF136)
							itf11g15740	glyceraldehyde 3-phosphate dehydrogenase A subunit
							itf11g21620	photosystem I P subunit
							itf12g02200	Haloacid dehalogenase-like hydrolase (HAD) superfamily protein
							itf12g07270	carbonic anhydrase
							itf12g08770	Bacterial sec-independent translocation protein mttA/Hcf106
							itf12g14810	NAD(P)-linked oxidoreductase superfamily protein
							itf12g16420	DUF4033 domain containing protein
							itf12g23660	ferritin
							itf12g23920	E2F target gene
							itf12g26850	rubredoxin family protein
							itf13g01810	chloroplast thylakoid lumen protein
							itf13g10150	membrane protein, putative
							itf13g15070	Helicase protein with RING/U-box domain
							itf13g19620	ADP glucose pyrophosphorylase large subunit
							itf13g20440	S-adenosyl-L-methionine-dependent methyltransferases superfamily protein
							itf14g05180	phosphate transporter 2;1
							itf14g05670	glutamate-1-semialdehyde-2,1-aminomutase
							itf14g07200	Mitochondrial substrate carrier family protein
							itf14g13680	gamma tonoplast intrinsic protein
							itf14g15580	plastid transcriptionally active
							itf15g08060	rubisco activase
							itf15g09450	glutathione S-transferase phi
							itf15g09780	glyceraldehyde-3-phosphate dehydrogenase B subunit
10	GO:0010287	plastoglobule	88	19	6.62	0.00151	itf00g21250	light harvesting complex of photosystem II
							itf01g27410	chloroplast RNA binding
							itf02g07060	Thioredoxin superfamily protein
							itf02g08730	photosystem I light harvesting complex gene
							itf03g02760	photosystem II subunit O-2
							itf04g00710	CAAD domains of cyanobacterial aminoacyl-tRNA synthetase domain containing protein
							itf05g17200	photosystem II subunit O-2
							itf06g24690	ATP synthase delta-subunit gene
							itf06g26150	light-harvesting chlorophyll-protein complex I subunit A4
							itf07g03240	light harvesting complex of photosystem II
							itf07g16200	photosystem I subunit l
							itf10g03880	light-harvesting chlorophyll-protein complex II subunit B1
							itf10g03900	light-harvesting chlorophyll-protein complex II subunit B1
							itf10g17330	photosystem I subunit F
							itf10g22630	light harvesting complex photosystem II subunit
							itf11g07810	Thioredoxin superfamily protein
							itf12g01830	PHYTOENE SYNTHASE
							itf12g10840	light harvesting complex photosystem II
							itf15g08060	rubisco activase
11	GO:0031012	extracellular matrix	16	7	1.2	0.01116	itf04g23650	HCO3- transporter family
							itf05g06830	germin
							itf05g06850	germin
							itf06g18140	germin-like protein
							itf11g00720	subtilase family protein
							itf12g08420	germin-like protein
							itf12g08430	germin-like protein
12	GO:0009533	chloroplast stromal thylakoid	9	5	0.68	0.01233	itf00g21250	light harvesting complex of photosystem II
							itf02g07060	Thioredoxin superfamily protein
							itf07g03240	light harvesting complex of photosystem II
							itf11g07810	Thioredoxin superfamily protein
							itf11g14190	photosystem II stability/assembly factor, chloroplast (HCF136)
13	GO:0005886	plasma membrane	5123	458	385.18	0.01291	itf00g06090	Heavy metal transport/detoxification superfamily protein
							itf00g13070	PLC-like phosphodiesterases superfamily protein
							itf00g14210	RNI-like superfamily protein
							itf00g33580	NOD26-like intrinsic protein 1;2
							itf00g38840	RHO-related protein from plants
							itf00g38850	PLAC8 family protein
							itf00g39910	Transducin/WD40 repeat-like superfamily protein
							itf00g45080	transmembrane kinase-like
							itf00g66080	golgi nucleotide sugar transporter
							itf01g00040	O-methyltransferase
							itf01g00180	squamosa promoter binding protein-like	SBP
							itf01g00320	phosphate transporter 1;8
							itf01g00660	FASCICLIN-like arabinoogalactan
							itf01g03840	cysteine-rich RLK (RECEPTOR-like protein kinase)
							itf01g06120	RAB GTPase homolog A1D
							itf01g06180	Leucine-rich repeat transmembrane protein kinase
							itf01g06350	Leucine-rich repeat transmembrane protein kinase
							itf01g06390	Leucine-rich repeat transmembrane protein kinase
							itf01g12110	Protein kinase family protein with leucine-rich repeat domain
							itf01g16370	ankyrin
							itf01g16900	Leucine-rich repeat transmembrane protein kinase
							itf01g16940	Leucine-rich repeat transmembrane protein kinase
							itf01g17610	glycosyl hydrolase 9A1
							itf01g18690	Phototropic-responsive NPH3 family protein
							itf01g19340	COP1-interacting protein
							itf01g22310	Protein kinase superfamily protein
							itf01g23360	syntaxin of plants
							itf01g24750	Auxin efflux carrier family protein
							itf01g24790	beta-6 tubulin
							itf01g28860	Protein kinase superfamily protein
							itf01g29910	Leucine-rich receptor-like protein kinase family protein
							itf01g30090	Nodulin MtN3 family protein
							itf01g30360	Cupredoxin superfamily protein
							itf01g30430	cellulose synthase A2
							itf01g30450	Leucine-rich repeat receptor-like protein kinase family protein
							itf01g30460	Leucine-rich repeat receptor-like protein kinase family protein
							itf01g31870	MATE efflux family protein
							itf01g32100	conserved hypothetical protein
							itf01g33640	Remorin family protein
							itf01g34110	Transmembrane amino acid transporter family protein
							itf01g35030	Walls Are Thin
							itf01g35440	Chaperone protein htpG family protein
							itf01g35460	Leucine-rich receptor-like protein kinase family protein
							itf02g03320	glucan endo-1,3-beta-glucosidase-like protein
							itf02g04090	phytochrome kinase substrate
							itf02g05470	conserved hypothetical protein
							itf02g05640	delta tonoplast integral protein
							itf02g06110	Protein kinase protein with adenine nucleotide alpha hydrolases-like domain
							itf02g06220	Protein kinase superfamily protein
							itf02g06430	Glycosyl hydrolases family 32 protein
							itf02g07470	Ubiquitin-specific protease family C19-related protein
							itf02g07870	pectin methylesterase
							itf02g07890	pectin methylesterase
							itf02g08300	Pectin lyase-like superfamily protein
							itf02g08680	Seven transmembrane MLO family protein
							itf02g10040	Heavy metal transport/detoxification superfamily protein
							itf02g10810	O-Glycosyl hydrolases family 17 protein
							itf02g10940	ERD (early-responsive to dehydration stress) family protein
							itf02g12100	cell wall protein precursor, putative
							itf02g13570	Leucine-rich repeat transmembrane protein kinase
							itf02g13710	xyloglucan endotransglucosylase/hydrolase
							itf02g16050	Late embryogenesis abundant (LEA) hydroxyproline-rich glycoprotein family
							itf02g16820	multidrug resistance-associated protein
							itf02g16840	multidrug resistance-associated protein
							itf02g17250	Plant protein of unknown function (DUF247)
							itf02g17970	nitrate transmembrane transporters
							itf02g17980	nitrate transmembrane transporters
							itf02g19350	Gibberellin-regulated family protein
							itf02g20150	cyclic nucleotide-binding transporter
							itf02g20160	conserved hypothetical protein
							itf02g24890	CBL-interacting protein kinase
							itf02g27290	Plant protein of unknown function (DUF247)
							itf02g27780	Plant protein of unknown function (DUF247)
							itf03g00950	Cellulose-synthase-like C4
							itf03g02180	COBRA-like extracellular glycosyl-phosphatidyl inositol-anchored protein family
							itf03g02440	NSP-interacting kinase
							itf03g02770	cold-regulated 413-plasma membrane
							itf03g03190	Lipase/lipooxygenase, PLAT/LH2 family protein
							itf03g03740	MATE efflux family protein
							itf03g03750	MATE efflux family protein
							itf03g04450	O-Glycosyl hydrolases family 17 protein
							itf03g04790	cysteine-rich RLK (RECEPTOR-like protein kinase)
							itf03g04810	cysteine-rich RLK (RECEPTOR-like protein kinase)
							itf03g04820	cysteine-rich RLK (RECEPTOR-like protein kinase)
							itf03g04830	cysteine-rich RLK (RECEPTOR-like protein kinase)
							itf03g04900	cysteine-rich RLK (RECEPTOR-like protein kinase)
							itf03g07750	Major facilitator superfamily protein
							itf03g08210	MATE efflux family protein
							itf03g08280	MATE efflux family protein
							itf03g08290	MATE efflux family protein
							itf03g09430	cellulose synthase A2
							itf03g11090	receptor-like protein kinase
							itf03g13160	Leucine-rich repeat protein kinase family protein
							itf03g13300	SKU5 similar
							itf03g13460	Leucine-rich repeat protein kinase family protein
							itf03g14180	potassium transporter
							itf03g14780	CRINKLY4 related
							itf03g15300	RAB GTPase homolog A2B
							itf03g16640	O-Glycosyl hydrolases family 17 protein
							itf03g19070	conserved hypothetical protein
							itf03g19430	golgi nucleotide sugar transporter
							itf03g19740	pleiotropic drug resistance
							itf03g21970	IQ-domain
							itf03g22200	pectin methylesterase
							itf03g24460	MATE efflux family protein
							itf03g25400	Protein kinase superfamily protein
							itf03g28440	S-locus lectin protein kinase family protein
							itf03g29640	binding
							itf04g01020	Protein kinase superfamily protein
							itf04g01350	NB-ARC domain-containing disease resistance protein
							itf04g01880	FASCICLIN-like arabinogalactan protein
							itf04g02240	Leucine-rich repeat protein kinase family protein
							itf04g04750	Cellulose synthase family protein
							itf04g05290	IQ-domain
							itf04g06340	IQ-domain
							itf04g08350	peptide transporter
							itf04g09020	hercules receptor kinase
							itf04g09570	Leucine-rich repeat (LRR) family protein
							itf04g10430	Leucine-rich repeat protein kinase family protein
							itf04g10740	O-Glycosyl hydrolases family 17 protein
							itf04g11470	Protein kinase superfamily protein
							itf04g13910	O-Glycosyl hydrolases family 17 protein
							itf04g14580	PLAC8 family protein
							itf04g18250	Nodulin MtN3 family protein
							itf04g22470	Leucine-rich repeat (LRR) family protein
							itf04g22480	Leucine-rich repeat (LRR) family protein
							itf04g22840	Leucine-rich repeat (LRR) family protein
							itf04g22890	Beta-glucosidase, GBA2 type family protein
							itf04g22980	alcohol dehydrogenase
							itf04g23650	HCO3- transporter family
							itf04g23670	wall associated kinase
							itf04g24630	Phototropic-responsive NPH3 family protein
							itf04g25380	alpha/beta-Hydrolases superfamily protein
							itf04g25410	Eukaryotic aspartyl protease family protein
							itf04g26590	Subtilase family protein
							itf04g26960	vesicle-associated membrane protein
							itf04g27370	O-Glycosyl hydrolases family 17 protein
							itf04g27460	Auxin-responsive family protein
							itf04g27660	formin homology
							itf04g27850	Phototropic-responsive NPH3 family protein
							itf04g28620	potassium transporter
							itf04g29690	Fasciclin-like arabinogalactan family protein
							itf04g29900	Fusaric acid resistance protein-like domain containing protein
							itf04g29910	Fusaric acid resistance protein-like domain containing protein
							itf04g30200	phototropin
							itf04g30610	FASCICLIN-like arabinogalactan-protein
							itf04g30730	plasma membrane intrinsic protein
							itf04g30860	cyclic nucleotide-gated channel
							itf04g31590	Family of unknown function (DUF662)
							itf04g32150	conserved hypothetical protein
							itf04g32660	Leucine-rich receptor-like protein kinase family protein
							itf04g33040	CBL-interacting protein kinase
							itf04g33180	calcium-dependent protein kinase
							itf05g00390	wall associated kinase
							itf05g00430	wall associated kinase
							itf05g00460	wall associated kinase
							itf05g01250	Sec14p-like phosphatidylinositol transfer family protein
							itf05g01290	receptor lectin kinase
							itf05g01440	wall-associated kinase
							itf05g01460	cell wall-associated kinase
							itf05g02220	Leucine-rich repeat protein kinase family protein
							itf05g07480	Protein kinase family protein with leucine-rich repeat domain
							itf05g13290	Protein kinase superfamily protein
							itf05g13600	Leucine-rich repeat transmembrane protein kinase protein
							itf05g16600	PLC-like phosphodiesterases superfamily protein
							itf05g17410	Leucine-rich repeat (LRR) family protein
							itf05g18120	arabinogalactan protein
							itf05g19750	Protein kinase superfamily protein
							itf05g20230	Transducin family protein / WD-40 repeat family protein
							itf05g20240	Transducin family protein / WD-40 repeat family protein
							itf05g20880	Protein kinase superfamily protein
							itf05g20950	AAA-ATPase
							itf05g21930	Phototropic-responsive NPH3 family protein
							itf05g22190	conserved hypothetical protein
							itf05g22950	cytosolic NADP+-dependent isocitrate dehydrogenase
							itf05g23680	PLAC8 family protein
							itf05g24220	Cellulose-synthase-like C4
							itf05g25360	protein kinase family protein
							itf05g25800	tryptophan synthase beta-subunit
							itf05g26340	SHV3-like
							itf05g26600	Concanavalin A-like lectin protein kinase family protein
							itf06g01820	S-locus lectin protein kinase family protein
							itf06g06210	early nodulin-like protein
							itf06g07460	D-mannose binding lectin protein with Apple-like carbohydrate-binding domain
							itf06g07480	D-mannose binding lectin protein with Apple-like carbohydrate-binding domain
							itf06g08440	Leucine-rich repeat protein kinase family protein
							itf06g12350	LRR and NB-ARC domains-containing disease resistance protein
							itf06g12540	Leucine-rich repeat protein kinase family protein
							itf06g12850	Phototropic-responsive NPH3 family protein
							itf06g13060	NB-ARC domain-containing disease resistance protein
							itf06g14940	organic cation/carnitine transporter
							itf06g15450	LORELEI-LIKE-GPI-ANCHORED PROTEIN
							itf06g15800	FASCICLIN-like arabinogalactan
							itf06g16440	calmodulin-domain protein kinase
							itf06g17520	delta tonoplast integral protein
							itf06g17640	pleiotropic drug resistance
							itf06g17820	Leucine-rich repeat transmembrane protein kinase protein
							itf06g19680	vacuolar membrane ATPase
							itf06g20220	beta-hexosaminidase
							itf06g20850	ATP-binding cassette
							itf06g22040	tubby like protein	TUB
							itf06g22560	Transmembrane amino acid transporter family protein
							itf06g22900	Remorin family protein
							itf06g22970	conserved hypothetical protein
							itf06g23840	tubulin alpha-4 chain
							itf06g24510	general regulatory factor
							itf06g24670	somatic embryogenesis receptor-like kinase
							itf06g25290	cellulose synthase A2
							itf06g26300	phytochrome kinase substrate-related
							itf07g01710	calcium-dependent protein kinase
							itf07g04420	Phototropic-responsive NPH3 family protein
							itf07g04510	root hair specific
							itf07g04520	MATE efflux family protein
							itf07g07330	Leucine-rich receptor-like protein kinase family protein
							itf07g07830	Disease resistance protein (CC-NBS-LRR class) family
							itf07g07850	NB-ARC domain-containing disease resistance protein
							itf07g07880	NB-ARC domain-containing disease resistance protein
							itf07g11530	plasma membrane intrinsic protein
							itf07g11990	ABC-2 type transporter family protein
							itf07g13280	nitrate transporter 1.1
							itf07g17860	Kinase interacting (KIP1-like) family protein
							itf07g22820	Leucine-rich repeat protein kinase family protein
							itf08g00060	Phototropic-responsive NPH3 family protein
							itf08g00610	Nucleotide-sugar transporter family protein
							itf08g00620	C4-dicarboxylate transporter/malic acid transport protein
							itf08g01450	cationic amino acid transporter
							itf08g02230	homolog of Medicago truncatula MTN3
							itf08g02950	calcium-dependent protein kinase
							itf08g03240	glycosyl hydrolase 9B7
							itf08g03280	Plant protein of unknown function (DUF869)
							itf08g03430	Leucine-rich receptor-like protein kinase family protein
							itf08g04060	Protein kinase protein with adenine nucleotide alpha hydrolases-like domain
							itf08g04250	Vacuolar import/degradation, Vid27-related protein
							itf08g04370	Tubulin/FtsZ family protein
							itf08g04390	Remorin family protein
							itf08g04520	Leucine-rich repeat protein kinase family protein
							itf08g05420	S-locus lectin protein kinase family protein
							itf08g05430	S-locus lectin protein kinase family protein
							itf08g05440	S-locus lectin protein kinase family protein
							itf08g05470	S-locus lectin protein kinase family protein
							itf08g06470	Leucine-rich receptor-like protein kinase family protein
							itf08g07950	calcineurin B-like protein
							itf08g08190	Protein of unknown function (DUF3133)
							itf08g08240	Leucine-rich repeat protein kinase family protein
							itf08g09010	Protein phosphatase 2C family protein
							itf08g09810	Aluminium induced protein with YGL and LRDR motifs
							itf08g11800	xyloglucan:xyloglucosyl transferase
							itf08g13590	beta-6 tubulin
							itf08g16060	voltage dependent anion channel
							itf08g16310	catalytics
							itf09g01190	Adenine nucleotide alpha hydrolases-like superfamily protein
							itf09g01610	Protein of unknown function (DUF1645)
							itf09g02240	Protein of unknown function (DUF620)
							itf09g02560	Protein kinase family protein with leucine-rich repeat domain
							itf09g03320	UbiA prenyltransferase family protein
							itf09g03330	white-brown complex homolog protein
							itf09g03570	sulfate transporter 1;2
							itf09g04960	O-Glycosyl hydrolases family 17 protein
							itf09g05040	conserved hypothetical protein
							itf09g05380	cysteine-rich RLK (RECEPTOR-like protein kinase)
							itf09g05390	cysteine-rich RLK (RECEPTOR-like protein kinase)
							itf09g05900	Major facilitator superfamily protein
							itf09g05910	Major facilitator superfamily protein
							itf09g05990	sugar transporter
							itf09g06280	STRUBBELIG-receptor family
							itf09g06600	Aluminium induced protein with YGL and LRDR motifs
							itf09g07610	O-Glycosyl hydrolases family 17 protein
							itf09g07930	FASCICLIN-like arabinogalactan
							itf09g07950	NB-ARC domain-containing disease resistance protein
							itf09g08150	S-locus lectin protein kinase family protein
							itf09g08160	S-locus lectin protein kinase family protein
							itf09g08170	S-locus lectin protein kinase family protein
							itf09g08910	RHO guanyl-nucleotide exchange factor
							itf09g11060	beta-6 tubulin
							itf09g11920	Leucine-rich repeat protein kinase family protein
							itf09g12110	NIMA-related kinase
							itf09g12860	conserved hypothetical protein
							itf09g13000	NDR1/HIN1-like
							itf09g14470	Pectin lyase-like superfamily protein
							itf09g15760	uclacyanin
							itf09g16090	NAD(P)-binding Rossmann-fold superfamily protein
							itf09g16920	Leucine-rich repeat (LRR) family protein
							itf09g20900	Leucine-rich repeat protein kinase family protein
							itf09g21780	NAD(P)-binding Rossmann-fold superfamily protein
							itf09g23420	Leucine-rich repeat protein kinase family protein
							itf09g23530	SAUR-like auxin-responsive protein family
							itf09g23590	SAUR-like auxin-responsive protein family
							itf09g23610	SAUR-like auxin-responsive protein family
							itf09g23750	SAUR-like auxin-responsive protein family
							itf09g23990	SAUR-like auxin-responsive protein family
							itf09g24000	SAUR-like auxin-responsive protein family
							itf09g24010	SAUR-like auxin-responsive protein family
							itf09g24150	SAUR-like auxin-responsive protein family
							itf09g24220	SAUR-like auxin-responsive protein family
							itf09g24730	NB-ARC domain-containing disease resistance protein
							itf09g24770	NB-ARC domain-containing disease resistance protein
							itf09g26100	vesicle associated protein
							itf09g26430	Cupredoxin superfamily protein
							itf09g26510	BTB/POZ domain with WD40/YVTN repeat-like protein
							itf09g26530	Phosphatidylinositol N-acetyglucosaminlytransferase subunit P-related
							itf10g02850	receptor like protein
							itf10g03290	Nodulin MtN3 family protein
							itf10g03920	Leucine-rich receptor-like protein kinase family protein
							itf10g04110	Protein of unknown function, DUF642
							itf10g04170	potassium channel in Arabidopsis thaliana
							itf10g10870	conserved hypothetical protein
							itf10g12220	Protein phosphatase 2C family protein
							itf10g13670	receptor-like kinase
							itf10g14480	early nodulin-like protein
							itf10g16210	Calcium-binding EF-hand family protein
							itf10g17340	cell elongation protein / DWARF1 / DIMINUTO (DIM)
							itf10g17540	Leucine-rich receptor-like protein kinase family protein
							itf10g17980	Remorin family protein
							itf10g18070	receptor like protein
							itf10g18710	AAA-type ATPase family protein
							itf10g18790	EF-TU receptor
							itf10g19220	Leucine-rich receptor-like protein kinase family protein
							itf10g20200	disease resistance protein (TIR class), putative
							itf10g20650	S-locus lectin protein kinase family protein
							itf10g22620	Bifunctional inhibitor/lipid-transfer protein/seed storage 2S albumin superfamily protein
							itf10g23180	Concanavalin A-like lectin protein kinase family protein
							itf10g23210	Concanavalin A-like lectin protein kinase family protein
							itf10g23250	Concanavalin A-like lectin protein kinase family protein
							itf10g23270	Concanavalin A-like lectin protein kinase family protein
							itf10g23280	Concanavalin A-like lectin protein kinase family protein
							itf10g23370	Concanavalin A-like lectin protein kinase family protein
							itf10g23380	Concanavalin A-like lectin protein kinase family protein
							itf10g23870	Protein of unknown function (DUF620)
							itf10g24670	hemoglobin
							itf10g25170	squalene synthase
							itf10g25300	SAUR-like auxin-responsive protein family
							itf10g25330	plasma membrane intrinsic protein 1C
							itf10g25510	like AUXIN RESISTANT
							itf10g25810	Concanavalin A-like lectin protein kinase family protein
							itf11g00460	plasma membrane intrinsic protein 1;5
							itf11g01010	FASCICLIN-like arabinogalactan-protein
							itf11g02320	Protein kinase protein with adenine nucleotide alpha hydrolases-like domain
							itf11g04430	O-acyltransferase (WSD1-like) family protein
							itf11g04990	PapD-like superfamily protein
							itf11g05120	S-locus lectin protein kinase family protein
							itf11g05820	FASCICLIN-like arabinoogalactan
							itf11g07230	Pleckstrin homology (PH) and lipid-binding START domains-containing protein
							itf11g07260	Zinc finger (C3HC4-type RING finger) family protein
							itf11g07550	Pectin lyase-like superfamily protein
							itf11g09340	Transducin/WD40 repeat-like superfamily protein
							itf11g11000	Ribosomal protein L19e family protein
							itf11g11130	conserved hypothetical protein
							itf11g15030	Leucine-rich repeat (LRR) family protein
							itf11g19890	P-loop containing nucleoside triphosphate hydrolases superfamily protein
							itf11g20680	zinc transporter 5 precursor
							itf11g20860	Protein kinase superfamily protein
							itf11g21630	O-methyltransferase
							itf12g00280	P-loop containing nucleoside triphosphate hydrolases superfamily protein
							itf12g00480	Leucine-rich receptor-like protein kinase family protein
							itf12g01930	YELLOW STRIPE like
							itf12g01940	YELLOW STRIPE like
							itf12g02150	white-brown complex homolog protein
							itf12g02570	plasma membrane intrinsic protein
							itf12g02660	Seven transmembrane MLO family protein
							itf12g03380	Sec14p-like phosphatidylinositol transfer family protein
							itf12g05030	conserved hypothetical protein
							itf12g05080	Remorin family protein
							itf12g05880	COBRA-like extracellular glycosyl-phosphatidyl inositol-anchored protein family
							itf12g06460	early nodulin-like protein
							itf12g06750	Protein kinase superfamily protein
							itf12g07810	lysine histidine transporter
							itf12g08770	Bacterial sec-independent translocation protein mttA/Hcf106
							itf12g09710	receptor lectin kinase
							itf12g09820	receptor lectin kinase
							itf12g09830	receptor lectin kinase
							itf12g10070	Major facilitator superfamily protein
							itf12g10210	Protein kinase protein with tetratricopeptide repeat domain
							itf12g10270	Concanavalin A-like lectin family protein
							itf12g10390	Leucine-rich repeat protein kinase family protein
							itf12g11930	Protein of unknown function (DUF1191)
							itf12g12090	COBRA-like extracellular glycosyl-phosphatidyl inositol-anchored protein family
							itf12g12700	phytochrome kinase substrate
							itf12g13370	Leucine-rich repeat protein kinase family protein
							itf12g14180	annexin
							itf12g14810	NAD(P)-linked oxidoreductase superfamily protein
							itf12g15130	Glycosyl hydrolase superfamily protein
							itf12g16800	early nodulin-like protein
							itf12g18010	Transmembrane amino acid transporter family protein
							itf12g18290	Leucine-rich repeat protein kinase family protein
							itf12g18970	cellulose synthase
							itf12g20840	Guanine nucleotide-binding protein subunit gamma
							itf12g20880	Phosphorylase superfamily protein
							itf12g21220	conserved hypothetical protein
							itf12g23230	plasma membrane intrinsic protein 1;4
							itf12g23900	SOS3-interacting protein
							itf12g24450	Leucine-rich repeat protein kinase family protein
							itf12g25570	detoxifying efflux carrier
							itf12g25840	high affinity K+ transporter
							itf12g26430	Major facilitator superfamily protein
							itf12g27270	Sec14p-like phosphatidylinositol transfer family protein
							itf13g01980	Zinc-binding dehydrogenase family protein
							itf13g02200	Protein kinase superfamily protein
							itf13g02430	NADPH:quinone oxidoreductase
							itf13g02600	Leucine-rich repeat protein kinase family protein
							itf13g02640	ATP binding microtubule motor family protein
							itf13g04760	Cupredoxin superfamily protein
							itf13g10150	membrane protein, putative
							itf13g11660	Leucine-rich repeat protein kinase family protein
							itf13g11670	Leucine-rich repeat protein kinase family protein
							itf13g12080	like AUX1
							itf13g12250	NAD(P)-binding Rossmann-fold superfamily protein
							itf13g12600	H(+)-ATPase
							itf13g12740	P-loop containing nucleoside triphosphate hydrolases superfamily protein
							itf13g13980	ammonium transporter 1;1
							itf13g14600	Plant protein of unknown function (DUF247)
							itf13g15140	syntaxin of plants
							itf13g15700	sucrose-proton symporter
							itf13g15710	sucrose-proton symporter
							itf13g16940	Leucine-rich repeat (LRR) family protein
							itf13g20860	cellulose synthase like G1
							itf13g21050	phosphate transporter 1;4
							itf14g01640	NB-ARC domain-containing disease resistance protein
							itf14g02090	Disease resistance protein (CC-NBS-LRR class) family
							itf14g03920	Leucine-rich repeat receptor-like protein kinase family protein
							itf14g04170	nucleobase-ascorbate transporter
							itf14g05760	myosin
							itf14g05900	Plant protein of unknown function domain containing protein
							itf14g06050	Plant protein of unknown function domain containing protein
							itf14g07330	curculin-like (mannose-binding) lectin family protein / PAN domain-containing protein
							itf14g08440	Leucine-rich repeat (LRR) family protein
							itf14g13340	Transmembrane amino acid transporter family protein
							itf14g14940	P-loop containing nucleoside triphosphate hydrolases superfamily protein
							itf14g16620	Leucine-rich repeat protein kinase family protein
							itf14g16920	SKU5 similar
							itf14g17110	plant U-box
							itf14g17150	O-Glycosyl hydrolases family 17 protein
							itf14g17500	transmembrane kinase-like
							itf14g19070	Major facilitator superfamily protein
							itf15g00420	DUF4079 domain containing protein
							itf15g00430	methionine adenosyltransferase
							itf15g00890	Leucine-rich repeat protein kinase family protein
							itf15g01050	D-mannose binding lectin protein with Apple-like carbohydrate-binding domain
							itf15g02010	transmembrane kinase
							itf15g03050	Leucine-rich repeat protein kinase family protein
							itf15g03420	Leucine-rich repeat protein kinase family protein
							itf15g04150	Plant protein of unknown function (DUF247)
							itf15g04600	Auxin efflux carrier family protein
							itf15g05440	Leucine-rich repeat protein kinase family protein
							itf15g05920	Leucine-rich repeat protein kinase family protein
							itf15g06480	SEC14 cytosolic factor family protein / phosphoglyceride transfer family protein
							itf15g06530	inflorescence meristem receptor-like kinase
							itf15g06900	wall-associated kinase
							itf15g06950	wall associated kinase
							itf15g06990	wall associated kinase
							itf15g07830	RHO guanyl-nucleotide exchange factor
							itf15g09040	Glycosyl hydrolase family protein
							itf15g11240	Plant protein of unknown function (DUF247)
							itf15g11250	Plant protein of unknown function (DUF247)
							itf15g11370	Protein kinase superfamily protein
							itf15g15240	ferric reduction oxidase
							itf15g15450	Leucine-rich repeat protein kinase family protein
							itf15g19980	YGGT family protein
							itf15g21090	cell division control
14	GO:0010319	stromule	58	13	4.36	0.01372	itf01g27410	chloroplast RNA binding
							itf03g00720	carbonic anhydrase
							itf05g24670	Oxidoreductase, zinc-binding dehydrogenase family protein
							itf06g24690	ATP synthase delta-subunit gene
							itf09g05280	thiazole biosynthetic enzyme, chloroplast (ARA6) (THI1) (THI4)
							itf09g09020	high cyclic electron flow
							itf10g01370	glyceraldehyde-3-phosphate dehydrogenase B subunit
							itf11g15740	glyceraldehyde 3-phosphate dehydrogenase A subunit
							itf12g07270	carbonic anhydrase
							itf15g07600	high cyclic electron flow
							itf15g08060	rubisco activase
							itf15g09450	glutathione S-transferase phi
							itf15g09780	glyceraldehyde-3-phosphate dehydrogenase B subunit
15	GO:0009783	photosystem II antenna complex	3	3	0.23	0.01542	itf00g21250	light harvesting complex of photosystem II
							itf07g03240	light harvesting complex of photosystem II
							itf10g22630	light harvesting complex photosystem II subunit
16	GO:0030093	chloroplast photosystem I	3	3	0.23	0.01542	itf00g07340	photosystem I reaction center subunit PSI-N, chloroplast, putative / PSI-N, putative (PSAN)
							itf11g21620	photosystem I P subunit
							itf12g27560	photosystem I reaction center subunit PSI-N, chloroplast, putative / PSI-N, putative (PSAN)
17	GO:0010598	NAD(P)H dehydrogenase complex (plastoqui...	10	5	0.75	0.01542	itf00g11360	NAD(P)H:plastoquinone dehydrogenase complex subunit O
							itf02g03890	NDH dependent flow
							itf06g17530	NDH-dependent cyclic electron flow
							itf11g10510	NDH-dependent cyclic electron flow
							itf14g01590	NDH-dependent cyclic electron flow
18	GO:0009897	external side of plasma membrane	20	7	1.5	0.01542	itf03g02180	COBRA-like extracellular glycosyl-phosphatidyl inositol-anchored protein family
							itf04g26590	Subtilase family protein
							itf04g29690	Fasciclin-like arabinogalactan family protein
							itf09g03330	white-brown complex homolog protein
							itf12g02150	white-brown complex homolog protein
							itf12g05880	COBRA-like extracellular glycosyl-phosphatidyl inositol-anchored protein family
							itf12g12090	COBRA-like extracellular glycosyl-phosphatidyl inositol-anchored protein family
19	GO:0030095	chloroplast photosystem II	15	6	1.13	0.01657	itf02g02670	PsbP-like protein
							itf03g02760	photosystem II subunit O-2
							itf03g23790	Photosystem II reaction center PsbP family protein
							itf05g17200	photosystem II subunit O-2
							itf07g01760	Photosystem II 5 kD protein
							itf11g14190	photosystem II stability/assembly factor, chloroplast (HCF136)
20	GO:0000326	protein storage vacuole	22	7	1.65	0.02656	itf02g05640	delta tonoplast integral protein
							itf06g00080	gamma tonoplast intrinsic protein
							itf06g17520	delta tonoplast integral protein
							itf07g20370	gamma tonoplast intrinsic protein
							itf09g14430	gamma tonoplast intrinsic protein
							itf09g26100	vesicle associated protein
							itf14g13680	gamma tonoplast intrinsic protein

## Sheet: 24h_down_MF
Rank	GO term	GO annotation	Annotated	Significant	Expected	P-value	Gene	Gene annotation	TF family
1	GO:0016168	chlorophyll binding	33	15	2.54	5.9e-06	itf00g21250	light harvesting complex of photosystem II
							itf02g08730	photosystem I light harvesting complex gene
							itf02g10650	photosystem II light harvesting complex gene 2.3
							itf06g10700	photosystem I light harvesting complex gene
							itf06g26150	light-harvesting chlorophyll-protein complex I subunit A4
							itf07g03240	light harvesting complex of photosystem II
							itf10g03870	chlorophyll A/B binding protein
							itf10g03880	light-harvesting chlorophyll-protein complex II subunit B1
							itf10g03890	chlorophyll A/B binding protein
							itf10g03900	light-harvesting chlorophyll-protein complex II subunit B1
							itf10g03910	chlorophyll A/B binding protein
							itf10g18310	chlorophyll A/B binding protein
							itf10g22630	light harvesting complex photosystem II subunit
							itf11g07700	photosystem I light harvesting complex gene
							itf12g10840	light harvesting complex photosystem II
2	GO:0015250	water channel activity	47	18	3.62	5.9e-06	itf00g33580	NOD26-like intrinsic protein 1;2
							itf01g16270	tonoplast intrinsic protein 4;1
							itf01g17340	tonoplast intrinsic protein 4;1
							itf02g05640	delta tonoplast integral protein
							itf04g30730	plasma membrane intrinsic protein
							itf05g04750	tonoplast intrinsic protein 1;3
							itf05g15990	NOD26-like intrinsic protein 4;2
							itf06g00080	gamma tonoplast intrinsic protein
							itf06g17520	delta tonoplast integral protein
							itf07g11530	plasma membrane intrinsic protein
							itf07g20370	gamma tonoplast intrinsic protein
							itf09g00410	plasma membrane intrinsic protein 2;8
							itf09g14430	gamma tonoplast intrinsic protein
							itf10g25330	plasma membrane intrinsic protein 1C
							itf11g00460	plasma membrane intrinsic protein 1;5
							itf12g02570	plasma membrane intrinsic protein
							itf12g23230	plasma membrane intrinsic protein 1;4
							itf14g13680	gamma tonoplast intrinsic protein
3	GO:0019139	cytokinin dehydrogenase activity	10	7	0.77	0.00075	itf01g16490	cytokinin oxidase
							itf03g17830	cytokinin oxidase
							itf08g03640	cytokinin oxidase
							itf09g15910	cytokinin oxidase/dehydrogenase
							itf12g20440	cytokinin oxidase
							itf12g20450	cytokinin oxidase
							itf15g03880	cytokinin oxidase/dehydrogenase
4	GO:0004693	cyclin-dependent protein serine/threonin...	42	14	3.24	0.00075	itf02g11760	Cyclin D6;1
							itf03g13720	cyclin p4;1
							itf03g24660	cyclin-dependent kinase B2;2
							itf05g27430	cyclin b3;1
							itf06g14280	cyclin-dependent kinase B2;2
							itf07g23920	cyclin-dependent kinase B2;2
							itf08g04590	CYCLIN D3;3
							itf09g15170	cyclin-dependent kinase B1;1
							itf10g20550	Cyclin D6;1
							itf11g01240	cyclin p3;2
							itf11g01600	cyclin p4;1
							itf12g04740	CYCLIN D3;3
							itf15g09620	cyclin-dependent kinase B2;2
							itf15g21090	cell division control
5	GO:0003777	microtubule motor activity	96	24	7.4	0.00075	itf00g20870	P-loop containing nucleoside triphosphate hydrolases superfamily protein
							itf00g37000	P-loop containing nucleoside triphosphate hydrolases superfamily protein
							itf01g09860	P-loop containing nucleoside triphosphate hydrolases superfamily protein
							itf01g26890	phragmoplast-associated kinesin-related protein, putative
							itf01g32210	P-loop containing nucleoside triphosphate hydrolases superfamily protein
							itf01g32970	P-loop containing nucleoside triphosphate hydrolases superfamily protein
							itf02g17240	kinesin-like protein
							itf02g28170	ATP binding microtubule motor family protein
							itf03g04150	Di-glucose binding protein with Kinesin motor domain
							itf05g23980	ATP binding microtubule motor family protein
							itf05g25460	Dynein light chain type 1 family protein
							itf05g25640	kinesin
							itf06g23040	P-loop containing nucleoside triphosphate hydrolases superfamily protein
							itf09g13390	P-loop containing nucleoside triphosphate hydrolases superfamily protein
							itf10g25110	Kinesin motor family protein
							itf11g11380	ATP binding microtubule motor family protein
							itf11g11820	ATP binding microtubule motor family protein
							itf13g02640	ATP binding microtubule motor family protein
							itf13g14790	P-loop containing nucleoside triphosphate hydrolases superfamily protein
							itf14g14940	P-loop containing nucleoside triphosphate hydrolases superfamily protein
							itf15g03600	P-loop nucleoside triphosphate hydrolases superfamily protein with CH (Calponin Homology) domain
							itf15g08290	ATP binding microtubule motor family protein
							itf15g08670	ATP binding microtubule motor family protein
							itf15g11920	P-loop containing nucleoside triphosphate hydrolases superfamily protein
6	GO:0004601	peroxidase activity	150	29	11.57	0.00132	itf01g31600	ascorbate peroxidase
							itf02g11400	Peroxidase superfamily protein
							itf03g26900	Peroxidase superfamily protein
							itf04g07090	Peroxidase superfamily protein
							itf04g07100	Peroxidase superfamily protein
							itf05g20680	Peroxidase superfamily protein
							itf07g14460	Peroxidase superfamily protein
							itf09g05830	Peroxidase superfamily protein
							itf09g09770	Peroxidase superfamily protein
							itf09g09800	Peroxidase superfamily protein
							itf10g07590	Peroxidase superfamily protein
							itf10g19630	Peroxidase superfamily protein
							itf10g20580	Peroxidase superfamily protein
							itf10g20600	Peroxidase superfamily protein
							itf10g22500	Peroxidase superfamily protein
							itf10g22640	Peroxidase superfamily protein
							itf10g22650	Peroxidase superfamily protein
							itf12g02960	Peroxidase superfamily protein
							itf12g03060	Peroxidase superfamily protein
							itf12g04570	Peroxidase superfamily protein
							itf12g14180	annexin
							itf13g18020	Peroxidase family protein
							itf14g19170	Peroxidase superfamily protein
							itf15g06220	Peroxidase superfamily protein
							itf15g06240	Peroxidase superfamily protein
							itf15g06250	Peroxidase superfamily protein
							itf15g06260	Peroxidase superfamily protein
							itf15g06270	Peroxidase superfamily protein
							itf15g06280	Peroxidase superfamily protein
7	GO:0004674	protein serine/threonine kinase activity	655	91	50.51	0.00153	itf00g38480	Protein kinase superfamily protein
							itf00g45080	transmembrane kinase-like
							itf01g06350	Leucine-rich repeat transmembrane protein kinase
							itf01g12110	Protein kinase family protein with leucine-rich repeat domain
							itf01g29910	Leucine-rich receptor-like protein kinase family protein
							itf01g35460	Leucine-rich receptor-like protein kinase family protein
							itf02g06110	Protein kinase protein with adenine nucleotide alpha hydrolases-like domain
							itf02g11760	Cyclin D6;1
							itf02g13570	Leucine-rich repeat transmembrane protein kinase
							itf03g04790	cysteine-rich RLK (RECEPTOR-like protein kinase)
							itf03g04810	cysteine-rich RLK (RECEPTOR-like protein kinase)
							itf03g04820	cysteine-rich RLK (RECEPTOR-like protein kinase)
							itf03g04830	cysteine-rich RLK (RECEPTOR-like protein kinase)
							itf03g04900	cysteine-rich RLK (RECEPTOR-like protein kinase)
							itf03g13160	Leucine-rich repeat protein kinase family protein
							itf03g13720	cyclin p4;1
							itf03g24660	cyclin-dependent kinase B2;2
							itf04g01020	Protein kinase superfamily protein
							itf04g02240	Leucine-rich repeat protein kinase family protein
							itf04g23670	wall associated kinase
							itf04g30200	phototropin
							itf04g32660	Leucine-rich receptor-like protein kinase family protein
							itf04g33040	CBL-interacting protein kinase
							itf04g33180	calcium-dependent protein kinase
							itf05g00390	wall associated kinase
							itf05g00430	wall associated kinase
							itf05g00460	wall associated kinase
							itf05g01440	wall-associated kinase
							itf05g02220	Leucine-rich repeat protein kinase family protein
							itf05g22420	Protein kinase superfamily protein
							itf05g27430	cyclin b3;1
							itf06g08440	Leucine-rich repeat protein kinase family protein
							itf06g12540	Leucine-rich repeat protein kinase family protein
							itf06g14280	cyclin-dependent kinase B2;2
							itf06g16440	calmodulin-domain protein kinase
							itf07g01710	calcium-dependent protein kinase
							itf07g07330	Leucine-rich receptor-like protein kinase family protein
							itf07g07490	receptor serine/threonine kinase, putative
							itf07g07570	leucine-rich repeat transmembrane protein kinase family protein
							itf07g22820	Leucine-rich repeat protein kinase family protein
							itf07g23920	cyclin-dependent kinase B2;2
							itf08g02950	calcium-dependent protein kinase
							itf08g03430	Leucine-rich receptor-like protein kinase family protein
							itf08g04060	Protein kinase protein with adenine nucleotide alpha hydrolases-like domain
							itf08g04520	Leucine-rich repeat protein kinase family protein
							itf08g04590	CYCLIN D3;3
							itf08g08240	Leucine-rich repeat protein kinase family protein
							itf09g02060	Leucine-rich repeat protein kinase family protein
							itf09g02560	Protein kinase family protein with leucine-rich repeat domain
							itf09g05880	Octicosapeptide/Phox/Bem1p family protein
							itf09g06280	STRUBBELIG-receptor family
							itf09g10150	cyclin-dependent kinase B1;2
							itf09g11920	Leucine-rich repeat protein kinase family protein
							itf09g15170	cyclin-dependent kinase B1;1
							itf09g20900	Leucine-rich repeat protein kinase family protein
							itf09g23420	Leucine-rich repeat protein kinase family protein
							itf10g03920	Leucine-rich receptor-like protein kinase family protein
							itf10g13260	Protein kinase superfamily protein
							itf10g13670	receptor-like kinase
							itf10g18790	EF-TU receptor
							itf10g19200	Leucine-rich repeat transmembrane protein kinase
							itf10g19220	Leucine-rich receptor-like protein kinase family protein
							itf10g20550	Cyclin D6;1
							itf11g00990	ataurora3
							itf11g01240	cyclin p3;2
							itf11g01600	cyclin p4;1
							itf12g00480	Leucine-rich receptor-like protein kinase family protein
							itf12g04740	CYCLIN D3;3
							itf12g08490	Leucine-rich repeat protein kinase family protein
							itf12g10390	Leucine-rich repeat protein kinase family protein
							itf12g13370	Leucine-rich repeat protein kinase family protein
							itf12g18290	Leucine-rich repeat protein kinase family protein
							itf13g02600	Leucine-rich repeat protein kinase family protein
							itf13g07100	Protein kinase superfamily protein
							itf13g11660	Leucine-rich repeat protein kinase family protein
							itf13g11670	Leucine-rich repeat protein kinase family protein
							itf13g19600	NPK1-related protein kinase
							itf14g16620	Leucine-rich repeat protein kinase family protein
							itf14g17500	transmembrane kinase-like
							itf15g00890	Leucine-rich repeat protein kinase family protein
							itf15g02010	transmembrane kinase
							itf15g03050	Leucine-rich repeat protein kinase family protein
							itf15g03420	Leucine-rich repeat protein kinase family protein
							itf15g05440	Leucine-rich repeat protein kinase family protein
							itf15g05920	Leucine-rich repeat protein kinase family protein
							itf15g06530	inflorescence meristem receptor-like kinase
							itf15g06900	wall-associated kinase
							itf15g06950	wall associated kinase
							itf15g06990	wall associated kinase
							itf15g09620	cyclin-dependent kinase B2;2
							itf15g21090	cell division control
8	GO:0015204	urea transmembrane transporter activity	12	7	0.93	0.00252	itf02g05640	delta tonoplast integral protein
							itf05g04750	tonoplast intrinsic protein 1;3
							itf06g00080	gamma tonoplast intrinsic protein
							itf06g17520	delta tonoplast integral protein
							itf07g20370	gamma tonoplast intrinsic protein
							itf09g14430	gamma tonoplast intrinsic protein
							itf14g13680	gamma tonoplast intrinsic protein
9	GO:0016798	hydrolase activity, acting on glycosyl b...	522	80	40.26	0.00274	itf00g26590	Glycosyl hydrolase superfamily protein
							itf01g02030	beta-D-xylosidase
							itf01g03650	xyloglucan endotransglucosylase/hydrolase
							itf01g07150	Glycosyl hydrolase superfamily protein
							itf01g17610	glycosyl hydrolase 9A1
							itf01g26170	beta glucosidase
							itf01g26180	beta glucosidase
							itf01g32810	glycosyl hydrolase family 10 protein / carbohydrate-binding domain-containing protein
							itf02g06430	Glycosyl hydrolases family 32 protein
							itf02g10810	O-Glycosyl hydrolases family 17 protein
							itf02g13700	xyloglucan endotransglucosylase/hydrolase
							itf02g13710	xyloglucan endotransglucosylase/hydrolase
							itf02g13750	xyloglucan endotransglucosylase/hydrolase
							itf02g13760	xyloglucan endotransglucosylase/hydrolase
							itf02g19400	Glycosyl hydrolase family 47 protein
							itf02g25850	alpha-galactosidase
							itf03g04450	O-Glycosyl hydrolases family 17 protein
							itf03g07210	beta-galactosidase
							itf03g08910	xyloglucan endotransglucosylase/hydrolase
							itf03g16640	O-Glycosyl hydrolases family 17 protein
							itf04g10390	xyloglucan endotransglucosylase/hydrolase
							itf04g10740	O-Glycosyl hydrolases family 17 protein
							itf04g12090	Glycosyl hydrolase superfamily protein
							itf04g12100	Glycosyl hydrolase superfamily protein
							itf04g12110	Glycosyl hydrolase superfamily protein
							itf04g12120	Glycosyl hydrolase superfamily protein
							itf04g12440	Chitinase family protein
							itf04g13910	O-Glycosyl hydrolases family 17 protein
							itf04g15800	Glycosyl hydrolase superfamily protein
							itf04g24170	glycosyl hydrolase 9B13
							itf04g27370	O-Glycosyl hydrolases family 17 protein
							itf04g32610	Glycosyl hydrolase family protein
							itf05g04090	O-Glycosyl hydrolases family 17 protein
							itf06g20220	beta-hexosaminidase
							itf06g21540	glycosyl hydrolase 9B5
							itf06g21810	beta-galactosidase
							itf06g21960	Glycosyl hydrolase superfamily protein
							itf07g00910	Glycosyl hydrolase family protein
							itf07g04290	Melibiase family protein
							itf07g18850	Pectin lyase-like superfamily protein
							itf07g21390	glucuronidase
							itf08g03240	glycosyl hydrolase 9B7
							itf08g06400	xyloglucan endotransglucosylase/hydrolase
							itf08g09840	homolog of carrot EP3-3 chitinase
							itf08g09850	homolog of carrot EP3-3 chitinase
							itf08g09910	polygalacturonase
							itf08g11800	xyloglucan:xyloglucosyl transferase
							itf08g13410	polygalacturonase
							itf08g14810	Pectin lyase-like superfamily protein
							itf09g00520	Glycosyl hydrolase family 10 protein
							itf09g00900	glycosyl hydrolase 9B18
							itf09g03630	beta-D-xylosidase
							itf09g04960	O-Glycosyl hydrolases family 17 protein
							itf09g07560	glycosyl hydrolase 9B8
							itf09g07610	O-Glycosyl hydrolases family 17 protein
							itf09g11660	beta-1,3-glucanase
							itf09g14540	xyloglucan endotransglucosylase/hydrolase
							itf10g14570	DNA glycosylase superfamily protein
							itf10g25380	Plant neutral invertase family protein
							itf11g05300	xyloglucan endotransglucosylase/hydrolase
							itf11g08920	beta galactosidase
							itf11g10520	DNA glycosylase superfamily protein
							itf11g13480	glucuronidase
							itf12g02630	Glycosyl hydrolase family 38 protein
							itf12g15130	Glycosyl hydrolase superfamily protein
							itf12g15390	glycosyl hydrolase 9B13
							itf12g16200	DNA glycosylase superfamily protein
							itf12g24820	alpha-L-fucosidase
							itf13g00620	DNA glycosylase superfamily protein
							itf13g12150	beta-galactosidase
							itf13g16170	cytosolic invertase
							itf14g00660	glycosyl hydrolase 9B1
							itf14g04890	Pectin lyase-like superfamily protein
							itf14g15800	Glycosyl hydrolase family protein
							itf14g17150	O-Glycosyl hydrolases family 17 protein
							itf14g19670	Pectin lyase-like superfamily protein
							itf15g00450	xyloglucan endotransglucosylase/hydrolase
							itf15g05590	Glycosyl hydrolase family protein
							itf15g09040	Glycosyl hydrolase family protein
							itf15g12700	xyloglucan endotransglucosylase/hydrolase
10	GO:0016538	cyclin-dependent protein serine/threonin...	45	13	3.47	0.01222	itf00g05950	Cyclin B2;1
							itf01g22710	Cyclin-dependent kinase inhibitor family protein
							itf01g24800	Cyclin family protein
							itf03g06070	Cyclin B2;3
							itf06g03060	mitotic-like cyclin 3B from Arabidopsis
							itf07g01170	Cyclin B1;4
							itf09g02160	CYCLIN A3;4
							itf09g02510	CYCLIN D1;1
							itf10g24060	CYCLIN D3;1
							itf10g24280	Cyclin-dependent kinase inhibitor family protein
							itf12g02340	CYCLIN B2;4
							itf15g10100	CYCLIN B2;4
							itf15g22340	cyclin a2;1
11	GO:0003993	acid phosphatase activity	57	14	4.4	0.01666	itf00g09110	Survival protein SurE-like phosphatase/nucleotidase
							itf00g09120	Survival protein SurE-like phosphatase/nucleotidase
							itf00g09130	Survival protein SurE-like phosphatase/nucleotidase
							itf00g09160	Survival protein SurE-like phosphatase/nucleotidase
							itf00g09180	Survival protein SurE-like phosphatase/nucleotidase
							itf00g09200	Survival protein SurE-like phosphatase/nucleotidase
							itf01g15050	Survival protein SurE-like phosphatase/nucleotidase
							itf03g15090	HAD superfamily, subfamily IIIB acid phosphatase
							itf04g09030	purple acid phosphatase
							itf06g17750	HAD superfamily, subfamily IIIB acid phosphatase
							itf07g05910	purple acid phosphatase
							itf10g25060	purple acid phosphatase
							itf12g19930	HAD superfamily, subfamily IIIB acid phosphatase
							itf13g22550	purple acid phosphatase
12	GO:0004364	glutathione transferase activity	72	16	5.55	0.01783	itf00g50700	glutathione S-transferase TAU
							itf01g21240	glutathione S-transferase TAU
							itf04g03740	glutathione S-transferase TAU
							itf04g03800	glutathione S-transferase TAU
							itf10g10710	glutathione S-transferase tau
							itf10g18060	glutathione S-transferase TAU
							itf12g10150	glutathione S-transferase TAU
							itf12g10160	glutathione S-transferase TAU
							itf13g01880	glutathione S-transferase TAU
							itf13g02770	glutathione S-transferase THETA
							itf14g03880	Glutathione S-transferase family protein
							itf15g07740	glutathione S-transferase TAU
							itf15g07760	glutathione S-transferase tau
							itf15g07800	glutathione S-transferase TAU
							itf15g07810	glutathione S-transferase TAU
							itf15g09450	glutathione S-transferase phi
13	GO:0009979	16:0 monogalactosyldiacylglycerol desatu...	8	5	0.62	0.01998	itf01g19820	fatty acid desaturase
							itf01g19860	fatty acid desaturase
							itf01g19890	fatty acid desaturase
							itf01g19900	fatty acid desaturase
							itf11g09940	fatty acid desaturase
14	GO:0016871	cycloartenol synthase activity	8	5	0.62	0.01998	itf03g12570	cycloartenol synthase
							itf03g22310	cycloartenol synthase
							itf03g22340	cycloartenol synthase
							itf03g22360	cycloartenol synthase
							itf03g22370	cycloartenol synthase
15	GO:0004034	aldose 1-epimerase activity	14	6	1.08	0.04827	itf03g07490	Galactose mutarotase-like superfamily protein
							itf04g13270	Galactose mutarotase-like superfamily protein
							itf06g26380	Galactose mutarotase-like superfamily protein
							itf06g26390	Galactose mutarotase-like superfamily protein
							itf12g06760	Galactose mutarotase-like superfamily protein
							itf13g08060	Galactose mutarotase-like superfamily protein
16	GO:0004553	hydrolase activity, hydrolyzing O-glycos...	454	63	35.01	0.04827	itf00g26590	Glycosyl hydrolase superfamily protein
							itf01g02030	beta-D-xylosidase
							itf01g07150	Glycosyl hydrolase superfamily protein
							itf01g17610	glycosyl hydrolase 9A1
							itf01g26170	beta glucosidase
							itf01g26180	beta glucosidase
							itf01g32810	glycosyl hydrolase family 10 protein / carbohydrate-binding domain-containing protein
							itf02g06430	Glycosyl hydrolases family 32 protein
							itf02g10810	O-Glycosyl hydrolases family 17 protein
							itf02g19400	Glycosyl hydrolase family 47 protein
							itf02g25850	alpha-galactosidase
							itf03g04450	O-Glycosyl hydrolases family 17 protein
							itf03g07210	beta-galactosidase
							itf03g16640	O-Glycosyl hydrolases family 17 protein
							itf04g10740	O-Glycosyl hydrolases family 17 protein
							itf04g12090	Glycosyl hydrolase superfamily protein
							itf04g12100	Glycosyl hydrolase superfamily protein
							itf04g12110	Glycosyl hydrolase superfamily protein
							itf04g12120	Glycosyl hydrolase superfamily protein
							itf04g12440	Chitinase family protein
							itf04g13910	O-Glycosyl hydrolases family 17 protein
							itf04g15800	Glycosyl hydrolase superfamily protein
							itf04g24170	glycosyl hydrolase 9B13
							itf04g27370	O-Glycosyl hydrolases family 17 protein
							itf04g32610	Glycosyl hydrolase family protein
							itf05g04090	O-Glycosyl hydrolases family 17 protein
							itf06g20220	beta-hexosaminidase
							itf06g21540	glycosyl hydrolase 9B5
							itf06g21810	beta-galactosidase
							itf06g21960	Glycosyl hydrolase superfamily protein
							itf07g00910	Glycosyl hydrolase family protein
							itf07g04290	Melibiase family protein
							itf07g18850	Pectin lyase-like superfamily protein
							itf07g21390	glucuronidase
							itf08g03240	glycosyl hydrolase 9B7
							itf08g09840	homolog of carrot EP3-3 chitinase
							itf08g09850	homolog of carrot EP3-3 chitinase
							itf08g09910	polygalacturonase
							itf08g13410	polygalacturonase
							itf08g14810	Pectin lyase-like superfamily protein
							itf09g00520	Glycosyl hydrolase family 10 protein
							itf09g00900	glycosyl hydrolase 9B18
							itf09g03630	beta-D-xylosidase
							itf09g04960	O-Glycosyl hydrolases family 17 protein
							itf09g07560	glycosyl hydrolase 9B8
							itf09g07610	O-Glycosyl hydrolases family 17 protein
							itf09g11660	beta-1,3-glucanase
							itf10g25380	Plant neutral invertase family protein
							itf11g08920	beta galactosidase
							itf11g13480	glucuronidase
							itf12g02630	Glycosyl hydrolase family 38 protein
							itf12g15130	Glycosyl hydrolase superfamily protein
							itf12g15390	glycosyl hydrolase 9B13
							itf12g24820	alpha-L-fucosidase
							itf13g12150	beta-galactosidase
							itf13g16170	cytosolic invertase
							itf14g00660	glycosyl hydrolase 9B1
							itf14g04890	Pectin lyase-like superfamily protein
							itf14g15800	Glycosyl hydrolase family protein
							itf14g17150	O-Glycosyl hydrolases family 17 protein
							itf14g19670	Pectin lyase-like superfamily protein
							itf15g05590	Glycosyl hydrolase family protein
							itf15g09040	Glycosyl hydrolase family protein
17	GO:0008794	arsenate reductase (glutaredoxin) activi...	14	6	1.08	0.04827	itf03g29130	Thioredoxin superfamily protein
							itf04g24650	Thioredoxin superfamily protein
							itf11g17520	Thioredoxin superfamily protein
							itf13g13570	Thioredoxin superfamily protein
							itf13g13580	Thioredoxin superfamily protein
							itf14g19370	Thioredoxin superfamily protein

## Sheet: 24h_up_BP
Rank	GO term	GO annotation	Annotated	Significant	Expected	P-value	Gene	Gene annotation	TF family
1	GO:0009414	response to water deprivation	692	78	26.49	2.3e-14	itf01g01310	FAD/NAD(P)-binding oxidoreductase family protein
							itf01g04400	myb domain protein	MYB
							itf01g06560	cold regulated 314 thylakoid membrane
							itf01g08190	ABC-2 type transporter family protein
							itf01g09890	2-oxoglutarate (2OG) and Fe(II)-dependent oxygenase superfamily protein
							itf01g19380	Integrase-type DNA-binding superfamily protein	AP2/ERF-ERF
							itf01g21160	nine-cis-epoxycarotenoid dioxygenase
							itf01g25950	VH1-interacting kinase
							itf01g26390	beta-amylase
							itf01g27860	UDP-glucosyl transferase 71B6
							itf02g06180	1-cysteine peroxiredoxin
							itf02g14120	nine-cis-epoxycarotenoid dioxygenase
							itf02g15450	NAC (No Apical Meristem) domain transcriptional regulator superfamily protein	NAC
							itf02g19610	aldehyde dehydrogenase 10A8
							itf02g24020	ARIA-interacting double AP2 domain protein	AP2/ERF-ERF
							itf02g26510	pleiotropic drug resistance
							itf03g00660	Raffinose synthase family protein
							itf03g03130	heat shock factor	HSF
							itf03g07310	Dehydrin family protein
							itf03g07410	galactinol synthase
							itf03g15430	protein phosphatase 2CA
							itf03g25460	Protein phosphatase 2C family protein
							itf03g25780	homeobox	HB-HD-ZIP
							itf04g00890	Late embryogenesis abundant protein
							itf04g03470	Fatty acid hydroxylase superfamily
							itf04g11280	Plant protein of unknown function (DUF247)
							itf04g15020	Major facilitator superfamily protein
							itf04g15980	alpha/beta-Hydrolases superfamily protein
							itf04g24160	sucrose synthase
							itf04g24760	alpha/beta-Hydrolases superfamily protein
							itf04g31110	NAD(P)-binding Rossmann-fold superfamily protein
							itf05g02470	DRE-binding protein 2A	AP2/ERF-ERF
							itf05g17840	zeaxanthin epoxidase (ZEP) (ABA1)
							itf05g19720	homeobox	HB-HD-ZIP
							itf05g20440	cystatin B
							itf05g23970	histone H1-3
							itf05g25290	NAC (No Apical Meristem) domain transcriptional regulator superfamily protein	NAC
							itf05g27200	molybdenum cofactor sulfurase (LOS5) (ABA3)
							itf06g03200	BURP domain-containing protein
							itf06g20470	cytochrome P450, family 76, subfamily C, polypeptide
							itf06g20490	cytochrome P450, family 76, subfamily C, polypeptide
							itf07g01250	cystatin B
							itf07g01260	cystatin B
							itf07g01270	cystatin B
							itf07g09380	with no lysine (K) kinase
							itf07g18180	EID1-like
							itf07g21270	ABI five binding protein
							itf07g23640	SOS3-interacting protein
							itf09g04820	Chaperonin-like RbcX protein
							itf09g05960	MYB-like	MYB
							itf09g09910	lipid transfer protein
							itf09g10580	zinc induced facilitator-like
							itf09g13580	Basic-leucine zipper (bZIP) transcription factor family protein	bZIP
							itf09g18930	G-box binding factor	bZIP
							itf10g15230	Lactoylglutathione lyase / glyoxalase I family protein
							itf11g00610	digalactosyl diacylglycerol deficient
							itf11g03200	nine-cis-epoxycarotenoid dioxygenase
							itf11g05010	myb domain protein	MYB
							itf11g08600	Protein kinase superfamily protein
							itf12g16540	homeobox	HB-HD-ZIP
							itf12g22800	protein phosphatase 2CA
							itf12g27070	Major facilitator superfamily protein
							itf13g03480	cytochrome P450, family 76, subfamily C, polypeptide
							itf13g14970	2-oxoglutarate (2OG) and Fe(II)-dependent oxygenase superfamily protein
							itf13g14980	2-oxoglutarate (2OG) and Fe(II)-dependent oxygenase superfamily protein
							itf13g16730	related to AP2 6l	AP2/ERF-ERF
							itf13g17740	myb domain protein	MYB
							itf13g18320	phospholipase D P2
							itf14g11270	cytochrome P450, family 76, subfamily C, polypeptide
							itf14g19120	alpha/beta-Hydrolases superfamily protein
							itf15g02790	Late Embryogenesis Abundant 4-5
							itf15g05960	lipid transfer protein
							itf15g06000	lipid transfer protein
							itf15g07940	NAD(P)-linked oxidoreductase superfamily protein
							itf15g09930	Protein phosphatase 2C family protein
							itf15g09950	Protein phosphatase 2C family protein
							itf15g14010	galactinol synthase
							itf15g22720	lipid transfer protein
2	GO:0009737	response to abscisic acid	1032	91	39.5	2.2e-07	itf00g02050	phospholipase D alpha
							itf01g04390	PEBP (phosphatidylethanolamine-binding protein) family protein
							itf01g04400	myb domain protein	MYB
							itf01g21160	nine-cis-epoxycarotenoid dioxygenase
							itf01g25950	VH1-interacting kinase
							itf01g27860	UDP-glucosyl transferase 71B6
							itf01g30480	Integrase-type DNA-binding superfamily protein	AP2/ERF-ERF
							itf02g11340	syntaxin of plants
							itf02g14120	nine-cis-epoxycarotenoid dioxygenase
							itf02g15450	NAC (No Apical Meristem) domain transcriptional regulator superfamily protein	NAC
							itf02g24020	ARIA-interacting double AP2 domain protein	AP2/ERF-ERF
							itf02g26510	pleiotropic drug resistance
							itf03g00660	Raffinose synthase family protein
							itf03g03130	heat shock factor	HSF
							itf03g06500	phospholipase D delta
							itf03g07310	Dehydrin family protein
							itf03g07410	galactinol synthase
							itf03g10660	serine/threonine protein kinase
							itf03g13970	serine/threonine protein kinase
							itf03g15430	protein phosphatase 2CA
							itf03g25460	Protein phosphatase 2C family protein
							itf03g25780	homeobox	HB-HD-ZIP
							itf04g00890	Late embryogenesis abundant protein
							itf04g00970	Homeodomain-like superfamily protein	MYB-related
							itf04g08440	seed gene
							itf04g09860	Protein of unknown function (DUF1264)
							itf04g11280	Plant protein of unknown function (DUF247)
							itf04g12050	Protein of unknown function (DUF1264)
							itf04g15020	Major facilitator superfamily protein
							itf04g15980	alpha/beta-Hydrolases superfamily protein
							itf04g21220	ATP-binding casette family G25
							itf04g24460	TSPO(outer membrane tryptophan-rich sensory protein)-related
							itf04g24760	alpha/beta-Hydrolases superfamily protein
							itf04g29320	highly ABA-induced PP2C gene
							itf05g00910	NAC domain containing protein	NAC
							itf05g02100	serine/threonine protein kinase
							itf05g15830	Peroxidase superfamily protein
							itf05g15840	Peroxidase superfamily protein
							itf05g19720	homeobox	HB-HD-ZIP
							itf05g25290	NAC (No Apical Meristem) domain transcriptional regulator superfamily protein	NAC
							itf05g27200	molybdenum cofactor sulfurase (LOS5) (ABA3)
							itf06g03200	BURP domain-containing protein
							itf06g22880	abscisic acid responsive element-binding factor	bZIP
							itf06g26260	mini zinc finger	zf-HD
							itf07g01820	ABC-2 type transporter family protein
							itf07g18180	EID1-like
							itf07g21270	ABI five binding protein
							itf08g04000	inositol polyphosphate 5-phosphatase
							itf08g07790	myb domain protein	MYB
							itf08g07900	DCD (Development and Cell Death) domain protein
							itf08g08550	1-aminocyclopropane-1-carboxylic acid (acc) synthase
							itf09g04730	fibrillin
							itf09g05430	alpha-amylase-like
							itf09g05530	cysteine-rich RLK (RECEPTOR-like protein kinase)
							itf09g05960	MYB-like	MYB
							itf09g09910	lipid transfer protein
							itf09g12960	BEL1-like homeodomain	HB-BELL
							itf09g13580	Basic-leucine zipper (bZIP) transcription factor family protein	bZIP
							itf09g18930	G-box binding factor	bZIP
							itf10g03430	senescence-related gene
							itf10g15440	1-aminocyclopropane-1-carboxylic acid (acc) synthase
							itf10g23030	nicotinamidase
							itf11g00610	digalactosyl diacylglycerol deficient
							itf11g03200	nine-cis-epoxycarotenoid dioxygenase
							itf11g05010	myb domain protein	MYB
							itf11g08600	Protein kinase superfamily protein
							itf12g01040	conserved hypothetical protein
							itf12g01090	homeobox protein	zf-HD
							itf12g05590	alpha/beta-Hydrolases superfamily protein
							itf12g11230	RGA-like	GRAS
							itf12g16540	homeobox	HB-HD-ZIP
							itf12g22800	protein phosphatase 2CA
							itf12g27070	Major facilitator superfamily protein
							itf12g27260	myb domain protein	MYB
							itf13g07510	Protein kinase superfamily protein
							itf13g08610	myb-like transcription factor family protein	MYB-related
							itf13g16010	ATP-binding casette family G25
							itf13g16730	related to AP2 6l	AP2/ERF-ERF
							itf13g17740	myb domain protein	MYB
							itf13g21620	ABI five binding protein
							itf14g01830	Glycolipid transfer protein (GLTP) family protein
							itf14g10350	ABA-responsive element binding protein	bZIP
							itf14g11030	Ethylene insensitive 3 family protein	EIL
							itf14g18020	cruciferin
							itf14g18030	cruciferin
							itf14g19120	alpha/beta-Hydrolases superfamily protein
							itf15g05960	lipid transfer protein
							itf15g09930	Protein phosphatase 2C family protein
							itf15g09950	Protein phosphatase 2C family protein
							itf15g14010	galactinol synthase
							itf15g19130	vesicle-associated membrane protein
3	GO:0009409	response to cold	879	69	33.64	8.8e-06	itf01g06560	cold regulated 314 thylakoid membrane
							itf01g21160	nine-cis-epoxycarotenoid dioxygenase
							itf01g23330	3-ketoacyl-CoA synthase
							itf01g25950	VH1-interacting kinase
							itf02g14120	nine-cis-epoxycarotenoid dioxygenase
							itf02g15450	NAC (No Apical Meristem) domain transcriptional regulator superfamily protein	NAC
							itf02g23760	uridylyltransferase-related
							itf03g06500	phospholipase D delta
							itf03g07310	Dehydrin family protein
							itf03g07410	galactinol synthase
							itf03g10660	serine/threonine protein kinase
							itf03g13520	oleosin
							itf03g13970	serine/threonine protein kinase
							itf03g15430	protein phosphatase 2CA
							itf03g16130	3-ketoacyl-CoA synthase
							itf03g25460	Protein phosphatase 2C family protein
							itf04g00890	Late embryogenesis abundant protein
							itf04g08440	seed gene
							itf04g15980	alpha/beta-Hydrolases superfamily protein
							itf04g24530	glutathione S-transferase PHI
							itf04g24540	glutathione S-transferase phi
							itf04g24760	alpha/beta-Hydrolases superfamily protein
							itf05g02100	serine/threonine protein kinase
							itf05g05180	SART-1 family
							itf05g15860	ATP binding cassette subfamily B19
							itf05g19720	homeobox	HB-HD-ZIP
							itf05g20440	cystatin B
							itf05g24880	Oleosin family protein
							itf05g25290	NAC (No Apical Meristem) domain transcriptional regulator superfamily protein	NAC
							itf05g27200	molybdenum cofactor sulfurase (LOS5) (ABA3)
							itf06g03200	BURP domain-containing protein
							itf07g00160	catalase
							itf07g01250	cystatin B
							itf07g01260	cystatin B
							itf07g01270	cystatin B
							itf07g04630	Pyruvate phosphate dikinase, PEP/pyruvate binding domain
							itf08g07900	DCD (Development and Cell Death) domain protein
							itf08g13950	Pyruvate phosphate dikinase, PEP/pyruvate binding domain
							itf09g04730	fibrillin
							itf09g04820	Chaperonin-like RbcX protein
							itf09g08930	Adenine nucleotide alpha hydrolases-like superfamily protein
							itf09g08940	Adenine nucleotide alpha hydrolases-like superfamily protein
							itf09g09910	lipid transfer protein
							itf09g13580	Basic-leucine zipper (bZIP) transcription factor family protein	bZIP
							itf10g14710	cinnamoyl coa reductase
							itf11g00610	digalactosyl diacylglycerol deficient
							itf11g00620	Oxidoreductase, zinc-binding dehydrogenase family protein
							itf11g03200	nine-cis-epoxycarotenoid dioxygenase
							itf11g07770	fatty acid biosynthesis
							itf11g08600	Protein kinase superfamily protein
							itf11g20200	oleosin
							itf12g03710	3-ketoacyl-CoA synthase
							itf12g22800	protein phosphatase 2CA
							itf12g27070	Major facilitator superfamily protein
							itf13g16730	related to AP2 6l	AP2/ERF-ERF
							itf13g17830	Glycosyl hydrolase superfamily protein
							itf13g18050	phytochrome B
							itf14g14060	TRF-like
							itf14g18020	cruciferin
							itf14g18030	cruciferin
							itf14g18480	cupin family protein
							itf14g19120	alpha/beta-Hydrolases superfamily protein
							itf15g02790	Late Embryogenesis Abundant 4-5
							itf15g05960	lipid transfer protein
							itf15g07940	NAD(P)-linked oxidoreductase superfamily protein
							itf15g09930	Protein phosphatase 2C family protein
							itf15g09950	Protein phosphatase 2C family protein
							itf15g10130	catalase
							itf15g14010	galactinol synthase
4	GO:0015706	nitrate transport	391	40	14.97	1.6e-05	itf00g12510	Kunitz family trypsin and protease inhibitor protein
							itf00g28930	Kunitz family trypsin and protease inhibitor protein
							itf01g01860	kunitz trypsin inhibitor
							itf01g01890	kunitz trypsin inhibitor
							itf01g12620	Bifunctional inhibitor/lipid-transfer protein/seed storage 2S albumin superfamily protein
							itf01g29190	Major facilitator superfamily protein
							itf01g29200	Major facilitator superfamily protein
							itf02g04740	HXXXD-type acyl-transferase family protein
							itf02g05120	Kunitz family trypsin and protease inhibitor protein
							itf03g00630	high affinity nitrate transporter 2.7
							itf03g06180	basic chitinase
							itf03g21250	2-oxoglutarate (2OG) and Fe(II)-dependent oxygenase superfamily protein
							itf03g21260	2-oxoglutarate (2OG) and Fe(II)-dependent oxygenase superfamily protein
							itf04g14750	Bifunctional inhibitor/lipid-transfer protein/seed storage 2S albumin superfamily protein
							itf05g04910	exocyst subunit exo70 family protein H2
							itf05g15830	Peroxidase superfamily protein
							itf05g15840	Peroxidase superfamily protein
							itf06g01760	Zinc-binding alcohol dehydrogenase family protein
							itf06g11390	Kunitz family trypsin and protease inhibitor protein
							itf06g13600	UDP-glucosyltransferase 74F2
							itf07g17920	Bifunctional inhibitor/lipid-transfer protein/seed storage 2S albumin superfamily protein
							itf07g22640	homeobox	HB-HD-ZIP
							itf08g07170	zinc transporter 3 precursor
							itf08g16100	nitrate transporter 1.7
							itf09g05460	cysteine-rich RLK (RECEPTOR-like protein kinase)
							itf09g05530	cysteine-rich RLK (RECEPTOR-like protein kinase)
							itf09g12820	MD-2-related lipid recognition domain-containing protein / ML domain-containing protein
							itf09g23200	pathogenesis-related
							itf09g23210	pathogenesis-related
							itf11g04060	C2H2-like zinc finger protein	C2H2
							itf11g05750	laccase
							itf11g16970	Kunitz family trypsin and protease inhibitor protein
							itf11g17070	Kunitz family trypsin and protease inhibitor protein
							itf11g18350	Kunitz family trypsin and protease inhibitor protein
							itf11g18360	Kunitz family trypsin and protease inhibitor protein
							itf12g00200	Peroxidase family protein
							itf12g02390	basic chitinase
							itf12g07740	homeobox	HB-HD-ZIP
							itf13g21170	phosphate
							itf14g03710	homeobox	HB-HD-ZIP
5	GO:0042538	hyperosmotic salinity response	286	33	10.95	1.6e-05	itf01g04400	myb domain protein	MYB
							itf01g09890	2-oxoglutarate (2OG) and Fe(II)-dependent oxygenase superfamily protein
							itf01g21160	nine-cis-epoxycarotenoid dioxygenase
							itf01g25950	VH1-interacting kinase
							itf01g27860	UDP-glucosyl transferase 71B6
							itf02g14120	nine-cis-epoxycarotenoid dioxygenase
							itf02g15450	NAC (No Apical Meristem) domain transcriptional regulator superfamily protein	NAC
							itf02g26510	pleiotropic drug resistance
							itf03g03130	heat shock factor	HSF
							itf03g15430	protein phosphatase 2CA
							itf03g25460	Protein phosphatase 2C family protein
							itf04g11280	Plant protein of unknown function (DUF247)
							itf04g15980	alpha/beta-Hydrolases superfamily protein
							itf04g24760	alpha/beta-Hydrolases superfamily protein
							itf05g19720	homeobox	HB-HD-ZIP
							itf05g25290	NAC (No Apical Meristem) domain transcriptional regulator superfamily protein	NAC
							itf05g27200	molybdenum cofactor sulfurase (LOS5) (ABA3)
							itf06g15150	NAC domain containing protein	NAC
							itf07g23640	SOS3-interacting protein
							itf09g05960	MYB-like	MYB
							itf09g09910	lipid transfer protein
							itf09g18930	G-box binding factor	bZIP
							itf10g15230	Lactoylglutathione lyase / glyoxalase I family protein
							itf11g03200	nine-cis-epoxycarotenoid dioxygenase
							itf11g05010	myb domain protein	MYB
							itf11g08600	Protein kinase superfamily protein
							itf12g11230	RGA-like	GRAS
							itf12g22800	protein phosphatase 2CA
							itf13g14970	2-oxoglutarate (2OG) and Fe(II)-dependent oxygenase superfamily protein
							itf13g14980	2-oxoglutarate (2OG) and Fe(II)-dependent oxygenase superfamily protein
							itf13g17740	myb domain protein	MYB
							itf14g19120	alpha/beta-Hydrolases superfamily protein
							itf15g05960	lipid transfer protein
6	GO:0010167	response to nitrate	369	37	14.12	0.00012	itf00g12510	Kunitz family trypsin and protease inhibitor protein
							itf00g28930	Kunitz family trypsin and protease inhibitor protein
							itf01g01860	kunitz trypsin inhibitor
							itf01g01890	kunitz trypsin inhibitor
							itf01g12620	Bifunctional inhibitor/lipid-transfer protein/seed storage 2S albumin superfamily protein
							itf02g04740	HXXXD-type acyl-transferase family protein
							itf02g05120	Kunitz family trypsin and protease inhibitor protein
							itf03g06180	basic chitinase
							itf03g21250	2-oxoglutarate (2OG) and Fe(II)-dependent oxygenase superfamily protein
							itf03g21260	2-oxoglutarate (2OG) and Fe(II)-dependent oxygenase superfamily protein
							itf04g14750	Bifunctional inhibitor/lipid-transfer protein/seed storage 2S albumin superfamily protein
							itf05g04910	exocyst subunit exo70 family protein H2
							itf05g15830	Peroxidase superfamily protein
							itf05g15840	Peroxidase superfamily protein
							itf06g01760	Zinc-binding alcohol dehydrogenase family protein
							itf06g11390	Kunitz family trypsin and protease inhibitor protein
							itf06g13600	UDP-glucosyltransferase 74F2
							itf07g17920	Bifunctional inhibitor/lipid-transfer protein/seed storage 2S albumin superfamily protein
							itf07g22640	homeobox	HB-HD-ZIP
							itf08g07170	zinc transporter 3 precursor
							itf09g02930	AGAMOUS-like	MADS-MIKC
							itf09g05460	cysteine-rich RLK (RECEPTOR-like protein kinase)
							itf09g05530	cysteine-rich RLK (RECEPTOR-like protein kinase)
							itf09g12820	MD-2-related lipid recognition domain-containing protein / ML domain-containing protein
							itf09g23200	pathogenesis-related
							itf09g23210	pathogenesis-related
							itf11g04060	C2H2-like zinc finger protein	C2H2
							itf11g05750	laccase
							itf11g16970	Kunitz family trypsin and protease inhibitor protein
							itf11g17070	Kunitz family trypsin and protease inhibitor protein
							itf11g18350	Kunitz family trypsin and protease inhibitor protein
							itf11g18360	Kunitz family trypsin and protease inhibitor protein
							itf12g00200	Peroxidase family protein
							itf12g02390	basic chitinase
							itf12g07740	homeobox	HB-HD-ZIP
							itf13g21170	phosphate
							itf14g03710	homeobox	HB-HD-ZIP
7	GO:0015996	chlorophyll catabolic process	95	15	3.64	0.0019	itf02g08190	Subtilase family protein
							itf02g08200	Subtilase family protein
							itf02g08210	Subtilase family protein
							itf02g08220	Subtilase family protein
							itf02g08230	Subtilase family protein
							itf03g18260	CCCH-type zinc finger family protein	C3H
							itf03g18860	NAD(P)-binding Rossmann-fold superfamily protein
							itf06g07690	homogentisate 1,2-dioxygenase
							itf07g22640	homeobox	HB-HD-ZIP
							itf08g08930	non-yellowing
							itf09g12070	Peptidase S41 family protein
							itf10g14150	conserved hypothetical protein
							itf12g07740	homeobox	HB-HD-ZIP
							itf14g03710	homeobox	HB-HD-ZIP
							itf15g07120	RING/U-box superfamily protein
8	GO:0000096	sulfur amino acid metabolic process	469	20	17.95	0.00329	itf00g13870	Glutathione S-transferase family protein
							itf00g31890	cytochrome P450, family 83, subfamily B, polypeptide
							itf01g02780	glyoxalase I homolog
							itf01g22950	allene oxide synthase
							itf02g08510	Transketolase
							itf02g18810	1-deoxy-D-xylulose 5-phosphate reductoisomerase
							itf03g00860	spermidine synthase
							itf06g16730	cytochrome P450, family 83, subfamily B, polypeptide
							itf06g16740	cytochrome P450, family 83, subfamily B, polypeptide
							itf06g16750	cytochrome P450, family 83, subfamily B, polypeptide
							itf06g16770	cytochrome P450, family 83, subfamily B, polypeptide
							itf08g07510	pyrophosphorylase
							itf09g12960	BEL1-like homeodomain	HB-BELL
							itf11g00620	Oxidoreductase, zinc-binding dehydrogenase family protein
							itf11g06850	Glutathione S-transferase family protein
							itf11g07770	fatty acid biosynthesis
							itf12g03710	3-ketoacyl-CoA synthase
							itf12g07610	aldose 1-epimerase family protein
							itf13g12590	homogentisate phytyltransferase
							itf15g09630	Auxin efflux carrier family protein
9	GO:0009817	defense response to fungus, incompatible...	109	15	4.17	0.00826	itf01g05850	senescence-associated gene
							itf03g23420	senescence-associated gene
							itf04g09810	Glycosyl hydrolase superfamily protein
							itf04g12060	Glycosyl hydrolase superfamily protein
							itf04g30580	Seven transmembrane MLO family protein
							itf09g23200	pathogenesis-related
							itf09g23210	pathogenesis-related
							itf10g02420	senescence-associated gene
							itf10g02460	senescence-associated gene
							itf13g03220	osmotin
							itf13g03240	osmotin
							itf13g03260	osmotin
							itf13g03270	osmotin
							itf13g03290	osmotin
							itf13g03310	osmotin
10	GO:0009651	response to salt stress	1364	99	52.21	0.0269	itf00g02050	phospholipase D alpha
							itf01g01860	kunitz trypsin inhibitor
							itf01g01890	kunitz trypsin inhibitor
							itf01g02780	glyoxalase I homolog
							itf01g04400	myb domain protein	MYB
							itf01g08120	glutamate dehydrogenase
							itf01g09890	2-oxoglutarate (2OG) and Fe(II)-dependent oxygenase superfamily protein
							itf01g19380	Integrase-type DNA-binding superfamily protein	AP2/ERF-ERF
							itf01g21160	nine-cis-epoxycarotenoid dioxygenase
							itf01g25950	VH1-interacting kinase
							itf01g27860	UDP-glucosyl transferase 71B6
							itf02g08510	Transketolase
							itf02g11950	Protein of unknown function (DUF300)
							itf02g14120	nine-cis-epoxycarotenoid dioxygenase
							itf02g14490	gamma-glutamyl hydrolase
							itf02g14500	gamma-glutamyl hydrolase
							itf02g15450	NAC (No Apical Meristem) domain transcriptional regulator superfamily protein	NAC
							itf02g19610	aldehyde dehydrogenase 10A8
							itf02g23760	uridylyltransferase-related
							itf02g24020	ARIA-interacting double AP2 domain protein	AP2/ERF-ERF
							itf02g26510	pleiotropic drug resistance
							itf03g03130	heat shock factor	HSF
							itf03g07410	galactinol synthase
							itf03g10660	serine/threonine protein kinase
							itf03g13970	serine/threonine protein kinase
							itf03g15430	protein phosphatase 2CA
							itf03g25460	Protein phosphatase 2C family protein
							itf03g25780	homeobox	HB-HD-ZIP
							itf04g00970	Homeodomain-like superfamily protein	MYB-related
							itf04g09810	Glycosyl hydrolase superfamily protein
							itf04g11280	Plant protein of unknown function (DUF247)
							itf04g12060	Glycosyl hydrolase superfamily protein
							itf04g15020	Major facilitator superfamily protein
							itf04g15980	alpha/beta-Hydrolases superfamily protein
							itf04g24460	TSPO(outer membrane tryptophan-rich sensory protein)-related
							itf04g24530	glutathione S-transferase PHI
							itf04g24540	glutathione S-transferase phi
							itf04g24760	alpha/beta-Hydrolases superfamily protein
							itf05g00910	NAC domain containing protein	NAC
							itf05g02100	serine/threonine protein kinase
							itf05g18310	BTB and TAZ domain protein
							itf05g19720	homeobox	HB-HD-ZIP
							itf05g25290	NAC (No Apical Meristem) domain transcriptional regulator superfamily protein	NAC
							itf05g27200	molybdenum cofactor sulfurase (LOS5) (ABA3)
							itf06g03200	BURP domain-containing protein
							itf06g15150	NAC domain containing protein	NAC
							itf07g01820	ABC-2 type transporter family protein
							itf07g18180	EID1-like
							itf07g18510	sodium hydrogen exchanger
							itf07g22640	homeobox	HB-HD-ZIP
							itf07g23640	SOS3-interacting protein
							itf08g07790	myb domain protein	MYB
							itf08g15400	isocitrate dehydrogenase
							itf09g04820	Chaperonin-like RbcX protein
							itf09g05960	MYB-like	MYB
							itf09g08900	conserved hypothetical protein
							itf09g09910	lipid transfer protein
							itf09g12960	BEL1-like homeodomain	HB-BELL
							itf09g13580	Basic-leucine zipper (bZIP) transcription factor family protein	bZIP
							itf09g17690	conserved hypothetical protein
							itf09g18930	G-box binding factor	bZIP
							itf09g23200	pathogenesis-related
							itf09g23210	pathogenesis-related
							itf09g26690	glutathione peroxidase
							itf10g04080	UDP-Glycosyltransferase superfamily protein
							itf10g15230	Lactoylglutathione lyase / glyoxalase I family protein
							itf10g21200	aspartic proteinase A1
							itf11g03200	nine-cis-epoxycarotenoid dioxygenase
							itf11g05010	myb domain protein	MYB
							itf11g08600	Protein kinase superfamily protein
							itf12g07740	homeobox	HB-HD-ZIP
							itf12g11230	RGA-like	GRAS
							itf12g16540	homeobox	HB-HD-ZIP
							itf12g22800	protein phosphatase 2CA
							itf12g27260	myb domain protein	MYB
							itf12g27510	PDI-like 1-2
							itf13g03220	osmotin
							itf13g03240	osmotin
							itf13g03260	osmotin
							itf13g03270	osmotin
							itf13g03290	osmotin
							itf13g03310	osmotin
							itf13g07510	Protein kinase superfamily protein
							itf13g08610	myb-like transcription factor family protein	MYB-related
							itf13g14970	2-oxoglutarate (2OG) and Fe(II)-dependent oxygenase superfamily protein
							itf13g14980	2-oxoglutarate (2OG) and Fe(II)-dependent oxygenase superfamily protein
							itf13g16730	related to AP2 6l	AP2/ERF-ERF
							itf13g17740	myb domain protein	MYB
							itf14g03370	NAD(P)-linked oxidoreductase superfamily protein
							itf14g03710	homeobox	HB-HD-ZIP
							itf14g11030	Ethylene insensitive 3 family protein	EIL
							itf14g14060	TRF-like
							itf14g19120	alpha/beta-Hydrolases superfamily protein
							itf15g05960	lipid transfer protein
							itf15g07940	NAD(P)-linked oxidoreductase superfamily protein
							itf15g09930	Protein phosphatase 2C family protein
							itf15g09950	Protein phosphatase 2C family protein
							itf15g14010	galactinol synthase
							itf15g19130	vesicle-associated membrane protein
11	GO:0009611	response to wounding	677	47	25.91	0.0269	itf01g00050	O-methyltransferase
							itf01g02500	O-methyltransferase
							itf01g04400	myb domain protein	MYB
							itf01g09890	2-oxoglutarate (2OG) and Fe(II)-dependent oxygenase superfamily protein
							itf01g22950	allene oxide synthase
							itf01g26680	S-adenosyl-L-methionine-dependent methyltransferases superfamily protein
							itf01g27860	UDP-glucosyl transferase 71B6
							itf01g35770	NAD(P)-binding Rossmann-fold superfamily protein
							itf02g11020	hydroperoxide lyase
							itf02g14490	gamma-glutamyl hydrolase
							itf02g14500	gamma-glutamyl hydrolase
							itf02g15450	NAC (No Apical Meristem) domain transcriptional regulator superfamily protein	NAC
							itf02g27140	blue-copper-binding protein
							itf03g06180	basic chitinase
							itf03g17010	alpha/beta-Hydrolases superfamily protein
							itf03g25460	Protein phosphatase 2C family protein
							itf04g00890	Late embryogenesis abundant protein
							itf04g07590	Serine protease inhibitor, potato inhibitor I-type family protein
							itf04g07600	Serine protease inhibitor, potato inhibitor I-type family protein
							itf04g14640	PLAT/LH2 domain-containing lipoxygenase family protein
							itf04g27920	cinnamate-4-hydroxylase
							itf05g18310	BTB and TAZ domain protein
							itf05g24650	formate dehydrogenase
							itf05g25290	NAC (No Apical Meristem) domain transcriptional regulator superfamily protein	NAC
							itf06g01760	Zinc-binding alcohol dehydrogenase family protein
							itf06g17240	Wound-responsive family protein
							itf06g17260	Wound-responsive family protein
							itf07g18840	AMP-dependent synthetase and ligase family protein
							itf07g22100	ribonuclease
							itf07g23450	hydroxycinnamoyl-CoA shikimate/quinate hydroxycinnamoyl transferase
							itf07g24010	tetraspanin8
							itf08g07790	myb domain protein	MYB
							itf08g08550	1-aminocyclopropane-1-carboxylic acid (acc) synthase
							itf09g05960	MYB-like	MYB
							itf09g18930	G-box binding factor	bZIP
							itf10g04080	UDP-Glycosyltransferase superfamily protein
							itf10g15440	1-aminocyclopropane-1-carboxylic acid (acc) synthase
							itf10g23810	NAD(P)-binding Rossmann-fold superfamily protein
							itf11g05010	myb domain protein	MYB
							itf11g08600	Protein kinase superfamily protein
							itf12g02390	basic chitinase
							itf12g27260	myb domain protein	MYB
							itf13g14970	2-oxoglutarate (2OG) and Fe(II)-dependent oxygenase superfamily protein
							itf13g14980	2-oxoglutarate (2OG) and Fe(II)-dependent oxygenase superfamily protein
							itf13g17740	myb domain protein	MYB
							itf13g21170	phosphate
							itf14g13500	hydroxycinnamoyl-CoA shikimate/quinate hydroxycinnamoyl transferase
12	GO:0048830	adventitious root development	13	5	0.5	0.0269	itf00g31890	cytochrome P450, family 83, subfamily B, polypeptide
							itf06g16730	cytochrome P450, family 83, subfamily B, polypeptide
							itf06g16740	cytochrome P450, family 83, subfamily B, polypeptide
							itf06g16750	cytochrome P450, family 83, subfamily B, polypeptide
							itf06g16770	cytochrome P450, family 83, subfamily B, polypeptide
13	GO:0048838	release of seed from dormancy	7	4	0.27	0.0269	itf00g33770	cytochrome P450, family 707, subfamily A, polypeptide
							itf04g29320	highly ABA-induced PP2C gene
							itf04g29410	cytochrome P450, family 707, subfamily A, polypeptide
							itf07g08910	cytochrome P450, family 707, subfamily A, polypeptide
14	GO:0016036	cellular response to phosphate starvatio...	188	19	7.2	0.03529	itf00g33910	phosphoenolpyruvate carboxylase kinase
							itf01g02920	WRKY family transcription factor	WRKY
							itf05g05170	phosphoenolpyruvate carboxylase kinase
							itf06g02020	EXS (ERD1/XPR1/SYG1) family protein
							itf06g20470	cytochrome P450, family 76, subfamily C, polypeptide
							itf06g20490	cytochrome P450, family 76, subfamily C, polypeptide
							itf07g00160	catalase
							itf07g09380	with no lysine (K) kinase
							itf07g22100	ribonuclease
							itf11g00610	digalactosyl diacylglycerol deficient
							itf11g08600	Protein kinase superfamily protein
							itf11g08980	phosphate starvation-induced gene
							itf11g09000	phosphate starvation-induced gene
							itf13g03480	cytochrome P450, family 76, subfamily C, polypeptide
							itf13g18320	phospholipase D P2
							itf13g21170	phosphate
							itf14g11270	cytochrome P450, family 76, subfamily C, polypeptide
							itf15g02290	SPX (SYG1/Pho81/XPR1) domain-containing protein / zinc finger (C3HC4-type RING finger) protein-related
							itf15g10130	catalase

## Sheet: 24h_up_CC
Rank	GO term	GO annotation	Annotated	Significant	Expected	P-value	Gene	Gene annotation	TF family
1	GO:0005576	extracellular region	3121	197	117.44	9.9e-11	itf00g11930	expansin-like B1
							itf00g12510	Kunitz family trypsin and protease inhibitor protein
							itf00g22950	Glycosyl hydrolase family protein
							itf00g28930	Kunitz family trypsin and protease inhibitor protein
							itf00g29350	expansin-like B1
							itf00g32620	Cytochrome P450 superfamily protein
							itf00g33730	cytochrome P450, family 96, subfamily A, polypeptide
							itf00g41640	serine carboxypeptidase-like
							itf00g45950	subtilase 1.3
							itf00g49480	FASCICLIN-like arabinogalactan protein 18 precursor
							itf00g58350	Bifunctional inhibitor/lipid-transfer protein/seed storage 2S albumin superfamily protein
							itf01g01310	FAD/NAD(P)-binding oxidoreductase family protein
							itf01g01860	kunitz trypsin inhibitor
							itf01g01870	Kunitz family trypsin and protease inhibitor protein
							itf01g01890	kunitz trypsin inhibitor
							itf01g04580	Late embryogenesis abundant (LEA) protein-related
							itf01g05850	senescence-associated gene
							itf01g06280	Leucine-rich repeat transmembrane protein kinase
							itf01g26900	PHYTOCYSTATIN
							itf01g28250	Pectin lyase-like superfamily protein
							itf01g28260	Pectin lyase-like superfamily protein
							itf01g32780	Epidermal patterning factor proteins domain containing protein
							itf01g35540	GDSL-like Lipase/Acylhydrolase superfamily protein
							itf01g36160	cell wall / vacuolar inhibitor of fructosidase
							itf02g03690	GDSL-like Lipase/Acylhydrolase superfamily protein
							itf02g03710	expansin A15
							itf02g03940	expansin A15
							itf02g05120	Kunitz family trypsin and protease inhibitor protein
							itf02g08190	Subtilase family protein
							itf02g08200	Subtilase family protein
							itf02g08210	Subtilase family protein
							itf02g08220	Subtilase family protein
							itf02g08230	Subtilase family protein
							itf02g14490	gamma-glutamyl hydrolase
							itf02g14500	gamma-glutamyl hydrolase
							itf02g15230	early nodulin-like protein
							itf02g15810	beta glucosidase
							itf02g16860	cytochrome P450, family 71, subfamily B, polypeptide
							itf02g28940	Bifunctional inhibitor/lipid-transfer protein/seed storage 2S albumin superfamily protein
							itf03g01290	Pectate lyase family protein
							itf03g01490	Bifunctional inhibitor/lipid-transfer protein/seed storage 2S albumin superfamily protein
							itf03g01500	Bifunctional inhibitor/lipid-transfer protein/seed storage 2S albumin superfamily protein
							itf03g03550	glutamate receptor 3.6
							itf03g06180	basic chitinase
							itf03g07220	thioredoxin H-type
							itf03g11330	inflorescence deficient in abscission (IDA)-like
							itf03g16130	3-ketoacyl-CoA synthase
							itf03g22120	alpha/beta-Hydrolases superfamily protein
							itf03g23420	senescence-associated gene
							itf03g27210	expansin B4
							itf03g30480	RING/U-box superfamily protein
							itf04g02380	Plant invertase/pectin methylesterase inhibitor superfamily
							itf04g07590	Serine protease inhibitor, potato inhibitor I-type family protein
							itf04g07600	Serine protease inhibitor, potato inhibitor I-type family protein
							itf04g15120	Caleosin-related family protein
							itf04g15370	Plant invertase/pectin methylesterase inhibitor superfamily
							itf04g22070	Cytochrome P450 superfamily protein
							itf04g22130	Cytochrome P450 superfamily protein
							itf04g22810	cellulase
							itf04g23050	cytochrome P450, family 716, subfamily A, polypeptide
							itf04g23910	alpha/beta-Hydrolases superfamily protein
							itf04g24530	glutathione S-transferase PHI
							itf04g26860	Pectin lyase-like superfamily protein
							itf04g27920	cinnamate-4-hydroxylase
							itf04g32540	Glycosyl hydrolase family protein
							itf04g32550	Glycosyl hydrolase family protein
							itf04g32560	Glycosyl hydrolase family protein
							itf04g32570	Glycosyl hydrolase family protein
							itf05g00310	cytochrome P450, family 716, subfamily A, polypeptide
							itf05g04270	heat shock protein
							itf05g06160	Glycosyl hydrolase family protein
							itf05g12570	laccase
							itf05g12580	Laccase/Diphenol oxidase family protein
							itf05g12590	Laccase/Diphenol oxidase family protein
							itf05g12790	EXORDIUM like
							itf05g15830	Peroxidase superfamily protein
							itf05g15840	Peroxidase superfamily protein
							itf05g18310	BTB and TAZ domain protein
							itf05g18560	phytosulfokine 4 precursor
							itf05g20440	cystatin B
							itf05g20520	GDSL-like Lipase/Acylhydrolase superfamily protein
							itf05g20540	GDSL-like Lipase/Acylhydrolase superfamily protein
							itf05g20600	SGNH hydrolase-type esterase superfamily protein
							itf05g26270	lipid-binding serum glycoprotein family protein
							itf05g26560	cytochrome P450, family 96, subfamily A, polypeptide
							itf06g03200	BURP domain-containing protein
							itf06g11380	Kunitz family trypsin and protease inhibitor protein
							itf06g11390	Kunitz family trypsin and protease inhibitor protein
							itf06g11400	Kunitz family trypsin and protease inhibitor protein
							itf06g11450	Kunitz family trypsin and protease inhibitor protein
							itf06g11480	Kunitz family trypsin and protease inhibitor protein
							itf06g15520	conserved hypothetical protein
							itf06g16780	cytochrome P450, family 71, subfamily B, polypeptide
							itf06g20470	cytochrome P450, family 76, subfamily C, polypeptide
							itf06g20490	cytochrome P450, family 76, subfamily C, polypeptide
							itf06g21360	Pathogenesis-related thaumatin superfamily protein
							itf06g26760	Gibberellin-regulated family protein
							itf07g01250	cystatin B
							itf07g01260	cystatin B
							itf07g01270	cystatin B
							itf07g03180	Cysteine proteinases superfamily protein
							itf07g03420	Glycosyl hydrolase superfamily protein
							itf07g18190	ERD (early-responsive to dehydration stress) family protein
							itf07g18510	sodium hydrogen exchanger
							itf07g21460	Glycosyltransferase family 61 protein
							itf07g22100	ribonuclease
							itf07g24010	tetraspanin8
							itf08g03410	glyoxal oxidase-related protein
							itf08g05840	Peroxidase superfamily protein
							itf08g12680	CLAVATA3/ESR-RELATED
							itf09g00580	PLC-like phosphodiesterases superfamily protein
							itf09g01280	conserved hypothetical protein
							itf09g05430	alpha-amylase-like
							itf09g05460	cysteine-rich RLK (RECEPTOR-like protein kinase)
							itf09g05530	cysteine-rich RLK (RECEPTOR-like protein kinase)
							itf09g07180	GDSL-like Lipase/Acylhydrolase superfamily protein
							itf09g07200	GDSL-like Lipase/Acylhydrolase superfamily protein
							itf09g07240	GDSL-like Lipase/Acylhydrolase superfamily protein
							itf09g07400	Bifunctional inhibitor/lipid-transfer protein/seed storage 2S albumin superfamily protein
							itf09g09910	lipid transfer protein
							itf09g12070	Peptidase S41 family protein
							itf09g12820	MD-2-related lipid recognition domain-containing protein / ML domain-containing protein
							itf09g17690	conserved hypothetical protein
							itf09g23200	pathogenesis-related
							itf09g23210	pathogenesis-related
							itf09g25490	P-loop containing nucleoside triphosphate hydrolases superfamily protein
							itf09g25760	expansin-like B1
							itf09g26690	glutathione peroxidase
							itf10g02410	GDSL-like Lipase/Acylhydrolase superfamily protein
							itf10g02420	senescence-associated gene
							itf10g02460	senescence-associated gene
							itf10g03960	Glycosyl hydrolase family protein
							itf10g08420	conserved hypothetical protein
							itf10g16520	glycosyl hydrolase 9B13
							itf10g17250	cinnamyl alcohol dehydrogenase
							itf10g17370	cytochrome P450, family 716, subfamily A, polypeptide
							itf10g19390	Cysteine proteinases superfamily protein
							itf10g21200	aspartic proteinase A1
							itf10g21230	Stigma-specific Stig1 family protein
							itf10g21240	Stigma-specific Stig1 family protein
							itf10g21270	Stigma-specific Stig1 family protein
							itf10g23960	Plant basic secretory protein (BSP) family protein
							itf11g00620	Oxidoreductase, zinc-binding dehydrogenase family protein
							itf11g03280	Leucine-rich receptor-like protein kinase family protein
							itf11g05750	laccase
							itf11g10190	conserved hypothetical protein
							itf11g16730	alpha-galactosidase
							itf11g16970	Kunitz family trypsin and protease inhibitor protein
							itf11g17070	Kunitz family trypsin and protease inhibitor protein
							itf11g17650	expansin-like B1
							itf11g18350	Kunitz family trypsin and protease inhibitor protein
							itf11g18360	Kunitz family trypsin and protease inhibitor protein
							itf11g19390	GDSL-like Lipase/Acylhydrolase superfamily protein
							itf11g19440	GDSL-like Lipase/Acylhydrolase superfamily protein
							itf12g00200	Peroxidase family protein
							itf12g00580	cytochrome P450, family 71, subfamily B, polypeptide
							itf12g00630	Eukaryotic aspartyl protease family protein
							itf12g02140	Peroxidase superfamily protein
							itf12g02390	basic chitinase
							itf12g03810	Bifunctional inhibitor/lipid-transfer protein/seed storage 2S albumin superfamily protein
							itf12g05590	alpha/beta-Hydrolases superfamily protein
							itf12g08610	PHYTOCYSTATIN
							itf12g12890	expansin A15
							itf12g21360	Core-2/I-branching beta-1,6-N-acetylglucosaminyltransferase family protein
							itf12g22290	nodulin MtN21 /EamA-like transporter family protein
							itf13g00750	alpha/beta-Hydrolases superfamily protein
							itf13g01410	low-molecular-weight cysteine-rich
							itf13g01420	low-molecular-weight cysteine-rich
							itf13g03220	osmotin
							itf13g03240	osmotin
							itf13g03260	osmotin
							itf13g03270	osmotin
							itf13g03290	osmotin
							itf13g03310	osmotin
							itf13g03480	cytochrome P450, family 76, subfamily C, polypeptide
							itf13g18750	purple acid phosphatase
							itf14g05540	lecithin:cholesterol acyltransferase
							itf14g08480	Putative glycosyl hydrolase of unknown function (DUF1680)
							itf14g11270	cytochrome P450, family 76, subfamily C, polypeptide
							itf14g13900	xyloglucan endo-transglycosylase-related
							itf14g14530	beta-galactosidase
							itf14g18480	cupin family protein
							itf14g19080	Protein kinase family protein
							itf15g01040	PHYTOSULFOKINE 3 PRECURSOR
							itf15g03610	Glycosyltransferase family 61 protein
							itf15g05960	lipid transfer protein
							itf15g06000	lipid transfer protein
							itf15g06800	Ferritin-like domain containing protein
							itf15g06810	Ferritin-like domain containing protein
							itf15g07840	Bifunctional inhibitor/lipid-transfer protein/seed storage 2S albumin superfamily protein
							itf15g09190	Neutral/alkaline non-lysosomal ceramidase
							itf15g09320	alpha-amylase-like
							itf15g11970	glycoside hydrolase family 2 protein
							itf15g13770	CAP (Cysteine-rich secretory proteins, Antigen 5, and Pathogenesis-related 1 protein) superfamily protein
							itf15g18210	conserved hypothetical protein
							itf15g22690	lipid transfer protein
							itf15g22720	lipid transfer protein
2	GO:0012511	monolayer-surrounded lipid storage body	5	4	0.19	0.0031	itf05g15830	Peroxidase superfamily protein
							itf05g15840	Peroxidase superfamily protein
							itf11g20200	oleosin
							itf15g04080	Patatin-like phospholipase family protein

## Sheet: 24h_up_MF
Rank	GO term	GO annotation	Annotated	Significant	Expected	P-value	Gene	Gene annotation	TF family
1	GO:0004866	endopeptidase inhibitor activity	100	21	3.99	0.00095	itf00g12510	Kunitz family trypsin and protease inhibitor protein
							itf00g28930	Kunitz family trypsin and protease inhibitor protein
							itf01g01860	kunitz trypsin inhibitor
							itf01g01870	Kunitz family trypsin and protease inhibitor protein
							itf01g01890	kunitz trypsin inhibitor
							itf02g05120	Kunitz family trypsin and protease inhibitor protein
							itf04g07590	Serine protease inhibitor, potato inhibitor I-type family protein
							itf04g07600	Serine protease inhibitor, potato inhibitor I-type family protein
							itf05g20440	cystatin B
							itf06g11380	Kunitz family trypsin and protease inhibitor protein
							itf06g11390	Kunitz family trypsin and protease inhibitor protein
							itf06g11400	Kunitz family trypsin and protease inhibitor protein
							itf06g11450	Kunitz family trypsin and protease inhibitor protein
							itf06g11480	Kunitz family trypsin and protease inhibitor protein
							itf07g01250	cystatin B
							itf07g01260	cystatin B
							itf07g01270	cystatin B
							itf11g16970	Kunitz family trypsin and protease inhibitor protein
							itf11g17070	Kunitz family trypsin and protease inhibitor protein
							itf11g18350	Kunitz family trypsin and protease inhibitor protein
							itf11g18360	Kunitz family trypsin and protease inhibitor protein
2	GO:0019825	oxygen binding	421	37	16.79	0.00747	itf00g31890	cytochrome P450, family 83, subfamily B, polypeptide
							itf00g32620	Cytochrome P450 superfamily protein
							itf00g33770	cytochrome P450, family 707, subfamily A, polypeptide
							itf01g22950	allene oxide synthase
							itf02g13410	cytochrome P450, family 72, subfamily A, polypeptide
							itf02g13420	cytochrome P450, family 72, subfamily A, polypeptide
							itf02g16860	cytochrome P450, family 71, subfamily B, polypeptide
							itf04g01610	cytochrome P450, family 704, subfamily A, polypeptide
							itf04g22070	Cytochrome P450 superfamily protein
							itf04g22130	Cytochrome P450 superfamily protein
							itf04g23050	cytochrome P450, family 716, subfamily A, polypeptide
							itf04g29410	cytochrome P450, family 707, subfamily A, polypeptide
							itf05g00310	cytochrome P450, family 716, subfamily A, polypeptide
							itf06g16730	cytochrome P450, family 83, subfamily B, polypeptide
							itf06g16740	cytochrome P450, family 83, subfamily B, polypeptide
							itf06g16750	cytochrome P450, family 83, subfamily B, polypeptide
							itf06g16770	cytochrome P450, family 83, subfamily B, polypeptide
							itf06g16780	cytochrome P450, family 71, subfamily B, polypeptide
							itf06g20470	cytochrome P450, family 76, subfamily C, polypeptide
							itf06g20490	cytochrome P450, family 76, subfamily C, polypeptide
							itf07g08910	cytochrome P450, family 707, subfamily A, polypeptide
							itf07g15690	cytochrome P450, family 72, subfamily A, polypeptide
							itf09g05190	cytochrome P450, family 77, subfamily B, polypeptide
							itf10g05810	cytochrome P450, family 71, subfamily B, polypeptide
							itf10g17370	cytochrome P450, family 716, subfamily A, polypeptide
							itf11g19700	cytochrome P450, family 71, subfamily A, polypeptide
							itf11g19710	cytochrome P450, family 71, subfamily A, polypeptide
							itf12g00580	cytochrome P450, family 71, subfamily B, polypeptide
							itf13g03480	cytochrome P450, family 76, subfamily C, polypeptide
							itf13g04600	cytochrome P450, family 706, subfamily A, polypeptide
							itf14g05560	cytochrome P450, family 86, subfamily B, polypeptide
							itf14g11260	cytochrome P450, family 76, subfamily C, polypeptide
							itf14g11270	cytochrome P450, family 76, subfamily C, polypeptide
							itf15g03000	cytochrome P450, family 93, subfamily D, polypeptide
							itf15g09050	cytochrome P450, family 82, subfamily C, polypeptide
							itf15g09060	cytochrome P450, family 82, subfamily C, polypeptide
							itf15g09070	cytochrome P450, family 82, subfamily C, polypeptide

## Sheet: 48h_down_BP
Rank	GO term	GO annotation	Annotated	Significant	Expected	P-value	Gene	Gene annotation	TF family
1	GO:0009733	response to auxin	701	106	40.01	5.7e-21	itf00g04090	indole-3-acetic acid inducible
							itf01g17610	glycosyl hydrolase 9A1
							itf01g26640	Chalcone and stilbene synthase family protein
							itf01g33950	myb domain protein r1	MYB
							itf01g35240	SAUR-like auxin-responsive protein family
							itf01g35250	SAUR-like auxin-responsive protein family
							itf02g12770	Thioredoxin superfamily protein
							itf02g26320	indole-3-acetic acid inducible
							itf02g26780	Cytochrome P450 superfamily protein
							itf04g05820	Probable membrane-associated kinase regulator
							itf04g07490	AUX/IAA transcriptional regulator family protein
							itf04g07500	indole-3-acetic acid
							itf04g25820	AUX/IAA transcriptional regulator family protein
							itf04g29900	Fusaric acid resistance protein-like domain containing protein
							itf04g33930	AGC (cAMP-dependent, cGMP-dependent and protein kinase C) kinase family protein
							itf05g23930	SAUR-like auxin-responsive protein family
							itf06g22550	OBF binding protein	C2C2-Dof
							itf07g12020	SAUR-like auxin-responsive protein family
							itf07g12060	SAUR-like auxin-responsive protein family
							itf07g20110	SAUR-like auxin-responsive protein family
							itf07g20120	SAUR-like auxin-responsive protein family
							itf08g04610	myb domain protein r1	MYB
							itf08g04940	salt tolerance zinc finger	C2H2
							itf09g00770	SAUR-like auxin-responsive protein family
							itf09g00780	SAUR-like auxin-responsive protein family
							itf09g00800	SAUR-like auxin-responsive protein family
							itf09g23120	indoleacetic acid-induced protein
							itf09g23500	SAUR-like auxin-responsive protein family
							itf09g23530	SAUR-like auxin-responsive protein family
							itf09g23540	SAUR-like auxin-responsive protein family
							itf09g23550	SAUR-like auxin-responsive protein family
							itf09g23570	SAUR-like auxin-responsive protein family
							itf09g23580	SAUR-like auxin-responsive protein family
							itf09g23590	SAUR-like auxin-responsive protein family
							itf09g23600	SAUR-like auxin-responsive protein family
							itf09g23610	SAUR-like auxin-responsive protein family
							itf09g23620	SAUR-like auxin-responsive protein family
							itf09g23630	SAUR-like auxin-responsive protein family
							itf09g23640	SAUR-like auxin-responsive protein family
							itf09g23650	SAUR-like auxin-responsive protein family
							itf09g23710	SAUR-like auxin-responsive protein family
							itf09g23730	SAUR-like auxin-responsive protein family
							itf09g23740	SAUR-like auxin-responsive protein family
							itf09g23750	SAUR-like auxin-responsive protein family
							itf09g23760	SAUR-like auxin-responsive protein family
							itf09g23770	SAUR-like auxin-responsive protein family
							itf09g23780	SAUR-like auxin-responsive protein family
							itf09g23790	SAUR-like auxin-responsive protein family
							itf09g23820	SAUR-like auxin-responsive protein family
							itf09g23830	SAUR-like auxin-responsive protein family
							itf09g23840	SAUR-like auxin-responsive protein family
							itf09g23850	SAUR-like auxin-responsive protein family
							itf09g23930	SAUR-like auxin-responsive protein family
							itf09g23940	SAUR-like auxin-responsive protein family
							itf09g23950	SAUR-like auxin-responsive protein family
							itf09g23960	SAUR-like auxin-responsive protein family
							itf09g23970	SAUR-like auxin-responsive protein family
							itf09g23980	SAUR-like auxin-responsive protein family
							itf09g23990	SAUR-like auxin-responsive protein family
							itf09g24000	SAUR-like auxin-responsive protein family
							itf09g24010	SAUR-like auxin-responsive protein family
							itf09g24020	SAUR-like auxin-responsive protein family
							itf09g24040	SAUR-like auxin-responsive protein family
							itf09g24050	SAUR-like auxin-responsive protein family
							itf09g24060	SAUR-like auxin-responsive protein family
							itf09g24070	SAUR-like auxin-responsive protein family
							itf09g24080	SAUR-like auxin-responsive protein family
							itf09g24100	SAUR-like auxin-responsive protein family
							itf09g24110	SAUR-like auxin-responsive protein family
							itf09g24120	SAUR-like auxin-responsive protein family
							itf09g24150	SAUR-like auxin-responsive protein family
							itf09g24170	SAUR-like auxin-responsive protein family
							itf09g24180	SAUR-like auxin-responsive protein family
							itf09g24190	SAUR-like auxin-responsive protein family
							itf09g24200	SAUR-like auxin-responsive protein family
							itf09g24210	SAUR-like auxin-responsive protein family
							itf09g24220	SAUR-like auxin-responsive protein family
							itf09g24230	SAUR-like auxin-responsive protein family
							itf09g24240	SAUR-like auxin-responsive protein family
							itf10g25280	SAUR-like auxin-responsive protein family
							itf10g25300	SAUR-like auxin-responsive protein family
							itf11g03010	rhamnose biosynthesis
							itf11g05260	Auxin-responsive GH3 family protein
							itf12g02790	SAUR-like auxin-responsive protein family
							itf12g12440	SAUR-like auxin-responsive protein family
							itf13g02170	Cytochrome P450 superfamily protein
							itf13g06130	myo-inositol polyphosphate 5-phosphatase
							itf13g09930	myb domain protein	MYB
							itf13g09940	ATP binding cassette subfamily B19
							itf13g12080	like AUX1
							itf13g15210	indole-3-acetic acid inducible
							itf13g15220	AUX/IAA transcriptional regulator family protein
							itf13g20620	AUX/IAA transcriptional regulator family protein
							itf13g20630	indole-3-acetic acid
							itf14g18320	indole-3-acetic acid
							itf15g08770	SAUR-like auxin-responsive protein family
							itf15g08780	SAUR-like auxin-responsive protein family
							itf15g08790	SAUR-like auxin-responsive protein family
							itf15g08800	SAUR-like auxin-responsive protein family
							itf15g08810	SAUR-like auxin-responsive protein family
							itf15g08820	SAUR-like auxin-responsive protein family
							itf15g08830	SAUR-like auxin-responsive protein family
							itf15g08840	SAUR-like auxin-responsive protein family
							itf15g08850	SAUR-like auxin-responsive protein family
							itf15g08890	SAUR-like auxin-responsive protein family
							itf15g19230	indole-3-acetic acid inducible
2	GO:0008283	cell proliferation	392	70	22.37	5.7e-21	itf00g20870	P-loop containing nucleoside triphosphate hydrolases superfamily protein
							itf01g00210	BUB1-related (BUB1: budding uninhibited by benzymidazol 1)
							itf01g09860	P-loop containing nucleoside triphosphate hydrolases superfamily protein
							itf01g19570	Dynamin related protein 5A
							itf01g32210	P-loop containing nucleoside triphosphate hydrolases superfamily protein
							itf01g32970	P-loop containing nucleoside triphosphate hydrolases superfamily protein
							itf02g02160	transducin family protein / WD-40 repeat family protein
							itf02g02840	RPA70-kDa subunit B
							itf02g04690	Histone superfamily protein
							itf02g28170	ATP binding microtubule motor family protein
							itf03g01840	TPX2 (targeting protein for Xklp2) protein family
							itf03g04410	high mobility group A
							itf03g06750	Tetratricopeptide repeat (TPR)-like superfamily protein
							itf03g06900	Chalcone-flavanone isomerase family protein
							itf03g09710	Histone superfamily protein
							itf03g13430	structural maintenance of chromosomes
							itf03g24660	cyclin-dependent kinase B2;2
							itf04g04420	Histone superfamily protein
							itf04g10400	conserved hypothetical protein
							itf04g25490	conserved hypothetical protein
							itf04g26590	Subtilase family protein
							itf05g14110	Microtubule associated protein (MAP65/ASE1) family protein
							itf05g17860	DNA-directed DNA polymerases
							itf06g03060	mitotic-like cyclin 3B from Arabidopsis
							itf06g09130	SU(VAR)3-9 homolog
							itf06g11740	Histone superfamily protein
							itf06g11890	Histone superfamily protein
							itf06g11900	Histone superfamily protein
							itf06g14280	cyclin-dependent kinase B2;2
							itf06g25760	RPA70-kDa subunit B
							itf07g01660	ubiquitin-conjugating enzyme
							itf07g04900	Plant protein of unknown function (DUF936)
							itf07g07330	Leucine-rich receptor-like protein kinase family protein
							itf07g17860	Kinase interacting (KIP1-like) family protein
							itf07g18310	gamma histone variant H2AX
							itf07g18690	cellulose synthase-like D5
							itf07g23780	Minichromosome maintenance (MCM2/3/5) family protein
							itf07g23920	cyclin-dependent kinase B2;2
							itf08g13220	Plant protein of unknown function (DUF936)
							itf08g18010	DNA-binding HORMA family protein
							itf09g13390	P-loop containing nucleoside triphosphate hydrolases superfamily protein
							itf09g16390	topoisomerase II
							itf09g16790	minichromosome maintenance (MCM2/3/5) family protein
							itf09g16800	minichromosome maintenance (MCM2/3/5) family protein
							itf09g16990	Histone superfamily protein
							itf10g04020	Minichromosome maintenance (MCM2/3/5) family protein
							itf10g17440	SNF7 family protein
							itf10g19740	Histone superfamily protein
							itf11g11380	ATP binding microtubule motor family protein
							itf11g14600	chromomethylase
							itf12g02340	CYCLIN B2;4
							itf12g02610	Tetratricopeptide repeat (TPR)-like superfamily protein
							itf12g04740	CYCLIN D3;3
							itf12g18020	HMG (high mobility group) box protein
							itf12g23920	E2F target gene
							itf13g04220	Cell cycle regulated microtubule associated protein
							itf13g15140	syntaxin of plants
							itf13g16450	minichromosome maintenance (MCM2/3/5) family protein
							itf13g19600	NPK1-related protein kinase
							itf13g19880	C-8 sterol isomerases
							itf13g20060	Tesmin/TSO1-like CXC domain-containing protein	CPP
							itf13g20180	gamma histone variant H2AX
							itf14g08740	Minichromosome maintenance (MCM2/3/5) family protein
							itf15g06530	inflorescence meristem receptor-like kinase
							itf15g09620	cyclin-dependent kinase B2;2
							itf15g10010	Minichromosome maintenance (MCM2/3/5) family protein
							itf15g10100	CYCLIN B2;4
							itf15g12340	histone H2A
							itf15g21090	cell division control
							itf15g22340	cyclin a2;1
3	GO:0015995	chlorophyll biosynthetic process	225	60	12.84	5.7e-21	itf00g33900	magnesium-protoporphyrin IX methyltransferase
							itf01g05440	P-loop containing nucleoside triphosphate hydrolases superfamily protein
							itf01g08940	Deoxyxylulose-5-phosphate synthase
							itf01g19340	COP1-interacting protein
							itf01g19880	fatty acid desaturase
							itf01g19900	fatty acid desaturase
							itf01g24990	dicarboxylate diiron protein, putative (Crd1)
							itf01g27250	hydroxymethylbilane synthase
							itf01g27380	enzyme binding;tetrapyrrole binding
							itf01g31600	ascorbate peroxidase
							itf02g02800	Protein of unknown function (DUF1118)
							itf02g03670	Pyridine nucleotide-disulphide oxidoreductase family protein
							itf02g03680	Pyridine nucleotide-disulphide oxidoreductase family protein
							itf02g03890	NDH dependent flow
							itf02g07060	Thioredoxin superfamily protein
							itf03g12570	cycloartenol synthase
							itf03g15480	Tetratricopeptide repeat (TPR)-like superfamily protein
							itf03g22310	cycloartenol synthase
							itf03g22340	cycloartenol synthase
							itf03g22360	cycloartenol synthase
							itf03g22370	cycloartenol synthase
							itf04g03960	Ribosomal protein L3 family protein
							itf04g14870	2Fe-2S ferredoxin-like superfamily protein
							itf04g20110	NAD(P)-binding Rossmann-fold superfamily protein
							itf04g26810	phytochrome interacting factor 3-like	bHLH
							itf05g24670	Oxidoreductase, zinc-binding dehydrogenase family protein
							itf05g25220	protochlorophyllide oxidoreductase A
							itf06g18310	fatty acid biosynthesis
							itf06g21930	Ribosomal protein L31
							itf06g23940	Glutamyl-tRNA reductase family protein
							itf06g24690	ATP synthase delta-subunit gene
							itf07g23880	Photosystem II reaction center PsbP family protein
							itf08g05690	Glutamyl-tRNA reductase family protein
							itf09g05100	ATPase, F1 complex, gamma subunit protein
							itf09g09020	high cyclic electron flow
							itf09g16440	carotenoid cleavage dioxygenase
							itf09g23570	SAUR-like auxin-responsive protein family
							itf09g23650	SAUR-like auxin-responsive protein family
							itf09g23730	SAUR-like auxin-responsive protein family
							itf09g23770	SAUR-like auxin-responsive protein family
							itf09g23790	SAUR-like auxin-responsive protein family
							itf09g23930	SAUR-like auxin-responsive protein family
							itf09g23950	SAUR-like auxin-responsive protein family
							itf09g23970	SAUR-like auxin-responsive protein family
							itf09g24040	SAUR-like auxin-responsive protein family
							itf09g24060	SAUR-like auxin-responsive protein family
							itf09g24080	SAUR-like auxin-responsive protein family
							itf09g24100	SAUR-like auxin-responsive protein family
							itf09g24120	SAUR-like auxin-responsive protein family
							itf09g24170	SAUR-like auxin-responsive protein family
							itf09g24190	SAUR-like auxin-responsive protein family
							itf09g24240	SAUR-like auxin-responsive protein family
							itf09g25730	Chlorophyll A-B binding family protein
							itf10g01370	glyceraldehyde-3-phosphate dehydrogenase B subunit
							itf11g06620	cytochrome P450, family 97, subfamily A, polypeptide
							itf12g01830	PHYTOENE SYNTHASE
							itf12g26340	Tetratricopeptide repeat (TPR)-like superfamily protein
							itf13g01810	chloroplast thylakoid lumen protein
							itf14g15580	plastid transcriptionally active
							itf15g07600	high cyclic electron flow
4	GO:0006364	rRNA processing	300	63	17.12	1.1e-18	itf00g18500	photosystem II subunit O-2
							itf00g21250	light harvesting complex of photosystem II
							itf00g33900	magnesium-protoporphyrin IX methyltransferase
							itf01g05440	P-loop containing nucleoside triphosphate hydrolases superfamily protein
							itf01g22880	cytochrome b6f complex subunit (petM), putative
							itf01g24990	dicarboxylate diiron protein, putative (Crd1)
							itf01g27250	hydroxymethylbilane synthase
							itf01g27380	enzyme binding;tetrapyrrole binding
							itf01g31600	ascorbate peroxidase
							itf02g03890	NDH dependent flow
							itf02g07060	Thioredoxin superfamily protein
							itf02g08730	photosystem I light harvesting complex gene
							itf02g10650	photosystem II light harvesting complex gene 2.3
							itf02g21470	acyl carrier protein
							itf03g02760	photosystem II subunit O-2
							itf04g03960	Ribosomal protein L3 family protein
							itf04g14650	photosystem I subunit D-1
							itf04g14870	2Fe-2S ferredoxin-like superfamily protein
							itf04g20110	NAD(P)-binding Rossmann-fold superfamily protein
							itf04g22400	Ribosomal protein L6 family
							itf04g25860	photosystem II reaction center W
							itf04g28940	Thylakoid soluble phosphoprotein TSP9 domain containing protein
							itf05g02020	Fe superoxide dismutase
							itf05g03070	sedoheptulose-bisphosphatase
							itf05g17200	photosystem II subunit O-2
							itf06g13530	Chlorophyll A-B binding family protein
							itf06g20510	phosphoribulokinase
							itf06g21520	DnaJ/Hsp40 cysteine-rich domain superfamily protein
							itf06g21930	Ribosomal protein L31
							itf06g22820	photosystem I light harvesting complex gene
							itf06g24690	ATP synthase delta-subunit gene
							itf07g03240	light harvesting complex of photosystem II
							itf07g04110	photosystem II BY
							itf07g16200	photosystem I subunit l
							itf07g23880	Photosystem II reaction center PsbP family protein
							itf08g01680	Single hybrid motif superfamily protein
							itf08g15430	NAD(P)-binding Rossmann-fold superfamily protein
							itf09g01460	cytochrome b6f complex subunit (petM), putative
							itf09g05100	ATPase, F1 complex, gamma subunit protein
							itf09g08310	photosystem II subunit P-1
							itf09g09020	high cyclic electron flow
							itf09g09240	light harvesting complex photosystem II
							itf09g25730	Chlorophyll A-B binding family protein
							itf10g01370	glyceraldehyde-3-phosphate dehydrogenase B subunit
							itf10g01470	photosynthetic electron transfer C
							itf10g16790	CTP synthase family protein
							itf10g20840	photosystem II subunit QA
							itf11g04700	photosystem II family protein
							itf11g07700	photosystem I light harvesting complex gene
							itf11g09420	photosystem I subunit H-1
							itf11g15740	glyceraldehyde 3-phosphate dehydrogenase A subunit
							itf11g21620	photosystem I P subunit
							itf12g10840	light harvesting complex photosystem II
							itf12g24160	Transcriptional coactivator/pterin dehydratase
							itf12g26340	Tetratricopeptide repeat (TPR)-like superfamily protein
							itf12g26850	rubredoxin family protein
							itf13g01810	chloroplast thylakoid lumen protein
							itf13g19620	ADP glucose pyrophosphorylase large subunit
							itf14g12240	photosystem I subunit O
							itf14g15580	plastid transcriptionally active
							itf14g15860	Thylakoid soluble phosphoprotein TSP9 domain containing protein
							itf15g07600	high cyclic electron flow
							itf15g19200	ATPase, F0 complex, subunit B/B', bacterial/chloroplast
5	GO:0009637	response to blue light	175	45	9.99	3.2e-16	itf00g21250	light harvesting complex of photosystem II
							itf01g02460	2Fe-2S ferredoxin-like superfamily protein
							itf01g13950	glutamine synthetase
							itf01g31600	ascorbate peroxidase
							itf02g04090	phytochrome kinase substrate
							itf02g08730	photosystem I light harvesting complex gene
							itf02g10650	photosystem II light harvesting complex gene 2.3
							itf02g13930	ADP glucose pyrophosphorylase
							itf02g21470	acyl carrier protein
							itf02g26320	indole-3-acetic acid inducible
							itf03g07980	Ribulose bisphosphate carboxylase (small chain) family protein
							itf04g02950	Protein of unknown function (DUF630 and DUF632)
							itf04g15560	glutamine synthetase
							itf04g27850	Phototropic-responsive NPH3 family protein
							itf04g28940	Thylakoid soluble phosphoprotein TSP9 domain containing protein
							itf06g15340	photosystem II subunit R
							itf06g20510	phosphoribulokinase
							itf06g24840	one-helix protein
							itf07g03240	light harvesting complex of photosystem II
							itf07g23880	Photosystem II reaction center PsbP family protein
							itf08g15430	NAD(P)-binding Rossmann-fold superfamily protein
							itf09g05280	thiazole biosynthetic enzyme, chloroplast (ARA6) (THI1) (THI4)
							itf09g07010	homeobox protein	HB-other
							itf09g08310	photosystem II subunit P-1
							itf09g09020	high cyclic electron flow
							itf09g09240	light harvesting complex photosystem II
							itf09g25730	Chlorophyll A-B binding family protein
							itf10g00890	Cupredoxin superfamily protein
							itf10g01370	glyceraldehyde-3-phosphate dehydrogenase B subunit
							itf10g19830	homeobox protein	HB-other
							itf10g20840	photosystem II subunit QA
							itf11g07700	photosystem I light harvesting complex gene
							itf11g12750	Ribulose bisphosphate carboxylase (small chain) family protein
							itf11g15740	glyceraldehyde 3-phosphate dehydrogenase A subunit
							itf12g10840	light harvesting complex photosystem II
							itf12g16200	DNA glycosylase superfamily protein
							itf12g26850	rubredoxin family protein
							itf13g09940	ATP binding cassette subfamily B19
							itf13g19620	ADP glucose pyrophosphorylase large subunit
							itf14g15580	plastid transcriptionally active
							itf14g15860	Thylakoid soluble phosphoprotein TSP9 domain containing protein
							itf14g19670	Pectin lyase-like superfamily protein
							itf15g00400	Duplicated homeodomain-like superfamily protein	MYB
							itf15g07600	high cyclic electron flow
							itf15g08060	rubisco activase
6	GO:0019344	cysteine biosynthetic process	257	57	14.67	3.2e-16	itf00g07340	photosystem I reaction center subunit PSI-N, chloroplast, putative / PSI-N, putative (PSAN)
							itf00g21250	light harvesting complex of photosystem II
							itf01g00970	alpha/beta-Hydrolases superfamily protein
							itf01g02890	Glycine cleavage T-protein family
							itf01g07590	photosystem I subunit K
							itf01g08940	Deoxyxylulose-5-phosphate synthase
							itf01g13950	glutamine synthetase
							itf01g17610	glycosyl hydrolase 9A1
							itf01g21390	photosystem I light harvesting complex gene
							itf01g22400	nitrite reductase
							itf01g24990	dicarboxylate diiron protein, putative (Crd1)
							itf01g27250	hydroxymethylbilane synthase
							itf01g27380	enzyme binding;tetrapyrrole binding
							itf01g32280	HXXXD-type acyl-transferase family protein
							itf02g03670	Pyridine nucleotide-disulphide oxidoreductase family protein
							itf02g03680	Pyridine nucleotide-disulphide oxidoreductase family protein
							itf02g07060	Thioredoxin superfamily protein
							itf02g14020	photosystem I light harvesting complex gene
							itf04g00990	Ribosomal L5P family protein
							itf04g03970	Protein of Unknown Function (DUF239)
							itf04g14650	photosystem I subunit D-1
							itf04g15560	glutamine synthetase
							itf04g20110	NAD(P)-binding Rossmann-fold superfamily protein
							itf04g23080	Protein of Unknown Function (DUF239)
							itf04g27850	Phototropic-responsive NPH3 family protein
							itf05g03070	sedoheptulose-bisphosphatase
							itf06g08860	Pollen Ole e 1 allergen and extensin family protein
							itf06g13530	Chlorophyll A-B binding family protein
							itf06g15340	photosystem II subunit R
							itf06g20510	phosphoribulokinase
							itf06g26150	light-harvesting chlorophyll-protein complex I subunit A4
							itf07g03240	light harvesting complex of photosystem II
							itf07g04110	photosystem II BY
							itf08g01680	Single hybrid motif superfamily protein
							itf08g13590	beta-6 tubulin
							itf09g00680	proline-rich protein
							itf09g05100	ATPase, F1 complex, gamma subunit protein
							itf09g08310	photosystem II subunit P-1
							itf09g11060	beta-6 tubulin
							itf09g12190	Rhodanese/Cell cycle control phosphatase superfamily protein
							itf10g00890	Cupredoxin superfamily protein
							itf10g01370	glyceraldehyde-3-phosphate dehydrogenase B subunit
							itf10g01980	sulfotransferase
							itf10g01990	sulfotransferase
							itf10g04600	sinapoylglucose
							itf10g17330	photosystem I subunit F
							itf10g17340	cell elongation protein / DWARF1 / DIMINUTO (DIM)
							itf10g22630	light harvesting complex photosystem II subunit
							itf10g23460	pyrophosphorylase
							itf10g25440	proline-rich protein
							itf11g11730	MAP kinase kinase
							itf11g13160	GAST1 protein homolog
							itf12g00710	Pollen Ole e 1 allergen and extensin family protein
							itf12g14180	annexin
							itf12g20720	Stress responsive alpha-beta barrel domain protein
							itf12g27560	photosystem I reaction center subunit PSI-N, chloroplast, putative / PSI-N, putative (PSAN)
							itf14g12240	photosystem I subunit O
7	GO:0010583	response to cyclopentenone	299	60	17.07	5.4e-15	itf00g04090	indole-3-acetic acid inducible
							itf00g13860	glutathione transferase lambda
							itf00g32090	elicitor-activated gene 3-2
							itf00g50700	glutathione S-transferase TAU
							itf01g21240	glutathione S-transferase TAU
							itf02g12230	expansin B3
							itf02g28170	ATP binding microtubule motor family protein
							itf03g04200	elicitor-activated gene 3-2
							itf03g04280	elicitor-activated gene 3-2
							itf03g04300	elicitor-activated gene 3-2
							itf03g04310	elicitor-activated gene 3-2
							itf04g03740	glutathione S-transferase TAU
							itf04g03800	glutathione S-transferase TAU
							itf04g05820	Probable membrane-associated kinase regulator
							itf04g07490	AUX/IAA transcriptional regulator family protein
							itf04g25820	AUX/IAA transcriptional regulator family protein
							itf04g29110	tubulin beta
							itf05g15330	UDP-Glycosyltransferase superfamily protein
							itf06g24370	glutathione S-transferase TAU
							itf06g27140	glutathione S-transferase TAU
							itf07g02770	2-oxoglutarate (2OG) and Fe(II)-dependent oxygenase superfamily protein
							itf07g18690	cellulose synthase-like D5
							itf08g01800	Predicted AT-hook DNA-binding family protein
							itf08g02970	FAD/NAD(P)-binding oxidoreductase family protein
							itf08g02980	FAD/NAD(P)-binding oxidoreductase family protein
							itf08g13610	tubulin beta
							itf09g11750	UDP-glycosyltransferase 73B4
							itf09g11810	UDP-glycosyltransferase 73B4
							itf09g16390	topoisomerase II
							itf09g23120	indoleacetic acid-induced protein
							itf10g18060	glutathione S-transferase TAU
							itf11g03220	glutathione S-transferase TAU
							itf11g05260	Auxin-responsive GH3 family protein
							itf11g11380	ATP binding microtubule motor family protein
							itf12g00280	P-loop containing nucleoside triphosphate hydrolases superfamily protein
							itf12g10150	glutathione S-transferase TAU
							itf12g10160	glutathione S-transferase TAU
							itf12g18020	HMG (high mobility group) box protein
							itf12g25390	tubulin beta
							itf13g02770	glutathione S-transferase THETA
							itf13g12080	like AUX1
							itf13g12740	P-loop containing nucleoside triphosphate hydrolases superfamily protein
							itf13g15140	syntaxin of plants
							itf13g15210	indole-3-acetic acid inducible
							itf13g15220	AUX/IAA transcriptional regulator family protein
							itf13g18660	ARM repeat superfamily protein
							itf13g20620	AUX/IAA transcriptional regulator family protein
							itf14g00660	glycosyl hydrolase 9B1
							itf14g07430	2-oxoglutarate (2OG) and Fe(II)-dependent oxygenase superfamily protein
							itf14g07440	2-oxoglutarate (2OG) and Fe(II)-dependent oxygenase superfamily protein
							itf14g07450	2-oxoglutarate (2OG) and Fe(II)-dependent oxygenase superfamily protein
							itf14g07470	2-oxoglutarate (2OG) and Fe(II)-dependent oxygenase superfamily protein
							itf14g15610	tubulin beta
							itf15g04170	S-adenosyl-L-methionine-dependent methyltransferases superfamily protein
							itf15g07740	glutathione S-transferase TAU
							itf15g07760	glutathione S-transferase tau
							itf15g07780	glutathione S-transferase tau
							itf15g07800	glutathione S-transferase TAU
							itf15g07810	glutathione S-transferase TAU
							itf15g19230	indole-3-acetic acid inducible
8	GO:0006098	pentose-phosphate shunt	233	51	13.3	3.1e-14	itf00g07340	photosystem I reaction center subunit PSI-N, chloroplast, putative / PSI-N, putative (PSAN)
							itf00g18500	photosystem II subunit O-2
							itf01g13950	glutamine synthetase
							itf01g27250	hydroxymethylbilane synthase
							itf01g27380	enzyme binding;tetrapyrrole binding
							itf01g31600	ascorbate peroxidase
							itf02g02800	Protein of unknown function (DUF1118)
							itf02g03890	NDH dependent flow
							itf02g13930	ADP glucose pyrophosphorylase
							itf03g00720	carbonic anhydrase
							itf03g02760	photosystem II subunit O-2
							itf03g15480	Tetratricopeptide repeat (TPR)-like superfamily protein
							itf03g25730	Rhodanese/Cell cycle control phosphatase superfamily protein
							itf04g14870	2Fe-2S ferredoxin-like superfamily protein
							itf04g15560	glutamine synthetase
							itf04g20110	NAD(P)-binding Rossmann-fold superfamily protein
							itf04g22400	Ribosomal protein L6 family
							itf04g28780	Aldolase-type TIM barrel family protein
							itf05g03070	sedoheptulose-bisphosphatase
							itf05g17200	photosystem II subunit O-2
							itf05g17230	homolog of Synechocystis YCF37
							itf06g17530	NDH-dependent cyclic electron flow
							itf06g20510	phosphoribulokinase
							itf06g21520	DnaJ/Hsp40 cysteine-rich domain superfamily protein
							itf06g21930	Ribosomal protein L31
							itf06g24690	ATP synthase delta-subunit gene
							itf07g23300	Ribosomal protein L35
							itf07g23880	Photosystem II reaction center PsbP family protein
							itf08g01680	Single hybrid motif superfamily protein
							itf09g09020	high cyclic electron flow
							itf09g13360	conserved hypothetical protein
							itf09g16440	carotenoid cleavage dioxygenase
							itf09g25730	Chlorophyll A-B binding family protein
							itf10g00890	Cupredoxin superfamily protein
							itf10g01370	glyceraldehyde-3-phosphate dehydrogenase B subunit
							itf10g01470	photosynthetic electron transfer C
							itf10g25210	NAD(P)-binding Rossmann-fold superfamily protein
							itf11g07700	photosystem I light harvesting complex gene
							itf11g21620	photosystem I P subunit
							itf12g07270	carbonic anhydrase
							itf12g24160	Transcriptional coactivator/pterin dehydratase
							itf12g24800	2 iron, 2 sulfur cluster binding
							itf12g26850	rubredoxin family protein
							itf12g27560	photosystem I reaction center subunit PSI-N, chloroplast, putative / PSI-N, putative (PSAN)
							itf13g01810	chloroplast thylakoid lumen protein
							itf13g19620	ADP glucose pyrophosphorylase large subunit
							itf14g01590	NDH-dependent cyclic electron flow
							itf14g12240	photosystem I subunit O
							itf14g15580	plastid transcriptionally active
							itf15g07600	high cyclic electron flow
							itf15g19200	ATPase, F0 complex, subunit B/B', bacterial/chloroplast
9	GO:0010207	photosystem II assembly	180	45	10.27	3.1e-14	itf00g18500	photosystem II subunit O-2
							itf01g02460	2Fe-2S ferredoxin-like superfamily protein
							itf01g22880	cytochrome b6f complex subunit (petM), putative
							itf01g24990	dicarboxylate diiron protein, putative (Crd1)
							itf01g27380	enzyme binding;tetrapyrrole binding
							itf01g35010	ATP-dependent protease La (LON) domain protein
							itf02g21470	acyl carrier protein
							itf03g02760	photosystem II subunit O-2
							itf04g03960	Ribosomal protein L3 family protein
							itf04g14650	photosystem I subunit D-1
							itf04g22400	Ribosomal protein L6 family
							itf04g25860	photosystem II reaction center W
							itf05g03070	sedoheptulose-bisphosphatase
							itf05g17200	photosystem II subunit O-2
							itf06g13530	Chlorophyll A-B binding family protein
							itf06g15340	photosystem II subunit R
							itf06g20510	phosphoribulokinase
							itf06g21520	DnaJ/Hsp40 cysteine-rich domain superfamily protein
							itf06g21930	Ribosomal protein L31
							itf06g22820	photosystem I light harvesting complex gene
							itf06g24690	ATP synthase delta-subunit gene
							itf07g04110	photosystem II BY
							itf07g16200	photosystem I subunit l
							itf08g01680	Single hybrid motif superfamily protein
							itf08g02370	Protein of unknown function (DUF3464)
							itf08g12400	chlororespiratory reduction
							itf08g15430	NAD(P)-binding Rossmann-fold superfamily protein
							itf09g01460	cytochrome b6f complex subunit (petM), putative
							itf09g05100	ATPase, F1 complex, gamma subunit protein
							itf09g08310	photosystem II subunit P-1
							itf09g09020	high cyclic electron flow
							itf09g25730	Chlorophyll A-B binding family protein
							itf10g01370	glyceraldehyde-3-phosphate dehydrogenase B subunit
							itf10g01470	photosynthetic electron transfer C
							itf10g20840	photosystem II subunit QA
							itf11g04700	photosystem II family protein
							itf11g09420	photosystem I subunit H-1
							itf11g15740	glyceraldehyde 3-phosphate dehydrogenase A subunit
							itf11g21620	photosystem I P subunit
							itf12g24160	Transcriptional coactivator/pterin dehydratase
							itf12g26850	rubredoxin family protein
							itf14g12240	photosystem I subunit O
							itf14g17680	photosystem II reaction center PSB28 protein
							itf15g07600	high cyclic electron flow
							itf15g19200	ATPase, F0 complex, subunit B/B', bacterial/chloroplast
10	GO:0000911	cytokinesis by cell plate formation	299	57	17.07	5.8e-13	itf00g20870	P-loop containing nucleoside triphosphate hydrolases superfamily protein
							itf01g00210	BUB1-related (BUB1: budding uninhibited by benzymidazol 1)
							itf01g01170	conserved hypothetical protein
							itf01g01330	conserved hypothetical protein
							itf01g09860	P-loop containing nucleoside triphosphate hydrolases superfamily protein
							itf01g19570	Dynamin related protein 5A
							itf01g26890	phragmoplast-associated kinesin-related protein, putative
							itf01g32210	P-loop containing nucleoside triphosphate hydrolases superfamily protein
							itf01g32970	P-loop containing nucleoside triphosphate hydrolases superfamily protein
							itf02g06370	IQ-domain
							itf02g26620	conserved hypothetical protein
							itf02g28170	ATP binding microtubule motor family protein
							itf03g01840	TPX2 (targeting protein for Xklp2) protein family
							itf03g04150	Di-glucose binding protein with Kinesin motor domain
							itf03g13430	structural maintenance of chromosomes
							itf03g24660	cyclin-dependent kinase B2;2
							itf04g06320	ROP interactive partner
							itf04g25490	conserved hypothetical protein
							itf04g26960	vesicle-associated membrane protein
							itf05g14110	Microtubule associated protein (MAP65/ASE1) family protein
							itf05g17860	DNA-directed DNA polymerases
							itf06g06210	early nodulin-like protein
							itf06g09130	SU(VAR)3-9 homolog
							itf06g14280	cyclin-dependent kinase B2;2
							itf07g01660	ubiquitin-conjugating enzyme
							itf07g04900	Plant protein of unknown function (DUF936)
							itf07g07330	Leucine-rich receptor-like protein kinase family protein
							itf07g11320	ROP interactive partner
							itf07g17860	Kinase interacting (KIP1-like) family protein
							itf07g18690	cellulose synthase-like D5
							itf07g19200	DHHC-type zinc finger family protein
							itf07g23780	Minichromosome maintenance (MCM2/3/5) family protein
							itf07g23920	cyclin-dependent kinase B2;2
							itf08g13220	Plant protein of unknown function (DUF936)
							itf09g13390	P-loop containing nucleoside triphosphate hydrolases superfamily protein
							itf09g16390	topoisomerase II
							itf10g04020	Minichromosome maintenance (MCM2/3/5) family protein
							itf10g17440	SNF7 family protein
							itf11g00990	ataurora3
							itf11g02110	conserved hypothetical protein
							itf11g08790	IQ-domain
							itf11g09670	conserved hypothetical protein
							itf11g11380	ATP binding microtubule motor family protein
							itf12g18020	HMG (high mobility group) box protein
							itf13g03470	GRAS family transcription factor	GRAS
							itf13g04220	Cell cycle regulated microtubule associated protein
							itf13g14790	P-loop containing nucleoside triphosphate hydrolases superfamily protein
							itf13g15140	syntaxin of plants
							itf13g16450	minichromosome maintenance (MCM2/3/5) family protein
							itf13g18660	ARM repeat superfamily protein
							itf13g19600	NPK1-related protein kinase
							itf13g19880	C-8 sterol isomerases
							itf13g20060	Tesmin/TSO1-like CXC domain-containing protein	CPP
							itf14g08740	Minichromosome maintenance (MCM2/3/5) family protein
							itf15g03600	P-loop nucleoside triphosphate hydrolases superfamily protein with CH (Calponin Homology) domain
							itf15g09620	cyclin-dependent kinase B2;2
							itf15g11910	cyclin family
11	GO:0010114	response to red light	163	40	9.3	7.8e-13	itf00g04090	indole-3-acetic acid inducible
							itf00g21250	light harvesting complex of photosystem II
							itf01g02460	2Fe-2S ferredoxin-like superfamily protein
							itf01g13950	glutamine synthetase
							itf01g31600	ascorbate peroxidase
							itf02g08730	photosystem I light harvesting complex gene
							itf02g10650	photosystem II light harvesting complex gene 2.3
							itf02g13930	ADP glucose pyrophosphorylase
							itf02g21470	acyl carrier protein
							itf03g07980	Ribulose bisphosphate carboxylase (small chain) family protein
							itf03g26830	pseudo-response regulator
							itf04g15560	glutamine synthetase
							itf04g26810	phytochrome interacting factor 3-like	bHLH
							itf04g28940	Thylakoid soluble phosphoprotein TSP9 domain containing protein
							itf06g15340	photosystem II subunit R
							itf06g20510	phosphoribulokinase
							itf06g24840	one-helix protein
							itf07g03240	light harvesting complex of photosystem II
							itf07g23880	Photosystem II reaction center PsbP family protein
							itf08g15430	NAD(P)-binding Rossmann-fold superfamily protein
							itf09g08310	photosystem II subunit P-1
							itf09g09020	high cyclic electron flow
							itf09g09240	light harvesting complex photosystem II
							itf09g25730	Chlorophyll A-B binding family protein
							itf10g00890	Cupredoxin superfamily protein
							itf10g01370	glyceraldehyde-3-phosphate dehydrogenase B subunit
							itf10g18170	gibberellin 2-oxidase
							itf10g20840	photosystem II subunit QA
							itf11g07700	photosystem I light harvesting complex gene
							itf11g09620	gibberellin 3-oxidase
							itf11g12750	Ribulose bisphosphate carboxylase (small chain) family protein
							itf11g15740	glyceraldehyde 3-phosphate dehydrogenase A subunit
							itf12g10840	light harvesting complex photosystem II
							itf12g26850	rubredoxin family protein
							itf13g19620	ADP glucose pyrophosphorylase large subunit
							itf14g15580	plastid transcriptionally active
							itf14g15860	Thylakoid soluble phosphoprotein TSP9 domain containing protein
							itf15g07600	high cyclic electron flow
							itf15g08060	rubisco activase
							itf15g19230	indole-3-acetic acid inducible
12	GO:0010218	response to far red light	154	38	8.79	3.3e-12	itf00g04090	indole-3-acetic acid inducible
							itf00g21250	light harvesting complex of photosystem II
							itf01g02460	2Fe-2S ferredoxin-like superfamily protein
							itf01g13950	glutamine synthetase
							itf01g31600	ascorbate peroxidase
							itf02g08730	photosystem I light harvesting complex gene
							itf02g10650	photosystem II light harvesting complex gene 2.3
							itf02g13930	ADP glucose pyrophosphorylase
							itf02g21470	acyl carrier protein
							itf03g07980	Ribulose bisphosphate carboxylase (small chain) family protein
							itf03g26830	pseudo-response regulator
							itf04g15560	glutamine synthetase
							itf04g28940	Thylakoid soluble phosphoprotein TSP9 domain containing protein
							itf06g15340	photosystem II subunit R
							itf06g20510	phosphoribulokinase
							itf06g24840	one-helix protein
							itf07g03240	light harvesting complex of photosystem II
							itf07g23880	Photosystem II reaction center PsbP family protein
							itf08g15430	NAD(P)-binding Rossmann-fold superfamily protein
							itf09g08310	photosystem II subunit P-1
							itf09g09020	high cyclic electron flow
							itf09g09240	light harvesting complex photosystem II
							itf09g25730	Chlorophyll A-B binding family protein
							itf10g00890	Cupredoxin superfamily protein
							itf10g01370	glyceraldehyde-3-phosphate dehydrogenase B subunit
							itf10g20840	photosystem II subunit QA
							itf11g07700	photosystem I light harvesting complex gene
							itf11g12750	Ribulose bisphosphate carboxylase (small chain) family protein
							itf11g15740	glyceraldehyde 3-phosphate dehydrogenase A subunit
							itf12g10840	light harvesting complex photosystem II
							itf12g26850	rubredoxin family protein
							itf13g09940	ATP binding cassette subfamily B19
							itf13g19620	ADP glucose pyrophosphorylase large subunit
							itf14g15580	plastid transcriptionally active
							itf14g15860	Thylakoid soluble phosphoprotein TSP9 domain containing protein
							itf15g07600	high cyclic electron flow
							itf15g08060	rubisco activase
							itf15g19230	indole-3-acetic acid inducible
13	GO:0009773	photosynthetic electron transport in pho...	56	23	3.2	3.5e-12	itf00g07340	photosystem I reaction center subunit PSI-N, chloroplast, putative / PSI-N, putative (PSAN)
							itf00g18500	photosystem II subunit O-2
							itf00g34940	Ribosomal protein S13/S18 family
							itf01g02460	2Fe-2S ferredoxin-like superfamily protein
							itf02g02800	Protein of unknown function (DUF1118)
							itf02g03890	NDH dependent flow
							itf03g02760	photosystem II subunit O-2
							itf05g03070	sedoheptulose-bisphosphatase
							itf05g17200	photosystem II subunit O-2
							itf06g17530	NDH-dependent cyclic electron flow
							itf06g20510	phosphoribulokinase
							itf06g21930	Ribosomal protein L31
							itf06g24690	ATP synthase delta-subunit gene
							itf09g05100	ATPase, F1 complex, gamma subunit protein
							itf09g08310	photosystem II subunit P-1
							itf09g09020	high cyclic electron flow
							itf10g01370	glyceraldehyde-3-phosphate dehydrogenase B subunit
							itf11g21620	photosystem I P subunit
							itf12g27560	photosystem I reaction center subunit PSI-N, chloroplast, putative / PSI-N, putative (PSAN)
							itf13g15480	Ribosomal protein S13/S18 family
							itf14g01590	NDH-dependent cyclic electron flow
							itf15g07600	high cyclic electron flow
							itf15g11020	Rubredoxin-like superfamily protein
14	GO:0006270	DNA replication initiation	89	28	5.08	1.3e-11	itf01g00210	BUB1-related (BUB1: budding uninhibited by benzymidazol 1)
							itf01g09860	P-loop containing nucleoside triphosphate hydrolases superfamily protein
							itf01g19570	Dynamin related protein 5A
							itf01g32970	P-loop containing nucleoside triphosphate hydrolases superfamily protein
							itf02g02160	transducin family protein / WD-40 repeat family protein
							itf02g02840	RPA70-kDa subunit B
							itf03g06750	Tetratricopeptide repeat (TPR)-like superfamily protein
							itf03g13430	structural maintenance of chromosomes
							itf04g10400	conserved hypothetical protein
							itf05g17860	DNA-directed DNA polymerases
							itf06g09130	SU(VAR)3-9 homolog
							itf06g25760	RPA70-kDa subunit B
							itf07g23780	Minichromosome maintenance (MCM2/3/5) family protein
							itf09g13390	P-loop containing nucleoside triphosphate hydrolases superfamily protein
							itf09g16390	topoisomerase II
							itf09g16790	minichromosome maintenance (MCM2/3/5) family protein
							itf09g16800	minichromosome maintenance (MCM2/3/5) family protein
							itf10g04020	Minichromosome maintenance (MCM2/3/5) family protein
							itf11g14600	chromomethylase
							itf12g02340	CYCLIN B2;4
							itf12g02610	Tetratricopeptide repeat (TPR)-like superfamily protein
							itf12g23920	E2F target gene
							itf13g16450	minichromosome maintenance (MCM2/3/5) family protein
							itf13g19600	NPK1-related protein kinase
							itf13g19880	C-8 sterol isomerases
							itf14g08740	Minichromosome maintenance (MCM2/3/5) family protein
							itf15g10010	Minichromosome maintenance (MCM2/3/5) family protein
							itf15g10100	CYCLIN B2;4
15	GO:0009657	plastid organization	505	69	28.82	1.4e-10	itf00g18500	photosystem II subunit O-2
							itf01g02890	Glycine cleavage T-protein family
							itf01g22880	cytochrome b6f complex subunit (petM), putative
							itf01g24990	dicarboxylate diiron protein, putative (Crd1)
							itf01g29920	Thioredoxin superfamily protein
							itf02g02800	Protein of unknown function (DUF1118)
							itf02g13930	ADP glucose pyrophosphorylase
							itf02g21470	acyl carrier protein
							itf03g02760	photosystem II subunit O-2
							itf03g12570	cycloartenol synthase
							itf03g22310	cycloartenol synthase
							itf03g22340	cycloartenol synthase
							itf03g22360	cycloartenol synthase
							itf03g22370	cycloartenol synthase
							itf04g14650	photosystem I subunit D-1
							itf04g22400	Ribosomal protein L6 family
							itf04g25860	photosystem II reaction center W
							itf04g28940	Thylakoid soluble phosphoprotein TSP9 domain containing protein
							itf04g30990	conserved hypothetical protein
							itf05g02020	Fe superoxide dismutase
							itf05g03070	sedoheptulose-bisphosphatase
							itf05g13210	Staygreen protein domain containing protein
							itf05g17200	photosystem II subunit O-2
							itf05g17230	homolog of Synechocystis YCF37
							itf06g13530	Chlorophyll A-B binding family protein
							itf06g20510	phosphoribulokinase
							itf06g21520	DnaJ/Hsp40 cysteine-rich domain superfamily protein
							itf06g21930	Ribosomal protein L31
							itf06g22820	photosystem I light harvesting complex gene
							itf06g24690	ATP synthase delta-subunit gene
							itf07g04110	photosystem II BY
							itf07g16200	photosystem I subunit l
							itf07g23880	Photosystem II reaction center PsbP family protein
							itf08g01680	Single hybrid motif superfamily protein
							itf08g05250	DUF3054 domain containing protein
							itf09g01460	cytochrome b6f complex subunit (petM), putative
							itf09g05100	ATPase, F1 complex, gamma subunit protein
							itf09g05570	zinc finger protein-related	C2H2
							itf09g08310	photosystem II subunit P-1
							itf09g09020	high cyclic electron flow
							itf09g25730	Chlorophyll A-B binding family protein
							itf10g00890	Cupredoxin superfamily protein
							itf10g01370	glyceraldehyde-3-phosphate dehydrogenase B subunit
							itf10g01470	photosynthetic electron transfer C
							itf10g20840	photosystem II subunit QA
							itf10g21950	NIFU-like protein
							itf10g25210	NAD(P)-binding Rossmann-fold superfamily protein
							itf11g04700	photosystem II family protein
							itf11g09410	ribosomal protein S17
							itf11g09420	photosystem I subunit H-1
							itf11g15740	glyceraldehyde 3-phosphate dehydrogenase A subunit
							itf11g21620	photosystem I P subunit
							itf12g17280	Translation elongation factor EF1B/ribosomal protein S6 family protein
							itf12g23660	ferritin
							itf12g24160	Transcriptional coactivator/pterin dehydratase
							itf12g25280	Transducin/WD40 repeat-like superfamily protein
							itf12g26340	Tetratricopeptide repeat (TPR)-like superfamily protein
							itf12g26850	rubredoxin family protein
							itf13g01810	chloroplast thylakoid lumen protein
							itf13g10150	membrane protein, putative
							itf13g14780	Plastid-lipid associated protein PAP / fibrillin family protein
							itf13g19620	ADP glucose pyrophosphorylase large subunit
							itf13g22730	Ribosomal protein PSRP-3/Ycf65
							itf14g12240	photosystem I subunit O
							itf14g15580	plastid transcriptionally active
							itf14g15860	Thylakoid soluble phosphoprotein TSP9 domain containing protein
							itf15g02750	Plastid-lipid associated protein PAP / fibrillin family protein
							itf15g07600	high cyclic electron flow
							itf15g19200	ATPase, F0 complex, subunit B/B', bacterial/chloroplast
16	GO:0006275	regulation of DNA replication	181	36	10.33	2.5e-10	itf01g00210	BUB1-related (BUB1: budding uninhibited by benzymidazol 1)
							itf01g09860	P-loop containing nucleoside triphosphate hydrolases superfamily protein
							itf01g19570	Dynamin related protein 5A
							itf01g25460	sterol methyltransferase
							itf01g32970	P-loop containing nucleoside triphosphate hydrolases superfamily protein
							itf01g34670	conserved hypothetical protein
							itf02g02160	transducin family protein / WD-40 repeat family protein
							itf02g02840	RPA70-kDa subunit B
							itf03g06750	Tetratricopeptide repeat (TPR)-like superfamily protein
							itf03g13430	structural maintenance of chromosomes
							itf03g18240	Mnd1 family protein
							itf03g24660	cyclin-dependent kinase B2;2
							itf04g10400	conserved hypothetical protein
							itf05g14110	Microtubule associated protein (MAP65/ASE1) family protein
							itf05g17860	DNA-directed DNA polymerases
							itf06g09130	SU(VAR)3-9 homolog
							itf06g14280	cyclin-dependent kinase B2;2
							itf06g25760	RPA70-kDa subunit B
							itf07g23780	Minichromosome maintenance (MCM2/3/5) family protein
							itf07g23920	cyclin-dependent kinase B2;2
							itf09g13390	P-loop containing nucleoside triphosphate hydrolases superfamily protein
							itf09g16390	topoisomerase II
							itf10g04020	Minichromosome maintenance (MCM2/3/5) family protein
							itf11g14600	chromomethylase
							itf12g02340	CYCLIN B2;4
							itf12g02610	Tetratricopeptide repeat (TPR)-like superfamily protein
							itf12g19870	MAP kinase kinase
							itf12g23920	E2F target gene
							itf13g16450	minichromosome maintenance (MCM2/3/5) family protein
							itf13g19600	NPK1-related protein kinase
							itf13g19880	C-8 sterol isomerases
							itf14g08740	Minichromosome maintenance (MCM2/3/5) family protein
							itf15g05850	High mobility group B protein
							itf15g08290	ATP binding microtubule motor family protein
							itf15g09620	cyclin-dependent kinase B2;2
							itf15g10100	CYCLIN B2;4
17	GO:0010155	regulation of proton transport	100	28	5.71	2.7e-10	itf00g11360	NAD(P)H:plastoquinone dehydrogenase complex subunit O
							itf00g21250	light harvesting complex of photosystem II
							itf00g33900	magnesium-protoporphyrin IX methyltransferase
							itf01g02460	2Fe-2S ferredoxin-like superfamily protein
							itf01g08940	Deoxyxylulose-5-phosphate synthase
							itf01g13950	glutamine synthetase
							itf02g04090	phytochrome kinase substrate
							itf02g08730	photosystem I light harvesting complex gene
							itf02g10650	photosystem II light harvesting complex gene 2.3
							itf02g13930	ADP glucose pyrophosphorylase
							itf02g21470	acyl carrier protein
							itf04g02950	Protein of unknown function (DUF630 and DUF632)
							itf04g15560	glutamine synthetase
							itf06g15340	photosystem II subunit R
							itf06g24840	one-helix protein
							itf07g03240	light harvesting complex of photosystem II
							itf09g05280	thiazole biosynthetic enzyme, chloroplast (ARA6) (THI1) (THI4)
							itf09g08310	photosystem II subunit P-1
							itf09g09240	light harvesting complex photosystem II
							itf10g00890	Cupredoxin superfamily protein
							itf10g01370	glyceraldehyde-3-phosphate dehydrogenase B subunit
							itf10g20840	photosystem II subunit QA
							itf11g07700	photosystem I light harvesting complex gene
							itf11g15740	glyceraldehyde 3-phosphate dehydrogenase A subunit
							itf12g10840	light harvesting complex photosystem II
							itf12g16200	DNA glycosylase superfamily protein
							itf14g19670	Pectin lyase-like superfamily protein
							itf15g08060	rubisco activase
18	GO:0019684	photosynthesis, light reaction	313	86	17.87	1.1e-09	itf00g07340	photosystem I reaction center subunit PSI-N, chloroplast, putative / PSI-N, putative (PSAN)
							itf00g11360	NAD(P)H:plastoquinone dehydrogenase complex subunit O
							itf00g18500	photosystem II subunit O-2
							itf00g34940	Ribosomal protein S13/S18 family
							itf01g02460	2Fe-2S ferredoxin-like superfamily protein
							itf01g19880	fatty acid desaturase
							itf01g19900	fatty acid desaturase
							itf01g22880	cytochrome b6f complex subunit (petM), putative
							itf01g24990	dicarboxylate diiron protein, putative (Crd1)
							itf01g27250	hydroxymethylbilane synthase
							itf01g27380	enzyme binding;tetrapyrrole binding
							itf01g31600	ascorbate peroxidase
							itf01g35010	ATP-dependent protease La (LON) domain protein
							itf02g02800	Protein of unknown function (DUF1118)
							itf02g03670	Pyridine nucleotide-disulphide oxidoreductase family protein
							itf02g03680	Pyridine nucleotide-disulphide oxidoreductase family protein
							itf02g03890	NDH dependent flow
							itf02g08730	photosystem I light harvesting complex gene
							itf02g21470	acyl carrier protein
							itf03g00720	carbonic anhydrase
							itf03g02760	photosystem II subunit O-2
							itf03g14040	WRKY DNA-binding protein	WRKY
							itf03g23790	Photosystem II reaction center PsbP family protein
							itf04g03960	Ribosomal protein L3 family protein
							itf04g14650	photosystem I subunit D-1
							itf04g22400	Ribosomal protein L6 family
							itf04g25860	photosystem II reaction center W
							itf05g03070	sedoheptulose-bisphosphatase
							itf05g06830	germin
							itf05g17200	photosystem II subunit O-2
							itf06g10700	photosystem I light harvesting complex gene
							itf06g13530	Chlorophyll A-B binding family protein
							itf06g15340	photosystem II subunit R
							itf06g17530	NDH-dependent cyclic electron flow
							itf06g18310	fatty acid biosynthesis
							itf06g20510	phosphoribulokinase
							itf06g21520	DnaJ/Hsp40 cysteine-rich domain superfamily protein
							itf06g21930	Ribosomal protein L31
							itf06g22820	photosystem I light harvesting complex gene
							itf06g24690	ATP synthase delta-subunit gene
							itf07g04110	photosystem II BY
							itf07g12860	Acyl-CoA N-acyltransferases (NAT) superfamily protein
							itf07g16200	photosystem I subunit l
							itf08g01680	Single hybrid motif superfamily protein
							itf08g02370	Protein of unknown function (DUF3464)
							itf08g12400	chlororespiratory reduction
							itf08g15430	NAD(P)-binding Rossmann-fold superfamily protein
							itf09g01460	cytochrome b6f complex subunit (petM), putative
							itf09g05100	ATPase, F1 complex, gamma subunit protein
							itf09g08310	photosystem II subunit P-1
							itf09g09020	high cyclic electron flow
							itf09g09240	light harvesting complex photosystem II
							itf09g11910	magnesium-chelatase subunit chlH, chloroplast, putative / Mg-protoporphyrin IX chelatase, putative (CHLH)
							itf09g12190	Rhodanese/Cell cycle control phosphatase superfamily protein
							itf09g25730	Chlorophyll A-B binding family protein
							itf10g01370	glyceraldehyde-3-phosphate dehydrogenase B subunit
							itf10g01470	photosynthetic electron transfer C
							itf10g03880	light-harvesting chlorophyll-protein complex II subunit B1
							itf10g03900	light-harvesting chlorophyll-protein complex II subunit B1
							itf10g20840	photosystem II subunit QA
							itf10g22630	light harvesting complex photosystem II subunit
							itf10g23460	pyrophosphorylase
							itf10g24700	NAD(P)-binding Rossmann-fold superfamily protein
							itf11g04700	photosystem II family protein
							itf11g09420	photosystem I subunit H-1
							itf11g15740	glyceraldehyde 3-phosphate dehydrogenase A subunit
							itf11g21620	photosystem I P subunit
							itf12g07270	carbonic anhydrase
							itf12g10840	light harvesting complex photosystem II
							itf12g20540	Lycopene beta/epsilon cyclase protein
							itf12g24160	Transcriptional coactivator/pterin dehydratase
							itf12g26850	rubredoxin family protein
							itf12g27560	photosystem I reaction center subunit PSI-N, chloroplast, putative / PSI-N, putative (PSAN)
							itf13g01810	chloroplast thylakoid lumen protein
							itf13g15480	Ribosomal protein S13/S18 family
							itf13g17320	photosystem I light harvesting complex gene
							itf13g19620	ADP glucose pyrophosphorylase large subunit
							itf14g01590	NDH-dependent cyclic electron flow
							itf14g12240	photosystem I subunit O
							itf14g15580	plastid transcriptionally active
							itf14g17550	photosystem I subunit E-2
							itf14g17680	photosystem II reaction center PSB28 protein
							itf15g07600	high cyclic electron flow
							itf15g08060	rubisco activase
							itf15g11020	Rubredoxin-like superfamily protein
							itf15g19200	ATPase, F0 complex, subunit B/B', bacterial/chloroplast
19	GO:0019288	isopentenyl diphosphate biosynthetic pro...	340	54	19.41	1.8e-09	itf00g33900	magnesium-protoporphyrin IX methyltransferase
							itf00g34940	Ribosomal protein S13/S18 family
							itf01g05440	P-loop containing nucleoside triphosphate hydrolases superfamily protein
							itf01g08940	Deoxyxylulose-5-phosphate synthase
							itf01g19880	fatty acid desaturase
							itf01g19900	fatty acid desaturase
							itf01g24990	dicarboxylate diiron protein, putative (Crd1)
							itf01g25460	sterol methyltransferase
							itf01g27250	hydroxymethylbilane synthase
							itf01g31600	ascorbate peroxidase
							itf02g01720	Cyclophilin-like peptidyl-prolyl cis-trans isomerase family protein
							itf02g13930	ADP glucose pyrophosphorylase
							itf02g15480	Cyclophilin-like peptidyl-prolyl cis-trans isomerase family protein
							itf02g21470	acyl carrier protein
							itf03g12570	cycloartenol synthase
							itf03g15480	Tetratricopeptide repeat (TPR)-like superfamily protein
							itf03g22310	cycloartenol synthase
							itf03g22340	cycloartenol synthase
							itf03g22360	cycloartenol synthase
							itf03g22370	cycloartenol synthase
							itf04g00990	Ribosomal L5P family protein
							itf04g03960	Ribosomal protein L3 family protein
							itf04g14700	Ribosomal L28 family
							itf04g14870	2Fe-2S ferredoxin-like superfamily protein
							itf04g20110	NAD(P)-binding Rossmann-fold superfamily protein
							itf04g22400	Ribosomal protein L6 family
							itf05g03070	sedoheptulose-bisphosphatase
							itf05g17230	homolog of Synechocystis YCF37
							itf05g24670	Oxidoreductase, zinc-binding dehydrogenase family protein
							itf06g17530	NDH-dependent cyclic electron flow
							itf06g18310	fatty acid biosynthesis
							itf06g21930	Ribosomal protein L31
							itf06g24690	ATP synthase delta-subunit gene
							itf08g05250	DUF3054 domain containing protein
							itf08g06110	Ribosomal protein L17 family protein
							itf08g15430	NAD(P)-binding Rossmann-fold superfamily protein
							itf09g05100	ATPase, F1 complex, gamma subunit protein
							itf09g16440	carotenoid cleavage dioxygenase
							itf09g25730	Chlorophyll A-B binding family protein
							itf10g01370	glyceraldehyde-3-phosphate dehydrogenase B subunit
							itf10g04600	sinapoylglucose
							itf10g25210	NAD(P)-binding Rossmann-fold superfamily protein
							itf11g06620	cytochrome P450, family 97, subfamily A, polypeptide
							itf11g07700	photosystem I light harvesting complex gene
							itf12g01830	PHYTOENE SYNTHASE
							itf12g26340	Tetratricopeptide repeat (TPR)-like superfamily protein
							itf13g01810	chloroplast thylakoid lumen protein
							itf13g07110	Ribosomal protein L19 family protein
							itf13g15480	Ribosomal protein S13/S18 family
							itf13g20440	S-adenosyl-L-methionine-dependent methyltransferases superfamily protein
							itf13g22730	Ribosomal protein PSRP-3/Ycf65
							itf14g01590	NDH-dependent cyclic electron flow
							itf14g17680	photosystem II reaction center PSB28 protein
							itf15g02750	Plastid-lipid associated protein PAP / fibrillin family protein
20	GO:0030003	cellular cation homeostasis	258	34	14.73	2.4e-09	itf00g18500	photosystem II subunit O-2
							itf01g07590	photosystem I subunit K
							itf02g03890	NDH dependent flow
							itf02g05640	delta tonoplast integral protein
							itf03g02760	photosystem II subunit O-2
							itf04g14340	vacuolar iron transporter
							itf04g28940	Thylakoid soluble phosphoprotein TSP9 domain containing protein
							itf05g06830	germin
							itf05g11900	glutamate receptor 2.8
							itf05g17200	photosystem II subunit O-2
							itf06g17520	delta tonoplast integral protein
							itf06g17530	NDH-dependent cyclic electron flow
							itf06g18140	germin-like protein
							itf06g26150	light-harvesting chlorophyll-protein complex I subunit A4
							itf07g16200	photosystem I subunit l
							itf09g06370	ethylene-forming enzyme
							itf09g09020	high cyclic electron flow
							itf10g16210	Calcium-binding EF-hand family protein
							itf11g07700	photosystem I light harvesting complex gene
							itf11g13720	Protein of unknown function (DUF1118)
							itf12g04660	natural resistance associated macrophage protein
							itf12g09640	conserved hypothetical protein
							itf12g14180	annexin
							itf12g23660	ferritin
							itf12g25060	BCL-2-associated athanogene
							itf12g26340	Tetratricopeptide repeat (TPR)-like superfamily protein
							itf12g27390	amino acid permease
							itf13g10150	membrane protein, putative
							itf13g12280	natural resistance associated macrophage protein
							itf14g01590	NDH-dependent cyclic electron flow
							itf14g12240	photosystem I subunit O
							itf14g15860	Thylakoid soluble phosphoprotein TSP9 domain containing protein
							itf14g17550	photosystem I subunit E-2
							itf15g07600	high cyclic electron flow
21	GO:0000226	microtubule cytoskeleton organization	366	56	20.89	1.9e-08	itf01g00210	BUB1-related (BUB1: budding uninhibited by benzymidazol 1)
							itf01g01170	conserved hypothetical protein
							itf01g01330	conserved hypothetical protein
							itf01g09860	P-loop containing nucleoside triphosphate hydrolases superfamily protein
							itf01g17610	glycosyl hydrolase 9A1
							itf01g26890	phragmoplast-associated kinesin-related protein, putative
							itf01g32970	P-loop containing nucleoside triphosphate hydrolases superfamily protein
							itf02g06370	IQ-domain
							itf02g26620	conserved hypothetical protein
							itf02g28170	ATP binding microtubule motor family protein
							itf03g01840	TPX2 (targeting protein for Xklp2) protein family
							itf03g04150	Di-glucose binding protein with Kinesin motor domain
							itf03g13190	EXORDIUM like
							itf03g24660	cyclin-dependent kinase B2;2
							itf04g02950	Protein of unknown function (DUF630 and DUF632)
							itf04g25490	conserved hypothetical protein
							itf04g25820	AUX/IAA transcriptional regulator family protein
							itf05g14110	Microtubule associated protein (MAP65/ASE1) family protein
							itf06g06210	early nodulin-like protein
							itf06g09130	SU(VAR)3-9 homolog
							itf06g14280	cyclin-dependent kinase B2;2
							itf07g01660	ubiquitin-conjugating enzyme
							itf07g04900	Plant protein of unknown function (DUF936)
							itf07g07330	Leucine-rich receptor-like protein kinase family protein
							itf07g17860	Kinase interacting (KIP1-like) family protein
							itf07g18690	cellulose synthase-like D5
							itf07g19200	DHHC-type zinc finger family protein
							itf07g23920	cyclin-dependent kinase B2;2
							itf08g04370	Tubulin/FtsZ family protein
							itf08g13220	Plant protein of unknown function (DUF936)
							itf09g13390	P-loop containing nucleoside triphosphate hydrolases superfamily protein
							itf09g16390	topoisomerase II
							itf10g16810	plasma-membrane associated cation-binding protein
							itf10g17440	SNF7 family protein
							itf11g00990	ataurora3
							itf11g02110	conserved hypothetical protein
							itf11g08790	IQ-domain
							itf11g09670	conserved hypothetical protein
							itf11g11380	ATP binding microtubule motor family protein
							itf12g18020	HMG (high mobility group) box protein
							itf12g24690	EXORDIUM like
							itf13g03470	GRAS family transcription factor	GRAS
							itf13g04220	Cell cycle regulated microtubule associated protein
							itf13g14790	P-loop containing nucleoside triphosphate hydrolases superfamily protein
							itf13g15140	syntaxin of plants
							itf13g15220	AUX/IAA transcriptional regulator family protein
							itf13g18660	ARM repeat superfamily protein
							itf13g19600	NPK1-related protein kinase
							itf13g19880	C-8 sterol isomerases
							itf13g20060	Tesmin/TSO1-like CXC domain-containing protein	CPP
							itf13g20620	AUX/IAA transcriptional regulator family protein
							itf14g14940	P-loop containing nucleoside triphosphate hydrolases superfamily protein
							itf14g15780	Plant protein of unknown function (DUF641)
							itf15g03600	P-loop nucleoside triphosphate hydrolases superfamily protein with CH (Calponin Homology) domain
							itf15g09620	cyclin-dependent kinase B2;2
							itf15g11910	cyclin family
22	GO:0015979	photosynthesis	416	109	23.74	2.1e-08	itf00g07340	photosystem I reaction center subunit PSI-N, chloroplast, putative / PSI-N, putative (PSAN)
							itf00g11360	NAD(P)H:plastoquinone dehydrogenase complex subunit O
							itf00g18500	photosystem II subunit O-2
							itf00g21250	light harvesting complex of photosystem II
							itf00g34940	Ribosomal protein S13/S18 family
							itf01g02460	2Fe-2S ferredoxin-like superfamily protein
							itf01g07590	photosystem I subunit K
							itf01g19880	fatty acid desaturase
							itf01g19900	fatty acid desaturase
							itf01g21390	photosystem I light harvesting complex gene
							itf01g22880	cytochrome b6f complex subunit (petM), putative
							itf01g24990	dicarboxylate diiron protein, putative (Crd1)
							itf01g27250	hydroxymethylbilane synthase
							itf01g27380	enzyme binding;tetrapyrrole binding
							itf01g31600	ascorbate peroxidase
							itf01g35010	ATP-dependent protease La (LON) domain protein
							itf02g02800	Protein of unknown function (DUF1118)
							itf02g03670	Pyridine nucleotide-disulphide oxidoreductase family protein
							itf02g03680	Pyridine nucleotide-disulphide oxidoreductase family protein
							itf02g03890	NDH dependent flow
							itf02g08730	photosystem I light harvesting complex gene
							itf02g10650	photosystem II light harvesting complex gene 2.3
							itf02g14020	photosystem I light harvesting complex gene
							itf02g21470	acyl carrier protein
							itf03g00720	carbonic anhydrase
							itf03g02760	photosystem II subunit O-2
							itf03g07980	Ribulose bisphosphate carboxylase (small chain) family protein
							itf03g14040	WRKY DNA-binding protein	WRKY
							itf03g15480	Tetratricopeptide repeat (TPR)-like superfamily protein
							itf03g23790	Photosystem II reaction center PsbP family protein
							itf04g03960	Ribosomal protein L3 family protein
							itf04g14650	photosystem I subunit D-1
							itf04g22400	Ribosomal protein L6 family
							itf04g25860	photosystem II reaction center W
							itf04g28940	Thylakoid soluble phosphoprotein TSP9 domain containing protein
							itf05g03070	sedoheptulose-bisphosphatase
							itf05g06830	germin
							itf05g17200	photosystem II subunit O-2
							itf05g25420	light-harvesting chlorophyll B-binding protein
							itf06g10700	photosystem I light harvesting complex gene
							itf06g13530	Chlorophyll A-B binding family protein
							itf06g15340	photosystem II subunit R
							itf06g17530	NDH-dependent cyclic electron flow
							itf06g18310	fatty acid biosynthesis
							itf06g20510	phosphoribulokinase
							itf06g21520	DnaJ/Hsp40 cysteine-rich domain superfamily protein
							itf06g21930	Ribosomal protein L31
							itf06g22820	photosystem I light harvesting complex gene
							itf06g24690	ATP synthase delta-subunit gene
							itf06g26150	light-harvesting chlorophyll-protein complex I subunit A4
							itf07g03240	light harvesting complex of photosystem II
							itf07g04110	photosystem II BY
							itf07g12860	Acyl-CoA N-acyltransferases (NAT) superfamily protein
							itf07g16200	photosystem I subunit l
							itf07g23880	Photosystem II reaction center PsbP family protein
							itf08g01680	Single hybrid motif superfamily protein
							itf08g02370	Protein of unknown function (DUF3464)
							itf08g04940	salt tolerance zinc finger	C2H2
							itf08g12400	chlororespiratory reduction
							itf08g15430	NAD(P)-binding Rossmann-fold superfamily protein
							itf09g01460	cytochrome b6f complex subunit (petM), putative
							itf09g05100	ATPase, F1 complex, gamma subunit protein
							itf09g08310	photosystem II subunit P-1
							itf09g09020	high cyclic electron flow
							itf09g09240	light harvesting complex photosystem II
							itf09g11910	magnesium-chelatase subunit chlH, chloroplast, putative / Mg-protoporphyrin IX chelatase, putative (CHLH)
							itf09g12190	Rhodanese/Cell cycle control phosphatase superfamily protein
							itf09g25730	Chlorophyll A-B binding family protein
							itf10g01370	glyceraldehyde-3-phosphate dehydrogenase B subunit
							itf10g01470	photosynthetic electron transfer C
							itf10g03860	chlorophyll A/B binding protein
							itf10g03870	chlorophyll A/B binding protein
							itf10g03880	light-harvesting chlorophyll-protein complex II subunit B1
							itf10g03890	chlorophyll A/B binding protein
							itf10g03900	light-harvesting chlorophyll-protein complex II subunit B1
							itf10g03910	chlorophyll A/B binding protein
							itf10g17330	photosystem I subunit F
							itf10g18310	chlorophyll A/B binding protein
							itf10g20840	photosystem II subunit QA
							itf10g22630	light harvesting complex photosystem II subunit
							itf10g23460	pyrophosphorylase
							itf10g24700	NAD(P)-binding Rossmann-fold superfamily protein
							itf11g04700	photosystem II family protein
							itf11g07700	photosystem I light harvesting complex gene
							itf11g09420	photosystem I subunit H-1
							itf11g15740	glyceraldehyde 3-phosphate dehydrogenase A subunit
							itf11g21620	photosystem I P subunit
							itf12g07270	carbonic anhydrase
							itf12g10840	light harvesting complex photosystem II
							itf12g20540	Lycopene beta/epsilon cyclase protein
							itf12g23660	ferritin
							itf12g24160	Transcriptional coactivator/pterin dehydratase
							itf12g26340	Tetratricopeptide repeat (TPR)-like superfamily protein
							itf12g26850	rubredoxin family protein
							itf12g27560	photosystem I reaction center subunit PSI-N, chloroplast, putative / PSI-N, putative (PSAN)
							itf13g01810	chloroplast thylakoid lumen protein
							itf13g15480	Ribosomal protein S13/S18 family
							itf13g17320	photosystem I light harvesting complex gene
							itf13g19620	ADP glucose pyrophosphorylase large subunit
							itf14g01590	NDH-dependent cyclic electron flow
							itf14g12240	photosystem I subunit O
							itf14g15580	plastid transcriptionally active
							itf14g15860	Thylakoid soluble phosphoprotein TSP9 domain containing protein
							itf14g17550	photosystem I subunit E-2
							itf14g17680	photosystem II reaction center PSB28 protein
							itf15g07600	high cyclic electron flow
							itf15g08060	rubisco activase
							itf15g11020	Rubredoxin-like superfamily protein
							itf15g19200	ATPase, F0 complex, subunit B/B', bacterial/chloroplast
23	GO:0051567	histone H3-K9 methylation	250	41	14.27	1.8e-07	itf01g09860	P-loop containing nucleoside triphosphate hydrolases superfamily protein
							itf01g19570	Dynamin related protein 5A
							itf01g32970	P-loop containing nucleoside triphosphate hydrolases superfamily protein
							itf01g34670	conserved hypothetical protein
							itf02g02160	transducin family protein / WD-40 repeat family protein
							itf02g02840	RPA70-kDa subunit B
							itf02g08830	alpha/beta-Hydrolases superfamily protein
							itf02g26620	conserved hypothetical protein
							itf03g01840	TPX2 (targeting protein for Xklp2) protein family
							itf03g04150	Di-glucose binding protein with Kinesin motor domain
							itf03g06750	Tetratricopeptide repeat (TPR)-like superfamily protein
							itf03g13430	structural maintenance of chromosomes
							itf04g10400	conserved hypothetical protein
							itf05g14110	Microtubule associated protein (MAP65/ASE1) family protein
							itf05g17860	DNA-directed DNA polymerases
							itf06g09130	SU(VAR)3-9 homolog
							itf06g25760	RPA70-kDa subunit B
							itf07g07330	Leucine-rich receptor-like protein kinase family protein
							itf07g19200	DHHC-type zinc finger family protein
							itf07g23780	Minichromosome maintenance (MCM2/3/5) family protein
							itf09g13390	P-loop containing nucleoside triphosphate hydrolases superfamily protein
							itf09g16390	topoisomerase II
							itf10g04020	Minichromosome maintenance (MCM2/3/5) family protein
							itf10g17440	SNF7 family protein
							itf11g00990	ataurora3
							itf11g09670	conserved hypothetical protein
							itf11g14600	chromomethylase
							itf12g02340	CYCLIN B2;4
							itf12g02610	Tetratricopeptide repeat (TPR)-like superfamily protein
							itf12g23920	E2F target gene
							itf13g04220	Cell cycle regulated microtubule associated protein
							itf13g14790	P-loop containing nucleoside triphosphate hydrolases superfamily protein
							itf13g16450	minichromosome maintenance (MCM2/3/5) family protein
							itf13g19600	NPK1-related protein kinase
							itf13g19880	C-8 sterol isomerases
							itf13g20060	Tesmin/TSO1-like CXC domain-containing protein	CPP
							itf14g08740	Minichromosome maintenance (MCM2/3/5) family protein
							itf15g03600	P-loop nucleoside triphosphate hydrolases superfamily protein with CH (Calponin Homology) domain
							itf15g10010	Minichromosome maintenance (MCM2/3/5) family protein
							itf15g10100	CYCLIN B2;4
							itf15g21890	Protein of unknown function (DUF630 and DUF632)
24	GO:0070838	divalent metal ion transport	363	47	20.72	1.9e-07	itf00g18500	photosystem II subunit O-2
							itf01g07590	photosystem I subunit K
							itf01g10570	Nucleotide-diphospho-sugar transferases superfamily protein
							itf02g03890	NDH dependent flow
							itf02g05640	delta tonoplast integral protein
							itf03g02760	photosystem II subunit O-2
							itf03g17200	Nucleotide-diphospho-sugar transferases superfamily protein
							itf04g04750	Cellulose synthase family protein
							itf04g27850	Phototropic-responsive NPH3 family protein
							itf04g28940	Thylakoid soluble phosphoprotein TSP9 domain containing protein
							itf05g03710	sterol-4alpha-methyl oxidase 1-1
							itf05g06830	germin
							itf05g17200	photosystem II subunit O-2
							itf06g00080	gamma tonoplast intrinsic protein
							itf06g17520	delta tonoplast integral protein
							itf06g17530	NDH-dependent cyclic electron flow
							itf06g18140	germin-like protein
							itf06g26150	light-harvesting chlorophyll-protein complex I subunit A4
							itf07g16200	photosystem I subunit l
							itf07g20370	gamma tonoplast intrinsic protein
							itf08g09020	BCL-2-associated athanogene
							itf09g06370	ethylene-forming enzyme
							itf09g09020	high cyclic electron flow
							itf09g14430	gamma tonoplast intrinsic protein
							itf10g16810	plasma-membrane associated cation-binding protein
							itf10g22630	light harvesting complex photosystem II subunit
							itf11g07700	photosystem I light harvesting complex gene
							itf11g13720	Protein of unknown function (DUF1118)
							itf12g00710	Pollen Ole e 1 allergen and extensin family protein
							itf12g04660	natural resistance associated macrophage protein
							itf12g05880	COBRA-like extracellular glycosyl-phosphatidyl inositol-anchored protein family
							itf12g09640	conserved hypothetical protein
							itf12g14180	annexin
							itf12g18350	vacuolar ATP synthase subunit E1
							itf12g25060	BCL-2-associated athanogene
							itf12g26340	Tetratricopeptide repeat (TPR)-like superfamily protein
							itf12g27390	amino acid permease
							itf13g10150	membrane protein, putative
							itf13g12280	natural resistance associated macrophage protein
							itf14g01590	NDH-dependent cyclic electron flow
							itf14g12240	photosystem I subunit O
							itf14g13680	gamma tonoplast intrinsic protein
							itf14g15860	Thylakoid soluble phosphoprotein TSP9 domain containing protein
							itf14g17550	photosystem I subunit E-2
							itf14g19670	Pectin lyase-like superfamily protein
							itf15g00430	methionine adenosyltransferase
							itf15g07600	high cyclic electron flow
25	GO:0035304	regulation of protein dephosphorylation	186	32	10.62	3.5e-06	itf00g07340	photosystem I reaction center subunit PSI-N, chloroplast, putative / PSI-N, putative (PSAN)
							itf00g18500	photosystem II subunit O-2
							itf00g34940	Ribosomal protein S13/S18 family
							itf01g35010	ATP-dependent protease La (LON) domain protein
							itf02g03670	Pyridine nucleotide-disulphide oxidoreductase family protein
							itf02g03680	Pyridine nucleotide-disulphide oxidoreductase family protein
							itf02g12770	Thioredoxin superfamily protein
							itf03g02760	photosystem II subunit O-2
							itf03g14040	WRKY DNA-binding protein	WRKY
							itf04g09570	Leucine-rich repeat (LRR) family protein
							itf04g14650	photosystem I subunit D-1
							itf04g22470	Leucine-rich repeat (LRR) family protein
							itf04g22480	Leucine-rich repeat (LRR) family protein
							itf04g22840	Leucine-rich repeat (LRR) family protein
							itf05g03070	sedoheptulose-bisphosphatase
							itf05g17200	photosystem II subunit O-2
							itf06g20510	phosphoribulokinase
							itf06g21520	DnaJ/Hsp40 cysteine-rich domain superfamily protein
							itf07g04110	photosystem II BY
							itf09g05100	ATPase, F1 complex, gamma subunit protein
							itf09g09020	high cyclic electron flow
							itf10g20840	photosystem II subunit QA
							itf10g22630	light harvesting complex photosystem II subunit
							itf11g04700	photosystem II family protein
							itf11g21620	photosystem I P subunit
							itf12g09820	receptor lectin kinase
							itf12g24160	Transcriptional coactivator/pterin dehydratase
							itf12g27560	photosystem I reaction center subunit PSI-N, chloroplast, putative / PSI-N, putative (PSAN)
							itf13g15480	Ribosomal protein S13/S18 family
							itf14g12240	photosystem I subunit O
							itf15g07600	high cyclic electron flow
							itf15g19200	ATPase, F0 complex, subunit B/B', bacterial/chloroplast
26	GO:0016126	sterol biosynthetic process	261	39	14.9	5.8e-06	itf01g02830	SKU5 similar
							itf01g08250	TPX2 (targeting protein for Xklp2) protein family
							itf01g25460	sterol methyltransferase
							itf01g31670	Phosphate-responsive 1 family protein
							itf01g31700	Phosphate-responsive 1 family protein
							itf01g32890	FAD/NAD(P)-binding oxidoreductase family protein
							itf02g10730	FASCICLIN-like arabinoogalactan
							itf03g12570	cycloartenol synthase
							itf03g12580	lanosterol synthase
							itf03g22310	cycloartenol synthase
							itf03g22340	cycloartenol synthase
							itf03g22360	cycloartenol synthase
							itf03g22370	cycloartenol synthase
							itf03g30660	LOB domain-containing protein	LOB
							itf04g04750	Cellulose synthase family protein
							itf04g25790	Pyruvate kinase family protein
							itf04g29310	sterol 4-alpha-methyl-oxidase 2-1
							itf05g03710	sterol-4alpha-methyl oxidase 1-1
							itf05g10510	Phosphate-responsive 1 family protein
							itf07g01900	dicarboxylate transporter
							itf07g04280	O-fucosyltransferase family protein
							itf07g13280	nitrate transporter 1.1
							itf08g03240	glycosyl hydrolase 9B7
							itf08g13590	beta-6 tubulin
							itf09g11060	beta-6 tubulin
							itf10g00970	SKU5 similar
							itf10g04310	lupeol synthase
							itf10g14480	early nodulin-like protein
							itf10g17340	cell elongation protein / DWARF1 / DIMINUTO (DIM)
							itf10g25170	squalene synthase
							itf11g05820	FASCICLIN-like arabinoogalactan
							itf11g21630	O-methyltransferase
							itf12g06460	early nodulin-like protein
							itf12g14180	annexin
							itf12g18440	Disease resistance-responsive (dirigent-like protein) family protein
							itf13g12080	like AUX1
							itf13g15140	syntaxin of plants
							itf14g05000	tryptophan aminotransferase of Arabidopsis
							itf15g09220	SKU5 similar
27	GO:0009744	response to sucrose	329	45	18.78	7.9e-06	itf00g21250	light harvesting complex of photosystem II
							itf00g65750	conserved hypothetical protein
							itf01g02460	2Fe-2S ferredoxin-like superfamily protein
							itf01g11240	PEBP (phosphatidylethanolamine-binding protein) family protein
							itf01g11420	conserved hypothetical protein
							itf01g13950	glutamine synthetase
							itf01g20280	phosphoenolpyruvate carboxylase
							itf01g21660	Plant basic secretory protein (BSP) family protein
							itf01g26640	Chalcone and stilbene synthase family protein
							itf02g08730	photosystem I light harvesting complex gene
							itf02g10650	photosystem II light harvesting complex gene 2.3
							itf02g13930	ADP glucose pyrophosphorylase
							itf02g18010	Plant protein of unknown function (DUF868)
							itf02g21470	acyl carrier protein
							itf03g01310	Integrase-type DNA-binding superfamily protein	AP2/ERF-AP2
							itf03g07050	Lactoylglutathione lyase / glyoxalase I family protein
							itf03g22690	UDP-glucose:flavonoid 3-o-glucosyltransferase
							itf04g15560	glutamine synthetase
							itf04g23080	Protein of Unknown Function (DUF239)
							itf05g18140	alpha/beta-Hydrolases superfamily protein
							itf05g23570	Rhodanese/Cell cycle control phosphatase superfamily protein
							itf05g24000	Lactoylglutathione lyase / glyoxalase I family protein
							itf06g15340	photosystem II subunit R
							itf06g17640	pleiotropic drug resistance
							itf06g24840	one-helix protein
							itf06g26090	fucosyltransferase
							itf06g26100	fucosyltransferase
							itf06g26250	Gibberellin-regulated family protein
							itf07g03240	light harvesting complex of photosystem II
							itf07g23270	heptahelical transmembrane protein2
							itf09g04210	Lactoylglutathione lyase / glyoxalase I family protein
							itf09g08310	photosystem II subunit P-1
							itf09g09240	light harvesting complex photosystem II
							itf09g21780	NAD(P)-binding Rossmann-fold superfamily protein
							itf10g00890	Cupredoxin superfamily protein
							itf10g01370	glyceraldehyde-3-phosphate dehydrogenase B subunit
							itf10g20840	photosystem II subunit QA
							itf10g21930	Lactoylglutathione lyase / glyoxalase I family protein
							itf11g03010	rhamnose biosynthesis
							itf11g07700	photosystem I light harvesting complex gene
							itf11g15740	glyceraldehyde 3-phosphate dehydrogenase A subunit
							itf12g04500	Carbohydrate-binding protein
							itf12g10840	light harvesting complex photosystem II
							itf15g01290	PEBP (phosphatidylethanolamine-binding protein) family protein
							itf15g08060	rubisco activase
28	GO:0051726	regulation of cell cycle	417	59	23.8	1.2e-05	itf01g00210	BUB1-related (BUB1: budding uninhibited by benzymidazol 1)
							itf01g09860	P-loop containing nucleoside triphosphate hydrolases superfamily protein
							itf01g19570	Dynamin related protein 5A
							itf01g22710	Cyclin-dependent kinase inhibitor family protein
							itf01g24800	Cyclin family protein
							itf01g25460	sterol methyltransferase
							itf01g32970	P-loop containing nucleoside triphosphate hydrolases superfamily protein
							itf01g34670	conserved hypothetical protein
							itf02g02160	transducin family protein / WD-40 repeat family protein
							itf02g02840	RPA70-kDa subunit B
							itf02g26620	conserved hypothetical protein
							itf03g06070	Cyclin B2;3
							itf03g06750	Tetratricopeptide repeat (TPR)-like superfamily protein
							itf03g13430	structural maintenance of chromosomes
							itf03g13720	cyclin p4;1
							itf03g18240	Mnd1 family protein
							itf03g24660	cyclin-dependent kinase B2;2
							itf04g10400	conserved hypothetical protein
							itf04g25500	cyclin p1;1
							itf05g14110	Microtubule associated protein (MAP65/ASE1) family protein
							itf05g17860	DNA-directed DNA polymerases
							itf05g27430	cyclin b3;1
							itf06g03060	mitotic-like cyclin 3B from Arabidopsis
							itf06g08580	Ferritin/ribonucleotide reductase-like family protein
							itf06g09130	SU(VAR)3-9 homolog
							itf06g14280	cyclin-dependent kinase B2;2
							itf06g22550	OBF binding protein	C2C2-Dof
							itf06g25760	RPA70-kDa subunit B
							itf07g01170	Cyclin B1;4
							itf07g15270	cell division control
							itf07g23780	Minichromosome maintenance (MCM2/3/5) family protein
							itf07g23920	cyclin-dependent kinase B2;2
							itf08g09970	GRAS family transcription factor	GRAS
							itf08g18010	DNA-binding HORMA family protein
							itf09g02160	CYCLIN A3;4
							itf09g10150	cyclin-dependent kinase B1;2
							itf09g13390	P-loop containing nucleoside triphosphate hydrolases superfamily protein
							itf09g16390	topoisomerase II
							itf10g04020	Minichromosome maintenance (MCM2/3/5) family protein
							itf10g24280	Cyclin-dependent kinase inhibitor family protein
							itf11g01600	cyclin p4;1
							itf11g09670	conserved hypothetical protein
							itf11g14600	chromomethylase
							itf12g02340	CYCLIN B2;4
							itf12g02610	Tetratricopeptide repeat (TPR)-like superfamily protein
							itf12g04740	CYCLIN D3;3
							itf12g19870	MAP kinase kinase
							itf12g23920	E2F target gene
							itf13g16450	minichromosome maintenance (MCM2/3/5) family protein
							itf13g19600	NPK1-related protein kinase
							itf13g19880	C-8 sterol isomerases
							itf13g22540	NAC (No Apical Meristem) domain transcriptional regulator superfamily protein	NAC
							itf14g08740	Minichromosome maintenance (MCM2/3/5) family protein
							itf15g05850	High mobility group B protein
							itf15g08290	ATP binding microtubule motor family protein
							itf15g09620	cyclin-dependent kinase B2;2
							itf15g10100	CYCLIN B2;4
							itf15g21090	cell division control
							itf15g22340	cyclin a2;1
29	GO:0016117	carotenoid biosynthetic process	156	29	8.9	1.4e-05	itf01g00970	alpha/beta-Hydrolases superfamily protein
							itf01g02890	Glycine cleavage T-protein family
							itf01g05440	P-loop containing nucleoside triphosphate hydrolases superfamily protein
							itf01g08940	Deoxyxylulose-5-phosphate synthase
							itf01g19340	COP1-interacting protein
							itf01g19880	fatty acid desaturase
							itf01g19900	fatty acid desaturase
							itf01g27380	enzyme binding;tetrapyrrole binding
							itf02g07060	Thioredoxin superfamily protein
							itf03g12570	cycloartenol synthase
							itf03g15480	Tetratricopeptide repeat (TPR)-like superfamily protein
							itf03g22310	cycloartenol synthase
							itf03g22340	cycloartenol synthase
							itf03g22360	cycloartenol synthase
							itf03g22370	cycloartenol synthase
							itf04g20110	NAD(P)-binding Rossmann-fold superfamily protein
							itf05g24670	Oxidoreductase, zinc-binding dehydrogenase family protein
							itf06g18310	fatty acid biosynthesis
							itf08g15430	NAD(P)-binding Rossmann-fold superfamily protein
							itf09g09020	high cyclic electron flow
							itf09g16440	carotenoid cleavage dioxygenase
							itf10g25210	NAD(P)-binding Rossmann-fold superfamily protein
							itf11g06620	cytochrome P450, family 97, subfamily A, polypeptide
							itf12g01830	PHYTOENE SYNTHASE
							itf12g20540	Lycopene beta/epsilon cyclase protein
							itf12g26340	Tetratricopeptide repeat (TPR)-like superfamily protein
							itf13g01810	chloroplast thylakoid lumen protein
							itf14g15580	plastid transcriptionally active
							itf15g07600	high cyclic electron flow
30	GO:0009409	response to cold	879	70	50.17	2.8e-05	itf01g13950	glutamine synthetase
							itf01g23360	syntaxin of plants
							itf01g27250	hydroxymethylbilane synthase
							itf02g11400	Peroxidase superfamily protein
							itf02g12770	Thioredoxin superfamily protein
							itf03g00720	carbonic anhydrase
							itf03g08910	xyloglucan endotransglucosylase/hydrolase
							itf03g14040	WRKY DNA-binding protein	WRKY
							itf03g14680	phosphatase 2C5
							itf03g15480	Tetratricopeptide repeat (TPR)-like superfamily protein
							itf03g26900	Peroxidase superfamily protein
							itf04g07500	indole-3-acetic acid
							itf04g15560	glutamine synthetase
							itf04g29110	tubulin beta
							itf05g03070	sedoheptulose-bisphosphatase
							itf05g06830	germin
							itf05g16600	PLC-like phosphodiesterases superfamily protein
							itf05g24670	Oxidoreductase, zinc-binding dehydrogenase family protein
							itf06g00080	gamma tonoplast intrinsic protein
							itf06g01520	Glyoxalase/Bleomycin resistance protein/Dioxygenase superfamily protein
							itf06g14940	organic cation/carnitine transporter
							itf06g16440	calmodulin-domain protein kinase
							itf06g18310	fatty acid biosynthesis
							itf06g20510	phosphoribulokinase
							itf06g24690	ATP synthase delta-subunit gene
							itf07g08140	NAD(P)-binding Rossmann-fold superfamily protein
							itf07g20370	gamma tonoplast intrinsic protein
							itf08g04940	salt tolerance zinc finger	C2H2
							itf08g13590	beta-6 tubulin
							itf08g13610	tubulin beta
							itf09g05280	thiazole biosynthetic enzyme, chloroplast (ARA6) (THI1) (THI4)
							itf09g08310	photosystem II subunit P-1
							itf09g09020	high cyclic electron flow
							itf09g10690	20S proteasome alpha subunit G1
							itf09g11060	beta-6 tubulin
							itf09g14430	gamma tonoplast intrinsic protein
							itf09g23530	SAUR-like auxin-responsive protein family
							itf09g23590	SAUR-like auxin-responsive protein family
							itf09g23610	SAUR-like auxin-responsive protein family
							itf09g23750	SAUR-like auxin-responsive protein family
							itf09g23990	SAUR-like auxin-responsive protein family
							itf09g24000	SAUR-like auxin-responsive protein family
							itf09g24010	SAUR-like auxin-responsive protein family
							itf09g24150	SAUR-like auxin-responsive protein family
							itf09g24220	SAUR-like auxin-responsive protein family
							itf10g01370	glyceraldehyde-3-phosphate dehydrogenase B subunit
							itf10g01470	photosynthetic electron transfer C
							itf10g16810	plasma-membrane associated cation-binding protein
							itf10g23460	pyrophosphorylase
							itf10g25300	SAUR-like auxin-responsive protein family
							itf11g15740	glyceraldehyde 3-phosphate dehydrogenase A subunit
							itf12g02630	Glycosyl hydrolase family 38 protein
							itf12g07270	carbonic anhydrase
							itf12g14180	annexin
							itf12g18350	vacuolar ATP synthase subunit E1
							itf12g23490	Plant protein of unknown function (DUF828)
							itf12g25390	tubulin beta
							itf13g01810	chloroplast thylakoid lumen protein
							itf13g09940	ATP binding cassette subfamily B19
							itf13g20630	indole-3-acetic acid
							itf14g09470	hexokinase-like
							itf14g13680	gamma tonoplast intrinsic protein
							itf14g15610	tubulin beta
							itf14g18320	indole-3-acetic acid
							itf15g07600	high cyclic electron flow
							itf15g08060	rubisco activase
							itf15g19200	ATPase, F0 complex, subunit B/B', bacterial/chloroplast
							itf15g21090	cell division control
							itf15g21870	BURP domain-containing protein
							itf15g21880	BURP domain-containing protein
31	GO:0010389	regulation of G2/M transition of mitotic...	85	19	4.85	3.2e-05	itf01g19570	Dynamin related protein 5A
							itf01g32970	P-loop containing nucleoside triphosphate hydrolases superfamily protein
							itf01g34670	conserved hypothetical protein
							itf02g02160	transducin family protein / WD-40 repeat family protein
							itf02g02840	RPA70-kDa subunit B
							itf03g13430	structural maintenance of chromosomes
							itf03g24660	cyclin-dependent kinase B2;2
							itf05g14110	Microtubule associated protein (MAP65/ASE1) family protein
							itf05g17860	DNA-directed DNA polymerases
							itf06g03060	mitotic-like cyclin 3B from Arabidopsis
							itf06g14280	cyclin-dependent kinase B2;2
							itf06g25760	RPA70-kDa subunit B
							itf07g23780	Minichromosome maintenance (MCM2/3/5) family protein
							itf07g23920	cyclin-dependent kinase B2;2
							itf12g19870	MAP kinase kinase
							itf13g19880	C-8 sterol isomerases
							itf15g05850	High mobility group B protein
							itf15g08290	ATP binding microtubule motor family protein
							itf15g09620	cyclin-dependent kinase B2;2
32	GO:0080086	stamen filament development	14	8	0.8	3.2e-05	itf02g26320	indole-3-acetic acid inducible
							itf09g23540	SAUR-like auxin-responsive protein family
							itf09g23600	SAUR-like auxin-responsive protein family
							itf09g23620	SAUR-like auxin-responsive protein family
							itf09g23640	SAUR-like auxin-responsive protein family
							itf09g23780	SAUR-like auxin-responsive protein family
							itf09g23960	SAUR-like auxin-responsive protein family
							itf09g23980	SAUR-like auxin-responsive protein family
33	GO:0009926	auxin polar transport	179	26	10.22	5.1e-05	itf01g02890	Glycine cleavage T-protein family
							itf01g26640	Chalcone and stilbene synthase family protein
							itf01g35030	Walls Are Thin
							itf02g05870	GDSL-like Lipase/Acylhydrolase superfamily protein
							itf04g04750	Cellulose synthase family protein
							itf04g07500	indole-3-acetic acid
							itf04g08970	Pectin lyase-like superfamily protein
							itf05g02220	Leucine-rich repeat protein kinase family protein
							itf06g08860	Pollen Ole e 1 allergen and extensin family protein
							itf08g03240	glycosyl hydrolase 9B7
							itf08g07100	Ribosomal L18p/L5e family protein
							itf08g09910	polygalacturonase
							itf09g07610	O-Glycosyl hydrolases family 17 protein
							itf09g23540	SAUR-like auxin-responsive protein family
							itf09g23600	SAUR-like auxin-responsive protein family
							itf09g23620	SAUR-like auxin-responsive protein family
							itf09g23640	SAUR-like auxin-responsive protein family
							itf09g23780	SAUR-like auxin-responsive protein family
							itf09g23960	SAUR-like auxin-responsive protein family
							itf09g23980	SAUR-like auxin-responsive protein family
							itf11g02350	Auxin efflux carrier family protein
							itf12g05880	COBRA-like extracellular glycosyl-phosphatidyl inositol-anchored protein family
							itf13g09940	ATP binding cassette subfamily B19
							itf13g12080	like AUX1
							itf13g20630	indole-3-acetic acid
							itf14g18320	indole-3-acetic acid
34	GO:0009828	plant-type cell wall loosening	57	15	3.25	5.8e-05	itf00g25340	expansin A8
							itf02g12230	expansin B3
							itf02g13710	xyloglucan endotransglucosylase/hydrolase
							itf03g14120	expansin A10
							itf04g29540	expansin A4
							itf05g02260	expansin A8
							itf05g02270	expansin A10
							itf05g16030	expansin A10
							itf05g19660	expansin-like A1
							itf07g22040	expansin A10
							itf09g25500	expansin-like B1
							itf12g09490	expansin A9
							itf13g07340	expansin-like B1
							itf13g11300	expansin-like B1
							itf14g15420	expansin A4
35	GO:0009768	photosynthesis, light harvesting in phot...	5	5	0.29	7.3e-05	itf02g08730	photosystem I light harvesting complex gene
							itf06g10700	photosystem I light harvesting complex gene
							itf06g22820	photosystem I light harvesting complex gene
							itf13g17320	photosystem I light harvesting complex gene
							itf14g12240	photosystem I subunit O
36	GO:0009740	gibberellic acid mediated signaling path...	130	20	7.42	0.00011	itf01g15860	Integrase-type DNA-binding superfamily protein	AP2/ERF-ERF
							itf01g34630	C2H2-like zinc finger protein	C2H2
							itf02g13710	xyloglucan endotransglucosylase/hydrolase
							itf02g19410	zinc finger protein	C2H2
							itf03g03780	homeobox protein	zf-HD
							itf03g07510	BR enhanced expression	bHLH
							itf04g26810	phytochrome interacting factor 3-like	bHLH
							itf06g00080	gamma tonoplast intrinsic protein
							itf06g26250	Gibberellin-regulated family protein
							itf07g20370	gamma tonoplast intrinsic protein
							itf08g13590	beta-6 tubulin
							itf09g11060	beta-6 tubulin
							itf09g14430	gamma tonoplast intrinsic protein
							itf10g10870	conserved hypothetical protein
							itf11g02530	response regulator
							itf11g09620	gibberellin 3-oxidase
							itf11g13160	GAST1 protein homolog
							itf12g24950	2-oxoglutarate (2OG) and Fe(II)-dependent oxygenase superfamily protein
							itf14g13680	gamma tonoplast intrinsic protein
							itf15g04350	response regulator
37	GO:0016572	histone phosphorylation	82	18	4.68	0.0002	itf01g32970	P-loop containing nucleoside triphosphate hydrolases superfamily protein
							itf02g28170	ATP binding microtubule motor family protein
							itf03g04150	Di-glucose binding protein with Kinesin motor domain
							itf03g10060	Putative WEB family protein At1g65010, chloroplastic
							itf04g25490	conserved hypothetical protein
							itf05g14110	Microtubule associated protein (MAP65/ASE1) family protein
							itf05g17980	end binding protein 1C
							itf06g09130	SU(VAR)3-9 homolog
							itf08g18010	DNA-binding HORMA family protein
							itf09g16390	topoisomerase II
							itf09g26060	Pectin lyase-like superfamily protein
							itf10g17440	SNF7 family protein
							itf11g00990	ataurora3
							itf11g11380	ATP binding microtubule motor family protein
							itf11g14600	chromomethylase
							itf12g18020	HMG (high mobility group) box protein
							itf13g19600	NPK1-related protein kinase
							itf15g11910	cyclin family
38	GO:0006306	DNA methylation	268	36	15.3	0.0002	itf01g09860	P-loop containing nucleoside triphosphate hydrolases superfamily protein
							itf01g19570	Dynamin related protein 5A
							itf01g32970	P-loop containing nucleoside triphosphate hydrolases superfamily protein
							itf02g02160	transducin family protein / WD-40 repeat family protein
							itf02g02840	RPA70-kDa subunit B
							itf02g26620	conserved hypothetical protein
							itf03g01840	TPX2 (targeting protein for Xklp2) protein family
							itf03g04150	Di-glucose binding protein with Kinesin motor domain
							itf03g06750	Tetratricopeptide repeat (TPR)-like superfamily protein
							itf03g13430	structural maintenance of chromosomes
							itf03g18240	Mnd1 family protein
							itf04g10400	conserved hypothetical protein
							itf05g17860	DNA-directed DNA polymerases
							itf06g09130	SU(VAR)3-9 homolog
							itf06g25760	RPA70-kDa subunit B
							itf07g07330	Leucine-rich receptor-like protein kinase family protein
							itf07g23780	Minichromosome maintenance (MCM2/3/5) family protein
							itf09g13390	P-loop containing nucleoside triphosphate hydrolases superfamily protein
							itf09g16390	topoisomerase II
							itf10g04020	Minichromosome maintenance (MCM2/3/5) family protein
							itf10g17440	SNF7 family protein
							itf11g09670	conserved hypothetical protein
							itf11g14600	chromomethylase
							itf12g02340	CYCLIN B2;4
							itf12g02610	Tetratricopeptide repeat (TPR)-like superfamily protein
							itf12g23920	E2F target gene
							itf13g00620	DNA glycosylase superfamily protein
							itf13g16450	minichromosome maintenance (MCM2/3/5) family protein
							itf13g19600	NPK1-related protein kinase
							itf13g19880	C-8 sterol isomerases
							itf13g20060	Tesmin/TSO1-like CXC domain-containing protein	CPP
							itf14g08740	Minichromosome maintenance (MCM2/3/5) family protein
							itf14g18350	histone H2A
							itf15g10010	Minichromosome maintenance (MCM2/3/5) family protein
							itf15g10100	CYCLIN B2;4
							itf15g21890	Protein of unknown function (DUF630 and DUF632)
39	GO:0009269	response to desiccation	56	14	3.2	0.00024	itf01g35050	Papain family cysteine protease
							itf02g11400	Peroxidase superfamily protein
							itf03g08910	xyloglucan endotransglucosylase/hydrolase
							itf03g26900	Peroxidase superfamily protein
							itf04g07500	indole-3-acetic acid
							itf06g00080	gamma tonoplast intrinsic protein
							itf07g20370	gamma tonoplast intrinsic protein
							itf09g14430	gamma tonoplast intrinsic protein
							itf12g14180	annexin
							itf13g20630	indole-3-acetic acid
							itf14g13680	gamma tonoplast intrinsic protein
							itf14g18320	indole-3-acetic acid
							itf15g21870	BURP domain-containing protein
							itf15g21880	BURP domain-containing protein
40	GO:0009741	response to brassinosteroid	196	28	11.19	0.00027	itf01g31670	Phosphate-responsive 1 family protein
							itf01g31700	Phosphate-responsive 1 family protein
							itf01g34530	Brassinosteroid signalling positive regulator (BZR1) family protein	BES1
							itf02g13710	xyloglucan endotransglucosylase/hydrolase
							itf02g26320	indole-3-acetic acid inducible
							itf02g26780	Cytochrome P450 superfamily protein
							itf03g06890	GAST1 protein homolog
							itf03g24730	Probable membrane-associated kinase regulator
							itf04g05820	Probable membrane-associated kinase regulator
							itf04g07490	AUX/IAA transcriptional regulator family protein
							itf04g09020	hercules receptor kinase
							itf04g33930	AGC (cAMP-dependent, cGMP-dependent and protein kinase C) kinase family protein
							itf05g10510	Phosphate-responsive 1 family protein
							itf05g25360	protein kinase family protein
							itf06g24510	general regulatory factor
							itf07g23490	alpha/beta-Hydrolases superfamily protein
							itf09g23540	SAUR-like auxin-responsive protein family
							itf09g23600	SAUR-like auxin-responsive protein family
							itf09g23620	SAUR-like auxin-responsive protein family
							itf09g23640	SAUR-like auxin-responsive protein family
							itf09g23780	SAUR-like auxin-responsive protein family
							itf09g23960	SAUR-like auxin-responsive protein family
							itf09g23980	SAUR-like auxin-responsive protein family
							itf11g00260	Probable membrane-associated kinase regulator
							itf12g02110	general regulatory factor
							itf13g02170	Cytochrome P450 superfamily protein
							itf13g15210	indole-3-acetic acid inducible
							itf15g01740	ovate family protein	OFP
41	GO:0000271	polysaccharide biosynthetic process	846	70	48.29	0.00042	itf00g23050	S-adenosyl-L-methionine-dependent methyltransferases superfamily protein
							itf01g02830	SKU5 similar
							itf01g03180	Cupredoxin superfamily protein
							itf01g03850	cysteine-rich RLK (RECEPTOR-like protein kinase)
							itf01g17610	glycosyl hydrolase 9A1
							itf01g31600	ascorbate peroxidase
							itf01g32890	FAD/NAD(P)-binding oxidoreductase family protein
							itf01g35030	Walls Are Thin
							itf01g35400	tubulin beta-1 chain
							itf01g35630	Leucine-rich repeat protein kinase family protein
							itf02g03890	NDH dependent flow
							itf02g05870	GDSL-like Lipase/Acylhydrolase superfamily protein
							itf02g13930	ADP glucose pyrophosphorylase
							itf03g06890	GAST1 protein homolog
							itf03g25730	Rhodanese/Cell cycle control phosphatase superfamily protein
							itf04g01750	ARM repeat superfamily protein
							itf04g04750	Cellulose synthase family protein
							itf04g07500	indole-3-acetic acid
							itf04g08970	Pectin lyase-like superfamily protein
							itf04g15030	Cupredoxin superfamily protein
							itf04g15990	DNAse I-like superfamily protein
							itf04g22420	aspartate kinase-homoserine dehydrogenase i
							itf04g28780	Aldolase-type TIM barrel family protein
							itf04g30990	conserved hypothetical protein
							itf05g03070	sedoheptulose-bisphosphatase
							itf05g06130	Family of unknown function (DUF662)
							itf06g01470	Exostosin family protein
							itf06g08860	Pollen Ole e 1 allergen and extensin family protein
							itf06g13530	Chlorophyll A-B binding family protein
							itf06g17530	NDH-dependent cyclic electron flow
							itf06g24690	ATP synthase delta-subunit gene
							itf06g25290	cellulose synthase A2
							itf06g26090	fucosyltransferase
							itf06g26100	fucosyltransferase
							itf07g07330	Leucine-rich receptor-like protein kinase family protein
							itf07g18690	cellulose synthase-like D5
							itf07g23410	Cellulose synthase family protein
							itf07g23880	Photosystem II reaction center PsbP family protein
							itf08g03240	glycosyl hydrolase 9B7
							itf08g03850	ADPGLC-PPase large subunit
							itf08g09910	polygalacturonase
							itf08g09960	BURP domain-containing protein
							itf08g12400	chlororespiratory reduction
							itf08g13590	beta-6 tubulin
							itf09g05100	ATPase, F1 complex, gamma subunit protein
							itf09g05280	thiazole biosynthetic enzyme, chloroplast (ARA6) (THI1) (THI4)
							itf09g08640	laccase
							itf09g09020	high cyclic electron flow
							itf09g09120	Laccase/Diphenol oxidase family protein
							itf09g11060	beta-6 tubulin
							itf09g13360	conserved hypothetical protein
							itf09g25710	ureidoglycine aminohydrolase
							itf09g26430	Cupredoxin superfamily protein
							itf10g00890	Cupredoxin superfamily protein
							itf10g17340	cell elongation protein / DWARF1 / DIMINUTO (DIM)
							itf11g06620	cytochrome P450, family 97, subfamily A, polypeptide
							itf12g02560	Peroxidase superfamily protein
							itf12g05880	COBRA-like extracellular glycosyl-phosphatidyl inositol-anchored protein family
							itf12g22870	Glucose-1-phosphate adenylyltransferase family protein
							itf13g09940	ATP binding cassette subfamily B19
							itf13g10860	pinoresinol reductase
							itf13g12080	like AUX1
							itf13g15580	Integrase-type DNA-binding superfamily protein	AP2/ERF-ERF
							itf13g20630	indole-3-acetic acid
							itf13g20860	cellulose synthase like G1
							itf14g01590	NDH-dependent cyclic electron flow
							itf14g06470	GDSL-like Lipase/Acylhydrolase superfamily protein
							itf14g18320	indole-3-acetic acid
							itf15g07600	high cyclic electron flow
							itf15g09680	xylem cysteine peptidase
42	GO:0006268	DNA unwinding involved in DNA replicatio...	14	7	0.8	0.00047	itf07g23780	Minichromosome maintenance (MCM2/3/5) family protein
							itf09g16790	minichromosome maintenance (MCM2/3/5) family protein
							itf09g16800	minichromosome maintenance (MCM2/3/5) family protein
							itf10g04020	Minichromosome maintenance (MCM2/3/5) family protein
							itf13g16450	minichromosome maintenance (MCM2/3/5) family protein
							itf14g08740	Minichromosome maintenance (MCM2/3/5) family protein
							itf15g10010	Minichromosome maintenance (MCM2/3/5) family protein
43	GO:0010027	thylakoid membrane organization	271	35	15.47	0.00055	itf00g18500	photosystem II subunit O-2
							itf01g24990	dicarboxylate diiron protein, putative (Crd1)
							itf01g29920	Thioredoxin superfamily protein
							itf02g13930	ADP glucose pyrophosphorylase
							itf03g02760	photosystem II subunit O-2
							itf03g12570	cycloartenol synthase
							itf03g22310	cycloartenol synthase
							itf03g22340	cycloartenol synthase
							itf03g22360	cycloartenol synthase
							itf03g22370	cycloartenol synthase
							itf04g28940	Thylakoid soluble phosphoprotein TSP9 domain containing protein
							itf04g30990	conserved hypothetical protein
							itf05g17200	photosystem II subunit O-2
							itf05g17230	homolog of Synechocystis YCF37
							itf06g13530	Chlorophyll A-B binding family protein
							itf06g21930	Ribosomal protein L31
							itf06g22820	photosystem I light harvesting complex gene
							itf06g24690	ATP synthase delta-subunit gene
							itf07g23880	Photosystem II reaction center PsbP family protein
							itf08g05250	DUF3054 domain containing protein
							itf09g09020	high cyclic electron flow
							itf09g25730	Chlorophyll A-B binding family protein
							itf10g25210	NAD(P)-binding Rossmann-fold superfamily protein
							itf11g21620	photosystem I P subunit
							itf12g17280	Translation elongation factor EF1B/ribosomal protein S6 family protein
							itf12g23660	ferritin
							itf12g24160	Transcriptional coactivator/pterin dehydratase
							itf12g26340	Tetratricopeptide repeat (TPR)-like superfamily protein
							itf13g01810	chloroplast thylakoid lumen protein
							itf13g10150	membrane protein, putative
							itf13g19620	ADP glucose pyrophosphorylase large subunit
							itf14g15580	plastid transcriptionally active
							itf14g15860	Thylakoid soluble phosphoprotein TSP9 domain containing protein
							itf15g02750	Plastid-lipid associated protein PAP / fibrillin family protein
							itf15g07600	high cyclic electron flow
44	GO:0015840	urea transport	10	6	0.57	0.00057	itf02g05640	delta tonoplast integral protein
							itf06g00080	gamma tonoplast intrinsic protein
							itf06g17520	delta tonoplast integral protein
							itf07g20370	gamma tonoplast intrinsic protein
							itf09g14430	gamma tonoplast intrinsic protein
							itf14g13680	gamma tonoplast intrinsic protein
45	GO:0009825	multidimensional cell growth	196	34	11.19	0.00084	itf00g25340	expansin A8
							itf01g02830	SKU5 similar
							itf01g17610	glycosyl hydrolase 9A1
							itf01g25460	sterol methyltransferase
							itf01g35030	Walls Are Thin
							itf01g35400	tubulin beta-1 chain
							itf01g35630	Leucine-rich repeat protein kinase family protein
							itf02g05870	GDSL-like Lipase/Acylhydrolase superfamily protein
							itf03g06890	GAST1 protein homolog
							itf03g14120	expansin A10
							itf04g04750	Cellulose synthase family protein
							itf04g07500	indole-3-acetic acid
							itf04g08970	Pectin lyase-like superfamily protein
							itf04g29540	expansin A4
							itf05g02260	expansin A8
							itf05g02270	expansin A10
							itf05g16030	expansin A10
							itf06g08860	Pollen Ole e 1 allergen and extensin family protein
							itf07g22040	expansin A10
							itf08g03240	glycosyl hydrolase 9B7
							itf08g09910	polygalacturonase
							itf08g13590	beta-6 tubulin
							itf09g11060	beta-6 tubulin
							itf09g26430	Cupredoxin superfamily protein
							itf10g00890	Cupredoxin superfamily protein
							itf10g17340	cell elongation protein / DWARF1 / DIMINUTO (DIM)
							itf12g05880	COBRA-like extracellular glycosyl-phosphatidyl inositol-anchored protein family
							itf12g09490	expansin A9
							itf13g09940	ATP binding cassette subfamily B19
							itf13g12080	like AUX1
							itf13g20630	indole-3-acetic acid
							itf14g00660	glycosyl hydrolase 9B1
							itf14g15420	expansin A4
							itf14g18320	indole-3-acetic acid
46	GO:0006636	unsaturated fatty acid biosynthetic proc...	140	22	7.99	0.00134	itf01g05440	P-loop containing nucleoside triphosphate hydrolases superfamily protein
							itf01g08940	Deoxyxylulose-5-phosphate synthase
							itf01g19880	fatty acid desaturase
							itf01g19900	fatty acid desaturase
							itf01g24990	dicarboxylate diiron protein, putative (Crd1)
							itf03g12570	cycloartenol synthase
							itf03g15480	Tetratricopeptide repeat (TPR)-like superfamily protein
							itf03g22310	cycloartenol synthase
							itf03g22340	cycloartenol synthase
							itf03g22360	cycloartenol synthase
							itf03g22370	cycloartenol synthase
							itf04g20110	NAD(P)-binding Rossmann-fold superfamily protein
							itf05g24670	Oxidoreductase, zinc-binding dehydrogenase family protein
							itf06g18310	fatty acid biosynthesis
							itf09g05100	ATPase, F1 complex, gamma subunit protein
							itf09g16440	carotenoid cleavage dioxygenase
							itf10g01370	glyceraldehyde-3-phosphate dehydrogenase B subunit
							itf10g04600	sinapoylglucose
							itf11g06620	cytochrome P450, family 97, subfamily A, polypeptide
							itf12g01830	PHYTOENE SYNTHASE
							itf12g26340	Tetratricopeptide repeat (TPR)-like superfamily protein
							itf13g01810	chloroplast thylakoid lumen protein
47	GO:0009832	plant-type cell wall biogenesis	305	36	17.41	0.00198	itf00g23050	S-adenosyl-L-methionine-dependent methyltransferases superfamily protein
							itf01g17610	glycosyl hydrolase 9A1
							itf01g35030	Walls Are Thin
							itf01g35630	Leucine-rich repeat protein kinase family protein
							itf02g05870	GDSL-like Lipase/Acylhydrolase superfamily protein
							itf02g10730	FASCICLIN-like arabinoogalactan
							itf03g07210	beta-galactosidase
							itf04g04750	Cellulose synthase family protein
							itf04g08970	Pectin lyase-like superfamily protein
							itf04g25790	Pyruvate kinase family protein
							itf04g26960	vesicle-associated membrane protein
							itf04g30610	FASCICLIN-like arabinogalactan-protein
							itf05g02220	Leucine-rich repeat protein kinase family protein
							itf05g06550	Subtilase family protein
							itf06g18310	fatty acid biosynthesis
							itf06g25290	cellulose synthase A2
							itf06g26090	fucosyltransferase
							itf06g26100	fucosyltransferase
							itf07g01900	dicarboxylate transporter
							itf07g18690	cellulose synthase-like D5
							itf07g23410	Cellulose synthase family protein
							itf08g00610	Nucleotide-sugar transporter family protein
							itf08g03240	glycosyl hydrolase 9B7
							itf08g07100	Ribosomal L18p/L5e family protein
							itf08g09910	polygalacturonase
							itf09g08640	laccase
							itf09g09120	Laccase/Diphenol oxidase family protein
							itf10g17340	cell elongation protein / DWARF1 / DIMINUTO (DIM)
							itf11g02920	FASCICLIN-like arabinogalactan-protein
							itf11g05820	FASCICLIN-like arabinoogalactan
							itf12g01500	myb domain protein	MYB
							itf12g05880	COBRA-like extracellular glycosyl-phosphatidyl inositol-anchored protein family
							itf12g11930	Protein of unknown function (DUF1191)
							itf12g18350	vacuolar ATP synthase subunit E1
							itf12g20830	Subtilase family protein
							itf14g06470	GDSL-like Lipase/Acylhydrolase superfamily protein
48	GO:0010196	nonphotochemical quenching	8	5	0.46	0.00258	itf00g21250	light harvesting complex of photosystem II
							itf06g13530	Chlorophyll A-B binding family protein
							itf07g03240	light harvesting complex of photosystem II
							itf10g01470	photosynthetic electron transfer C
							itf10g22630	light harvesting complex photosystem II subunit
49	GO:0006949	syncytium formation	45	11	2.57	0.00293	itf00g25340	expansin A8
							itf02g12230	expansin B3
							itf03g14120	expansin A10
							itf04g29540	expansin A4
							itf05g02260	expansin A8
							itf05g02270	expansin A10
							itf05g16030	expansin A10
							itf05g17820	ralf-like
							itf07g22040	expansin A10
							itf12g21300	myo-inositol oxygenase
							itf14g15420	expansin A4
50	GO:0009932	cell tip growth	474	28	27.06	0.00328	itf01g02830	SKU5 similar
							itf01g17610	glycosyl hydrolase 9A1
							itf01g35030	Walls Are Thin
							itf01g35400	tubulin beta-1 chain
							itf01g35630	Leucine-rich repeat protein kinase family protein
							itf02g05870	GDSL-like Lipase/Acylhydrolase superfamily protein
							itf02g26370	Nucleotide-diphospho-sugar transferases superfamily protein
[truncated: 610 more rows]

## Sheet: 48h_down_CC
Rank	GO term	GO annotation	Annotated	Significant	Expected	P-value	Gene	Gene annotation	TF family
1	GO:0009535	chloroplast thylakoid membrane	362	107	20.2	< 1e-30	itf00g07340	photosystem I reaction center subunit PSI-N, chloroplast, putative / PSI-N, putative (PSAN)
							itf00g11360	NAD(P)H:plastoquinone dehydrogenase complex subunit O
							itf00g18500	photosystem II subunit O-2
							itf00g21250	light harvesting complex of photosystem II
							itf00g33900	magnesium-protoporphyrin IX methyltransferase
							itf01g07590	photosystem I subunit K
							itf01g13950	glutamine synthetase
							itf01g16460	photosystem II subunit X
							itf01g16480	Chaperone DnaJ-domain superfamily protein
							itf01g21390	photosystem I light harvesting complex gene
							itf01g22880	cytochrome b6f complex subunit (petM), putative
							itf01g24990	dicarboxylate diiron protein, putative (Crd1)
							itf01g31600	ascorbate peroxidase
							itf02g02800	Protein of unknown function (DUF1118)
							itf02g03670	Pyridine nucleotide-disulphide oxidoreductase family protein
							itf02g03680	Pyridine nucleotide-disulphide oxidoreductase family protein
							itf02g03890	NDH dependent flow
							itf02g07060	Thioredoxin superfamily protein
							itf02g08730	photosystem I light harvesting complex gene
							itf02g10650	photosystem II light harvesting complex gene 2.3
							itf02g14020	photosystem I light harvesting complex gene
							itf02g15480	Cyclophilin-like peptidyl-prolyl cis-trans isomerase family protein
							itf03g00720	carbonic anhydrase
							itf03g02760	photosystem II subunit O-2
							itf03g03850	CAAD domains of cyanobacterial aminoacyl-tRNA synthetase domain containing protein
							itf03g15480	Tetratricopeptide repeat (TPR)-like superfamily protein
							itf03g21060	Bifunctional inhibitor/lipid-transfer protein/seed storage 2S albumin superfamily protein
							itf03g23790	Photosystem II reaction center PsbP family protein
							itf03g25730	Rhodanese/Cell cycle control phosphatase superfamily protein
							itf04g00710	CAAD domains of cyanobacterial aminoacyl-tRNA synthetase domain containing protein
							itf04g14650	photosystem I subunit D-1
							itf04g15560	glutamine synthetase
							itf04g25860	photosystem II reaction center W
							itf04g28940	Thylakoid soluble phosphoprotein TSP9 domain containing protein
							itf05g17200	photosystem II subunit O-2
							itf05g17230	homolog of Synechocystis YCF37
							itf05g24750	ribosomal protein L12-A
							itf05g25420	light-harvesting chlorophyll B-binding protein
							itf06g10700	photosystem I light harvesting complex gene
							itf06g13530	Chlorophyll A-B binding family protein
							itf06g15340	photosystem II subunit R
							itf06g16600	chloroplastic lipocalin
							itf06g17530	NDH-dependent cyclic electron flow
							itf06g20510	phosphoribulokinase
							itf06g21520	DnaJ/Hsp40 cysteine-rich domain superfamily protein
							itf06g22820	photosystem I light harvesting complex gene
							itf06g24690	ATP synthase delta-subunit gene
							itf06g24840	one-helix protein
							itf06g26150	light-harvesting chlorophyll-protein complex I subunit A4
							itf07g01760	Photosystem II 5 kD protein
							itf07g03240	light harvesting complex of photosystem II
							itf07g04110	photosystem II BY
							itf07g16200	photosystem I subunit l
							itf07g23880	Photosystem II reaction center PsbP family protein
							itf09g01460	cytochrome b6f complex subunit (petM), putative
							itf09g05100	ATPase, F1 complex, gamma subunit protein
							itf09g08310	photosystem II subunit P-1
							itf09g09240	light harvesting complex photosystem II
							itf09g12190	Rhodanese/Cell cycle control phosphatase superfamily protein
							itf09g13360	conserved hypothetical protein
							itf09g19900	CAAD domains of cyanobacterial aminoacyl-tRNA synthetase domain containing protein
							itf09g25730	Chlorophyll A-B binding family protein
							itf10g01370	glyceraldehyde-3-phosphate dehydrogenase B subunit
							itf10g01470	photosynthetic electron transfer C
							itf10g03860	chlorophyll A/B binding protein
							itf10g03870	chlorophyll A/B binding protein
							itf10g03880	light-harvesting chlorophyll-protein complex II subunit B1
							itf10g03890	chlorophyll A/B binding protein
							itf10g03900	light-harvesting chlorophyll-protein complex II subunit B1
							itf10g03910	chlorophyll A/B binding protein
							itf10g16230	conserved hypothetical protein
							itf10g17330	photosystem I subunit F
							itf10g18310	chlorophyll A/B binding protein
							itf10g20840	photosystem II subunit QA
							itf10g22630	light harvesting complex photosystem II subunit
							itf10g24700	NAD(P)-binding Rossmann-fold superfamily protein
							itf11g04700	photosystem II family protein
							itf11g09420	photosystem I subunit H-1
							itf11g13720	Protein of unknown function (DUF1118)
							itf11g15740	glyceraldehyde 3-phosphate dehydrogenase A subunit
							itf11g21620	photosystem I P subunit
							itf12g07270	carbonic anhydrase
							itf12g08770	Bacterial sec-independent translocation protein mttA/Hcf106
							itf12g09640	conserved hypothetical protein
							itf12g10840	light harvesting complex photosystem II
							itf12g17280	Translation elongation factor EF1B/ribosomal protein S6 family protein
							itf12g20680	photosystem II subunit X
							itf12g26340	Tetratricopeptide repeat (TPR)-like superfamily protein
							itf12g26850	rubredoxin family protein
							itf12g27560	photosystem I reaction center subunit PSI-N, chloroplast, putative / PSI-N, putative (PSAN)
							itf13g00140	conserved hypothetical protein
							itf13g01810	chloroplast thylakoid lumen protein
							itf13g04710	Pentapeptide repeat-containing protein
							itf13g14780	Plastid-lipid associated protein PAP / fibrillin family protein
							itf13g17320	photosystem I light harvesting complex gene
							itf13g22730	Ribosomal protein PSRP-3/Ycf65
							itf14g01590	NDH-dependent cyclic electron flow
							itf14g15580	plastid transcriptionally active
							itf14g15860	Thylakoid soluble phosphoprotein TSP9 domain containing protein
							itf14g17550	photosystem I subunit E-2
							itf14g17680	photosystem II reaction center PSB28 protein
							itf15g08060	rubisco activase
							itf15g10350	Bifunctional inhibitor/lipid-transfer protein/seed storage 2S albumin superfamily protein
							itf15g11020	Rubredoxin-like superfamily protein
							itf15g19200	ATPase, F0 complex, subunit B/B', bacterial/chloroplast
							itf15g20090	photosystem II subunit X
							itf15g23280	Bifunctional inhibitor/lipid-transfer protein/seed storage 2S albumin superfamily protein
2	GO:0005576	extracellular region	3121	313	174.16	4.8e-16	itf00g04910	Serine carboxypeptidase S28 family protein
							itf00g25340	expansin A8
							itf00g26590	Glycosyl hydrolase superfamily protein
							itf00g38840	RHO-related protein from plants
							itf00g46950	GDSL-like Lipase/Acylhydrolase superfamily protein
							itf00g52350	Mannose-binding lectin superfamily protein
							itf00g71400	SGNH hydrolase-type esterase superfamily protein
							itf01g00790	GDSL-like Lipase/Acylhydrolase superfamily protein
							itf01g01680	kunitz trypsin inhibitor
							itf01g01720	kunitz trypsin inhibitor
							itf01g01750	kunitz trypsin inhibitor
							itf01g01820	kunitz trypsin inhibitor
							itf01g02030	beta-D-xylosidase
							itf01g02830	SKU5 similar
							itf01g02890	Glycine cleavage T-protein family
							itf01g03850	cysteine-rich RLK (RECEPTOR-like protein kinase)
							itf01g06390	Leucine-rich repeat transmembrane protein kinase
							itf01g06520	GDSL-like Lipase/Acylhydrolase superfamily protein
							itf01g07150	Glycosyl hydrolase superfamily protein
							itf01g07260	wall associated kinase
							itf01g08220	FASCICLIN-like arabinogalactan protein 16 precursor
							itf01g13950	glutamine synthetase
							itf01g15490	Protein of unknown function, DUF642
							itf01g18380	Pectin lyase-like superfamily protein
							itf01g20280	phosphoenolpyruvate carboxylase
							itf01g21170	Aldolase-type TIM barrel family protein
							itf01g22080	Gibberellin-regulated family protein
							itf01g22400	nitrite reductase
							itf01g26170	beta glucosidase
							itf01g26180	beta glucosidase
							itf01g26580	Pectin lyase-like superfamily protein
							itf01g27250	hydroxymethylbilane synthase
							itf01g29920	Thioredoxin superfamily protein
							itf01g30610	Pyridoxal phosphate (PLP)-dependent transferases superfamily protein
							itf01g31670	Phosphate-responsive 1 family protein
							itf01g31700	Phosphate-responsive 1 family protein
							itf01g32890	FAD/NAD(P)-binding oxidoreductase family protein
							itf01g33430	Serine/threonine-protein kinase WNK (With No Lysine)-related
							itf01g33600	Subtilisin-like serine endopeptidase family protein
							itf01g35050	Papain family cysteine protease
							itf02g05170	Kunitz family trypsin and protease inhibitor protein
							itf02g05200	Kunitz family trypsin and protease inhibitor protein
							itf02g05870	GDSL-like Lipase/Acylhydrolase superfamily protein
							itf02g07210	Plant invertase/pectin methylesterase inhibitor superfamily
							itf02g07230	Plant invertase/pectin methylesterase inhibitor superfamily
							itf02g07890	pectin methylesterase
							itf02g09270	Li-tolerant lipase
							itf02g09700	Haloacid dehalogenase-like hydrolase (HAD) superfamily protein
							itf02g10780	GDSL-like Lipase/Acylhydrolase superfamily protein
							itf02g11400	Peroxidase superfamily protein
							itf02g12230	expansin B3
							itf02g13560	TRICHOME BIREFRINGENCE-LIKE
							itf02g13690	xyloglucan endotransglucosylase/hydrolase
							itf02g13700	xyloglucan endotransglucosylase/hydrolase
							itf02g13710	xyloglucan endotransglucosylase/hydrolase
							itf02g13740	xyloglucan endotransglucosylase/hydrolase
							itf02g13760	xyloglucan endotransglucosylase/hydrolase
							itf02g13930	ADP glucose pyrophosphorylase
							itf02g16460	Auxin-responsive family protein
							itf02g26590	Receptor-like protein kinase-related family protein
							itf02g28590	Bifunctional inhibitor/lipid-transfer protein/seed storage 2S albumin superfamily protein
							itf03g00720	carbonic anhydrase
							itf03g02710	CAP (Cysteine-rich secretory proteins, Antigen 5, and Pathogenesis-related 1 protein) superfamily protein
							itf03g02720	CAP (Cysteine-rich secretory proteins, Antigen 5, and Pathogenesis-related 1 protein) superfamily protein
							itf03g04810	cysteine-rich RLK (RECEPTOR-like protein kinase)
							itf03g04820	cysteine-rich RLK (RECEPTOR-like protein kinase)
							itf03g06890	GAST1 protein homolog
							itf03g07210	beta-galactosidase
							itf03g07490	Galactose mutarotase-like superfamily protein
							itf03g07980	Ribulose bisphosphate carboxylase (small chain) family protein
							itf03g08910	xyloglucan endotransglucosylase/hydrolase
							itf03g13190	EXORDIUM like
							itf03g14120	expansin A10
							itf03g15570	Eukaryotic aspartyl protease family protein
							itf03g16580	GDSL-like Lipase/Acylhydrolase superfamily protein
							itf03g17830	cytokinin oxidase
							itf03g19210	Leucine-rich repeat (LRR) family protein
							itf03g20400	Embryo-specific protein 3, (ATS3)
							itf03g21060	Bifunctional inhibitor/lipid-transfer protein/seed storage 2S albumin superfamily protein
							itf03g22200	pectin methylesterase
							itf03g26900	Peroxidase superfamily protein
							itf03g29480	Late embryogenesis abundant (LEA) protein-related
							itf04g03970	Protein of Unknown Function (DUF239)
							itf04g05700	Eukaryotic aspartyl protease family protein
							itf04g07090	Peroxidase superfamily protein
							itf04g07100	Peroxidase superfamily protein
							itf04g08500	plasmodesmata-located protein
							itf04g08970	Pectin lyase-like superfamily protein
							itf04g08990	Pectin lyase-like superfamily protein
							itf04g09030	purple acid phosphatase
							itf04g10390	xyloglucan endotransglucosylase/hydrolase
							itf04g11050	ralf-like
							itf04g13740	RmlC-like cupins superfamily protein
							itf04g14620	Plant invertase/pectin methylesterase inhibitor superfamily
							itf04g15560	glutamine synthetase
							itf04g19510	cytochrome P450, family 716, subfamily A, polypeptide
							itf04g21050	Gibberellin-regulated family protein
							itf04g21060	cytochrome P450, family 96, subfamily A, polypeptide
							itf04g22900	GDSL-like Lipase/Acylhydrolase superfamily protein
							itf04g23080	Protein of Unknown Function (DUF239)
							itf04g24170	glycosyl hydrolase 9B13
							itf04g24180	Plant invertase/pectin methylesterase inhibitor superfamily
							itf04g24770	RNI-like superfamily protein
							itf04g25380	alpha/beta-Hydrolases superfamily protein
							itf04g25970	cytochrome P450, family 94, subfamily B, polypeptide
							itf04g26590	Subtilase family protein
							itf04g26790	GDSL-like Lipase/Acylhydrolase superfamily protein
							itf04g29540	expansin A4
							itf04g30100	3-ketoacyl-CoA synthase
							itf04g31530	serine carboxypeptidase-like
							itf04g31900	UDP-Glycosyltransferase superfamily protein
							itf04g32590	Glycosyl hydrolase family protein
							itf04g32610	Glycosyl hydrolase family protein
							itf04g32650	Gibberellin-regulated family protein
							itf04g33410	Gibberellin-regulated family protein
							itf04g34460	Bifunctional inhibitor/lipid-transfer protein/seed storage 2S albumin superfamily protein
							itf05g01840	hypothetical protein
							itf05g02260	expansin A8
							itf05g02270	expansin A10
							itf05g03070	sedoheptulose-bisphosphatase
							itf05g06550	Subtilase family protein
							itf05g06830	germin
							itf05g10510	Phosphate-responsive 1 family protein
							itf05g11020	serine carboxypeptidase-like
							itf05g16030	expansin A10
							itf05g17540	SKU5 similar
							itf05g17820	ralf-like
							itf05g19660	expansin-like A1
							itf05g19940	Subtilase family protein
							itf05g20590	SGNH hydrolase-type esterase superfamily protein
							itf05g20680	Peroxidase superfamily protein
							itf05g20800	RmlC-like cupins superfamily protein
							itf05g20810	RmlC-like cupins superfamily protein
							itf05g20820	RmlC-like cupins superfamily protein
							itf05g20870	RmlC-like cupins superfamily protein
							itf05g22950	cytosolic NADP+-dependent isocitrate dehydrogenase
							itf05g24670	Oxidoreductase, zinc-binding dehydrogenase family protein
							itf05g25360	protein kinase family protein
							itf05g26340	SHV3-like
							itf06g11940	cytochrome P450, family 76, subfamily C, polypeptide
							itf06g16600	chloroplastic lipocalin
							itf06g18140	germin-like protein
							itf06g19130	inter-alpha-trypsin inhibitor heavy chain-related
							itf06g19920	GDSL-like Lipase/Acylhydrolase superfamily protein
							itf06g19930	GDSL-like Lipase/Acylhydrolase superfamily protein
							itf06g20510	phosphoribulokinase
							itf06g21020	Pectinacetylesterase family protein
							itf06g21030	Pectinacetylesterase family protein
							itf06g21540	glycosyl hydrolase 9B5
							itf06g21960	Glycosyl hydrolase superfamily protein
							itf06g23220	Gibberellin-regulated family protein
							itf06g24220	Eukaryotic aspartyl protease family protein
							itf06g26190	conserved hypothetical protein
							itf06g26250	Gibberellin-regulated family protein
							itf07g00910	Glycosyl hydrolase family protein
							itf07g04130	Pectate lyase family protein
							itf07g04290	Melibiase family protein
							itf07g05910	purple acid phosphatase
							itf07g10430	3-ketoacyl-CoA synthase
							itf07g14380	Peroxidase superfamily protein
							itf07g14410	Peroxidase superfamily protein
							itf07g14460	Peroxidase superfamily protein
							itf07g20260	serine carboxypeptidase-like
							itf07g20270	SERINE CARBOXYPEPTIDASE-LIKE
							itf07g20560	Serine carboxypeptidase S28 family protein
							itf07g20710	GDSL-like Lipase/Acylhydrolase superfamily protein
							itf07g21390	glucuronidase
							itf07g22040	expansin A10
							itf07g22950	GAST1 protein homolog
							itf07g23490	alpha/beta-Hydrolases superfamily protein
							itf08g03100	THAUMATIN-LIKE PROTEIN
							itf08g03240	glycosyl hydrolase 9B7
							itf08g03450	glycine-rich protein
							itf08g04310	cytochrome P450, family 707, subfamily A, polypeptide
							itf08g04430	Subtilisin-like serine endopeptidase family protein
							itf08g06400	xyloglucan endotransglucosylase/hydrolase
							itf08g09840	homolog of carrot EP3-3 chitinase
							itf08g09850	homolog of carrot EP3-3 chitinase
							itf08g09910	polygalacturonase
							itf08g09960	BURP domain-containing protein
							itf08g11910	NHL domain-containing protein
							itf08g14810	Pectin lyase-like superfamily protein
							itf08g15330	EXORDIUM like
							itf08g16980	Cysteine proteinases superfamily protein
							itf08g17150	Pectate lyase family protein
							itf09g00560	Pathogenesis-related thaumatin superfamily protein
							itf09g00900	glycosyl hydrolase 9B18
							itf09g05830	Peroxidase superfamily protein
							itf09g06540	Cystathionine beta-synthase (CBS) family protein
							itf09g07310	GDSL-like Lipase/Acylhydrolase superfamily protein
							itf09g07340	GDSL-like Lipase/Acylhydrolase superfamily protein
							itf09g07560	glycosyl hydrolase 9B8
							itf09g07660	GDSL-like Lipase/Acylhydrolase superfamily protein
							itf09g08310	photosystem II subunit P-1
							itf09g08640	laccase
							itf09g09020	high cyclic electron flow
							itf09g09120	Laccase/Diphenol oxidase family protein
							itf09g09770	Peroxidase superfamily protein
							itf09g09800	Peroxidase superfamily protein
							itf09g09830	Plant protein of unknown function (DUF827)
							itf09g10690	20S proteasome alpha subunit G1
							itf09g15510	Eukaryotic aspartyl protease family protein
							itf09g15910	cytokinin oxidase/dehydrogenase
							itf09g15980	serine carboxypeptidase-like
							itf09g25500	expansin-like B1
							itf09g26060	Pectin lyase-like superfamily protein
							itf09g26430	Cupredoxin superfamily protein
							itf10g00970	SKU5 similar
							itf10g01370	glyceraldehyde-3-phosphate dehydrogenase B subunit
							itf10g02040	Receptor-like protein kinase-related family protein
							itf10g03270	subtilase family protein
							itf10g04600	sinapoylglucose
							itf10g07590	Peroxidase superfamily protein
							itf10g10860	Cupredoxin superfamily protein
							itf10g15540	Disease resistance-responsive (dirigent-like protein) family protein
							itf10g19970	Pollen Ole e 1 allergen and extensin family protein
							itf10g20270	serine carboxypeptidase-like
							itf10g20580	Peroxidase superfamily protein
							itf10g22500	Peroxidase superfamily protein
							itf10g22580	beta-D-xylosidase
							itf10g22640	Peroxidase superfamily protein
							itf10g22650	Peroxidase superfamily protein
							itf10g25060	purple acid phosphatase
							itf11g00720	subtilase family protein
							itf11g01180	Bifunctional inhibitor/lipid-transfer protein/seed storage 2S albumin superfamily protein
							itf11g05300	xyloglucan endotransglucosylase/hydrolase
							itf11g07890	pectin methylesterase
							itf11g08920	beta galactosidase
							itf11g10390	Eukaryotic aspartyl protease family protein
							itf11g12750	Ribulose bisphosphate carboxylase (small chain) family protein
							itf11g13160	GAST1 protein homolog
							itf11g13480	glucuronidase
							itf11g13730	laccase
							itf11g15740	glyceraldehyde 3-phosphate dehydrogenase A subunit
[truncated: 710 more rows]

## Sheet: 48h_down_MF
Rank	GO term	GO annotation	Annotated	Significant	Expected	P-value	Gene	Gene annotation	TF family
[truncated: 198 more rows]

[truncated: 3 more sheets: 48h_up_BP, 48h_up_CC, 48h_up_MF]
