# Supplementary material for: Transcriptomic analysis of sweet potato under dehydration stress identifies candidate genes for drought tolerance
Source: Plant Direct. 2018 Oct 30;2(10):e00092. doi: 10.1002/pld3.92 (PMC6508841; doi:10.1002/pld3.92)
Supplement: Supplementary file 4 [file PLD3-2-e00092-s004.xlsx]

## Sheet: both_down_24h_only_BP
Rank	GO term	GO annotation	Annotated	Significant	Expected	P-value	Gene	Gene annotation	TF family
1	GO:0006468	protein phosphorylation	1238	39	12	7.2e-10	itf01g06180	Leucine-rich repeat transmembrane protein kinase
							itf01g06350	Leucine-rich repeat transmembrane protein kinase
							itf01g12110	Protein kinase family protein with leucine-rich repeat domain
							itf01g16900	Leucine-rich repeat transmembrane protein kinase
							itf02g06110	Protein kinase protein with adenine nucleotide alpha hydrolases-like domain
							itf02g20150	cyclic nucleotide-binding transporter
							itf03g04900	cysteine-rich RLK (RECEPTOR-like protein kinase)
							itf03g13160	Leucine-rich repeat protein kinase family protein
							itf03g13460	Leucine-rich repeat protein kinase family protein
							itf04g02240	Leucine-rich repeat protein kinase family protein
							itf04g32660	Leucine-rich receptor-like protein kinase family protein
							itf05g00390	wall associated kinase
							itf05g13600	Leucine-rich repeat transmembrane protein kinase protein
							itf06g17820	Leucine-rich repeat transmembrane protein kinase protein
							itf06g24670	somatic embryogenesis receptor-like kinase
							itf07g06300	RNA-dependent RNA polymerase
							itf07g07570	leucine-rich repeat transmembrane protein kinase family protein
							itf07g22820	Leucine-rich repeat protein kinase family protein
							itf08g03430	Leucine-rich receptor-like protein kinase family protein
							itf08g04250	Vacuolar import/degradation, Vid27-related protein
							itf09g02510	CYCLIN D1;1
							itf09g06280	STRUBBELIG-receptor family
							itf09g11920	Leucine-rich repeat protein kinase family protein
							itf09g23420	Leucine-rich repeat protein kinase family protein
							itf10g13260	Protein kinase superfamily protein
							itf10g17540	Leucine-rich receptor-like protein kinase family protein
							itf10g18790	EF-TU receptor
							itf10g19220	Leucine-rich receptor-like protein kinase family protein
							itf10g20550	Cyclin D6;1
							itf12g08490	Leucine-rich repeat protein kinase family protein
							itf12g10390	Leucine-rich repeat protein kinase family protein
							itf12g13370	Leucine-rich repeat protein kinase family protein
							itf12g23300	anthranilate synthase alpha subunit
							itf12g24450	Leucine-rich repeat protein kinase family protein
							itf13g18930	basic helix-loop-helix (bHLH) DNA-binding superfamily protein	bHLH
							itf14g03920	Leucine-rich repeat receptor-like protein kinase family protein
							itf15g00890	Leucine-rich repeat protein kinase family protein
							itf15g03420	Leucine-rich repeat protein kinase family protein
							itf15g06900	wall-associated kinase
2	GO:0007169	transmembrane receptor protein tyrosine ...	284	18	2.75	8.3e-07	itf01g06350	Leucine-rich repeat transmembrane protein kinase
							itf01g12110	Protein kinase family protein with leucine-rich repeat domain
							itf03g13160	Leucine-rich repeat protein kinase family protein
							itf04g02240	Leucine-rich repeat protein kinase family protein
							itf04g32660	Leucine-rich receptor-like protein kinase family protein
							itf07g07570	leucine-rich repeat transmembrane protein kinase family protein
							itf07g22820	Leucine-rich repeat protein kinase family protein
							itf08g03430	Leucine-rich receptor-like protein kinase family protein
							itf09g06280	STRUBBELIG-receptor family
							itf09g11920	Leucine-rich repeat protein kinase family protein
							itf09g23420	Leucine-rich repeat protein kinase family protein
							itf10g18790	EF-TU receptor
							itf10g19220	Leucine-rich receptor-like protein kinase family protein
							itf12g08490	Leucine-rich repeat protein kinase family protein
							itf12g10390	Leucine-rich repeat protein kinase family protein
							itf12g13370	Leucine-rich repeat protein kinase family protein
							itf15g00890	Leucine-rich repeat protein kinase family protein
							itf15g03420	Leucine-rich repeat protein kinase family protein
3	GO:0010075	regulation of meristem growth	315	14	3.05	0.0038	itf00g33180	Pathogenesis-related thaumatin superfamily protein
							itf01g21750	protodermal factor
							itf03g02440	NSP-interacting kinase
							itf03g13160	Leucine-rich repeat protein kinase family protein
							itf03g13460	Leucine-rich repeat protein kinase family protein
							itf04g02240	Leucine-rich repeat protein kinase family protein
							itf06g21810	beta-galactosidase
							itf08g03430	Leucine-rich receptor-like protein kinase family protein
							itf08g13410	polygalacturonase
							itf10g25510	like AUXIN RESISTANT
							itf12g13370	Leucine-rich repeat protein kinase family protein
							itf12g24450	Leucine-rich repeat protein kinase family protein
							itf14g00450	microtubule-associated proteins 70-1
							itf14g07160	Protein of Unknown Function (DUF239)
4	GO:0048439	flower morphogenesis	99	8	0.96	0.0059	itf01g32920	Integrase-type DNA-binding superfamily protein	AP2/ERF-AP2
							itf03g13460	Leucine-rich repeat protein kinase family protein
							itf05g18570	Integrase-type DNA-binding superfamily protein	AP2/ERF-AP2
							itf08g05260	Integrase-type DNA-binding superfamily protein	AP2/ERF-AP2
							itf12g04440	Integrase-type DNA-binding superfamily protein	AP2/ERF-AP2
							itf12g24450	Leucine-rich repeat protein kinase family protein
							itf14g07160	Protein of Unknown Function (DUF239)
							itf14g07330	curculin-like (mannose-binding) lectin family protein / PAN domain-containing protein
5	GO:0010051	xylem and phloem pattern formation	169	10	1.64	0.0098	itf01g20230	tetratricopetide-repeat thioredoxin-like
							itf01g32920	Integrase-type DNA-binding superfamily protein	AP2/ERF-AP2
							itf03g13460	Leucine-rich repeat protein kinase family protein
							itf05g18570	Integrase-type DNA-binding superfamily protein	AP2/ERF-AP2
							itf08g05260	Integrase-type DNA-binding superfamily protein	AP2/ERF-AP2
							itf10g25510	like AUXIN RESISTANT
							itf12g04440	Integrase-type DNA-binding superfamily protein	AP2/ERF-AP2
							itf12g24450	Leucine-rich repeat protein kinase family protein
							itf14g00450	microtubule-associated proteins 70-1
							itf14g07160	Protein of Unknown Function (DUF239)
6	GO:0009855	determination of bilateral symmetry	190	10	1.84	0.0124	itf01g24750	Auxin efflux carrier family protein
							itf01g32920	Integrase-type DNA-binding superfamily protein	AP2/ERF-AP2
							itf03g13460	Leucine-rich repeat protein kinase family protein
							itf05g18570	Integrase-type DNA-binding superfamily protein	AP2/ERF-AP2
							itf08g03430	Leucine-rich receptor-like protein kinase family protein
							itf08g05260	Integrase-type DNA-binding superfamily protein	AP2/ERF-AP2
							itf12g04440	Integrase-type DNA-binding superfamily protein	AP2/ERF-AP2
							itf12g24450	Leucine-rich repeat protein kinase family protein
							itf13g13730	dicer-like
							itf14g07160	Protein of Unknown Function (DUF239)
7	GO:0010014	meristem initiation	297	11	2.88	0.0133	itf00g00170	TOPLESS-related
							itf01g24750	Auxin efflux carrier family protein
							itf01g32920	Integrase-type DNA-binding superfamily protein	AP2/ERF-AP2
							itf03g13460	Leucine-rich repeat protein kinase family protein
							itf05g18570	Integrase-type DNA-binding superfamily protein	AP2/ERF-AP2
							itf08g03430	Leucine-rich receptor-like protein kinase family protein
							itf08g05260	Integrase-type DNA-binding superfamily protein	AP2/ERF-AP2
							itf12g04440	Integrase-type DNA-binding superfamily protein	AP2/ERF-AP2
							itf12g24450	Leucine-rich repeat protein kinase family protein
							itf13g13730	dicer-like
							itf14g07160	Protein of Unknown Function (DUF239)
8	GO:0010492	maintenance of shoot apical meristem ide...	22	4	0.21	0.0265	itf01g32920	Integrase-type DNA-binding superfamily protein	AP2/ERF-AP2
							itf05g18570	Integrase-type DNA-binding superfamily protein	AP2/ERF-AP2
							itf08g05260	Integrase-type DNA-binding superfamily protein	AP2/ERF-AP2
							itf12g04440	Integrase-type DNA-binding superfamily protein	AP2/ERF-AP2
9	GO:0010089	xylem development	136	8	1.32	0.0265	itf01g32920	Integrase-type DNA-binding superfamily protein	AP2/ERF-AP2
							itf03g13460	Leucine-rich repeat protein kinase family protein
							itf05g18570	Integrase-type DNA-binding superfamily protein	AP2/ERF-AP2
							itf08g05260	Integrase-type DNA-binding superfamily protein	AP2/ERF-AP2
							itf12g04440	Integrase-type DNA-binding superfamily protein	AP2/ERF-AP2
							itf12g24450	Leucine-rich repeat protein kinase family protein
							itf15g03880	cytokinin oxidase/dehydrogenase
							itf15g05420	Protein of unknown function (DUF1637)
10	GO:0006306	DNA methylation	268	11	2.6	0.0281	itf00g05950	Cyclin B2;1
							itf01g17420	Protein of unknown function (DUF630 and DUF632)
							itf01g32920	Integrase-type DNA-binding superfamily protein	AP2/ERF-AP2
							itf05g18570	Integrase-type DNA-binding superfamily protein	AP2/ERF-AP2
							itf08g03430	Leucine-rich receptor-like protein kinase family protein
							itf08g04250	Vacuolar import/degradation, Vid27-related protein
							itf08g05260	Integrase-type DNA-binding superfamily protein	AP2/ERF-AP2
							itf10g13260	Protein kinase superfamily protein
							itf10g14570	DNA glycosylase superfamily protein
							itf12g04440	Integrase-type DNA-binding superfamily protein	AP2/ERF-AP2
							itf13g13730	dicer-like
11	GO:0010067	procambium histogenesis	10	3	0.1	0.0396	itf03g13460	Leucine-rich repeat protein kinase family protein
							itf11g20640	Dof-type zinc finger DNA-binding family protein	C2C2-Dof
							itf12g24450	Leucine-rich repeat protein kinase family protein

## Sheet: both_down_24h_only_CC
Rank	GO term	GO annotation	Annotated	Significant	Expected	P-value	Gene	Gene annotation	TF family
1	GO:0005886	plasma membrane	5123	103	51.72	3.7e-10	itf00g39910	Transducin/WD40 repeat-like superfamily protein
							itf01g06180	Leucine-rich repeat transmembrane protein kinase
							itf01g06350	Leucine-rich repeat transmembrane protein kinase
							itf01g12110	Protein kinase family protein with leucine-rich repeat domain
							itf01g16900	Leucine-rich repeat transmembrane protein kinase
							itf01g18690	Phototropic-responsive NPH3 family protein
							itf01g22310	Protein kinase superfamily protein
							itf01g24750	Auxin efflux carrier family protein
							itf01g30430	cellulose synthase A2
							itf01g31870	MATE efflux family protein
							itf01g33640	Remorin family protein
							itf02g06110	Protein kinase protein with adenine nucleotide alpha hydrolases-like domain
							itf02g06220	Protein kinase superfamily protein
							itf02g08680	Seven transmembrane MLO family protein
							itf02g16820	multidrug resistance-associated protein
							itf02g16840	multidrug resistance-associated protein
							itf02g20150	cyclic nucleotide-binding transporter
							itf03g02180	COBRA-like extracellular glycosyl-phosphatidyl inositol-anchored protein family
							itf03g02440	NSP-interacting kinase
							itf03g03740	MATE efflux family protein
							itf03g04900	cysteine-rich RLK (RECEPTOR-like protein kinase)
							itf03g08280	MATE efflux family protein
							itf03g08290	MATE efflux family protein
							itf03g09430	cellulose synthase A2
							itf03g13160	Leucine-rich repeat protein kinase family protein
							itf03g13460	Leucine-rich repeat protein kinase family protein
							itf03g19740	pleiotropic drug resistance
							itf03g29640	binding
							itf04g02240	Leucine-rich repeat protein kinase family protein
							itf04g10430	Leucine-rich repeat protein kinase family protein
							itf04g10740	O-Glycosyl hydrolases family 17 protein
							itf04g18250	Nodulin MtN3 family protein
							itf04g32660	Leucine-rich receptor-like protein kinase family protein
							itf05g00390	wall associated kinase
							itf05g07480	Protein kinase family protein with leucine-rich repeat domain
							itf05g13600	Leucine-rich repeat transmembrane protein kinase protein
							itf05g20230	Transducin family protein / WD-40 repeat family protein
							itf05g20880	Protein kinase superfamily protein
							itf05g23680	PLAC8 family protein
							itf05g24220	Cellulose-synthase-like C4
							itf05g25800	tryptophan synthase beta-subunit
							itf05g26600	Concanavalin A-like lectin protein kinase family protein
							itf06g01820	S-locus lectin protein kinase family protein
							itf06g07480	D-mannose binding lectin protein with Apple-like carbohydrate-binding domain
							itf06g12350	LRR and NB-ARC domains-containing disease resistance protein
							itf06g13060	NB-ARC domain-containing disease resistance protein
							itf06g17820	Leucine-rich repeat transmembrane protein kinase protein
							itf06g20220	beta-hexosaminidase
							itf06g24670	somatic embryogenesis receptor-like kinase
							itf06g26300	phytochrome kinase substrate-related
							itf07g04520	MATE efflux family protein
							itf07g11990	ABC-2 type transporter family protein
							itf07g22820	Leucine-rich repeat protein kinase family protein
							itf08g03430	Leucine-rich receptor-like protein kinase family protein
							itf08g04250	Vacuolar import/degradation, Vid27-related protein
							itf08g05430	S-locus lectin protein kinase family protein
							itf08g07950	calcineurin B-like protein
							itf08g08190	Protein of unknown function (DUF3133)
							itf08g11800	xyloglucan:xyloglucosyl transferase
							itf09g05910	Major facilitator superfamily protein
							itf09g06280	STRUBBELIG-receptor family
							itf09g08910	RHO guanyl-nucleotide exchange factor
							itf09g11920	Leucine-rich repeat protein kinase family protein
							itf09g23420	Leucine-rich repeat protein kinase family protein
							itf09g24730	NB-ARC domain-containing disease resistance protein
							itf09g26510	BTB/POZ domain with WD40/YVTN repeat-like protein
							itf10g17540	Leucine-rich receptor-like protein kinase family protein
							itf10g18070	receptor like protein
							itf10g18790	EF-TU receptor
							itf10g19220	Leucine-rich receptor-like protein kinase family protein
							itf10g23180	Concanavalin A-like lectin protein kinase family protein
							itf10g23380	Concanavalin A-like lectin protein kinase family protein
							itf10g25510	like AUXIN RESISTANT
							itf11g04430	O-acyltransferase (WSD1-like) family protein
							itf11g07230	Pleckstrin homology (PH) and lipid-binding START domains-containing protein
							itf11g07260	Zinc finger (C3HC4-type RING finger) family protein
							itf11g11000	Ribosomal protein L19e family protein
							itf11g19890	P-loop containing nucleoside triphosphate hydrolases superfamily protein
							itf11g20680	zinc transporter 5 precursor
							itf11g20860	Protein kinase superfamily protein
							itf12g10390	Leucine-rich repeat protein kinase family protein
							itf12g13370	Leucine-rich repeat protein kinase family protein
							itf12g18970	cellulose synthase
							itf12g20840	Guanine nucleotide-binding protein subunit gamma
							itf12g20880	Phosphorylase superfamily protein
							itf12g23230	plasma membrane intrinsic protein 1;4
							itf12g24450	Leucine-rich repeat protein kinase family protein
							itf12g25570	detoxifying efflux carrier
							itf13g13980	ammonium transporter 1;1
							itf13g15710	sucrose-proton symporter
							itf14g01640	NB-ARC domain-containing disease resistance protein
							itf14g02090	Disease resistance protein (CC-NBS-LRR class) family
							itf14g03920	Leucine-rich repeat receptor-like protein kinase family protein
							itf14g04170	nucleobase-ascorbate transporter
							itf14g07330	curculin-like (mannose-binding) lectin family protein / PAN domain-containing protein
							itf14g16920	SKU5 similar
							itf15g00420	DUF4079 domain containing protein
							itf15g00890	Leucine-rich repeat protein kinase family protein
							itf15g02010	transmembrane kinase
							itf15g03420	Leucine-rich repeat protein kinase family protein
							itf15g06480	SEC14 cytosolic factor family protein / phosphoglyceride transfer family protein
							itf15g06900	wall-associated kinase
							itf15g09040	Glycosyl hydrolase family protein

## Sheet: both_down_24h_only_MF
Rank	GO term	GO annotation	Annotated	Significant	Expected	P-value	Gene	Gene annotation	TF family
1	GO:0005524	ATP binding	695	24	7.22	0.0005	itf01g06180	Leucine-rich repeat transmembrane protein kinase
							itf01g06350	Leucine-rich repeat transmembrane protein kinase
							itf01g12110	Protein kinase family protein with leucine-rich repeat domain
							itf03g13160	Leucine-rich repeat protein kinase family protein
							itf03g13460	Leucine-rich repeat protein kinase family protein
							itf04g02240	Leucine-rich repeat protein kinase family protein
							itf04g32660	Leucine-rich receptor-like protein kinase family protein
							itf05g13600	Leucine-rich repeat transmembrane protein kinase protein
							itf06g08510	uridine kinase/uracil phosphoribosyltransferase
							itf06g17820	Leucine-rich repeat transmembrane protein kinase protein
							itf07g07570	leucine-rich repeat transmembrane protein kinase family protein
							itf07g22820	Leucine-rich repeat protein kinase family protein
							itf08g03430	Leucine-rich receptor-like protein kinase family protein
							itf09g06280	STRUBBELIG-receptor family
							itf09g11920	Leucine-rich repeat protein kinase family protein
							itf09g23420	Leucine-rich repeat protein kinase family protein
							itf10g18790	EF-TU receptor
							itf10g19220	Leucine-rich receptor-like protein kinase family protein
							itf12g08490	Leucine-rich repeat protein kinase family protein
							itf12g10390	Leucine-rich repeat protein kinase family protein
							itf12g13370	Leucine-rich repeat protein kinase family protein
							itf12g24450	Leucine-rich repeat protein kinase family protein
							itf15g00890	Leucine-rich repeat protein kinase family protein
							itf15g03420	Leucine-rich repeat protein kinase family protein
2	GO:0004674	protein serine/threonine kinase activity	655	26	6.81	0.0005	itf01g06350	Leucine-rich repeat transmembrane protein kinase
							itf01g12110	Protein kinase family protein with leucine-rich repeat domain
							itf02g06110	Protein kinase protein with adenine nucleotide alpha hydrolases-like domain
							itf03g04900	cysteine-rich RLK (RECEPTOR-like protein kinase)
							itf03g13160	Leucine-rich repeat protein kinase family protein
							itf04g02240	Leucine-rich repeat protein kinase family protein
							itf04g32660	Leucine-rich receptor-like protein kinase family protein
							itf05g00390	wall associated kinase
							itf07g07490	receptor serine/threonine kinase, putative
							itf07g07570	leucine-rich repeat transmembrane protein kinase family protein
							itf07g22820	Leucine-rich repeat protein kinase family protein
							itf08g03430	Leucine-rich receptor-like protein kinase family protein
							itf09g06280	STRUBBELIG-receptor family
							itf09g11920	Leucine-rich repeat protein kinase family protein
							itf09g23420	Leucine-rich repeat protein kinase family protein
							itf10g13260	Protein kinase superfamily protein
							itf10g18790	EF-TU receptor
							itf10g19220	Leucine-rich receptor-like protein kinase family protein
							itf10g20550	Cyclin D6;1
							itf12g08490	Leucine-rich repeat protein kinase family protein
							itf12g10390	Leucine-rich repeat protein kinase family protein
							itf12g13370	Leucine-rich repeat protein kinase family protein
							itf15g00890	Leucine-rich repeat protein kinase family protein
							itf15g02010	transmembrane kinase
							itf15g03420	Leucine-rich repeat protein kinase family protein
							itf15g06900	wall-associated kinase
