# Supplementary material for: Transcriptomic analysis of sweet potato under dehydration stress identifies candidate genes for drought tolerance
Source: Plant Direct. 2018 Oct 30;2(10):e00092. doi: 10.1002/pld3.92 (PMC6508841; doi:10.1002/pld3.92)
Supplement: Supplementary file 5 [file PLD3-2-e00092-s005.xlsx]

## Sheet: K1
Category	GO term	GO annotation	Annotated	Significant	Expected	P-value	Gene	Gene annotation	TF family
BP	GO:0015979	photosynthesis	416	25	3.61	5.2e-07	itf00g19700	ATP synthase subunit beta
							itf00g33200	delta subunit of Mt ATP synthase
							itf01g00200	CP12 domain-containing protein
							itf01g35010	ATP-dependent protease La (LON) domain protein
							itf02g08730	photosystem I light harvesting complex gene
							itf02g10650	photosystem II light harvesting complex gene 2.3
							itf04g14650	photosystem I subunit D-1
							itf05g25420	light-harvesting chlorophyll B-binding protein
							itf06g26150	light-harvesting chlorophyll-protein complex I subunit A4
							itf07g04110	photosystem II BY
							itf07g12860	Acyl-CoA N-acyltransferases (NAT) superfamily protein
							itf07g16200	photosystem I subunit l
							itf08g04940	salt tolerance zinc finger	C2H2
							itf09g08310	photosystem II subunit P-1
							itf09g09240	light harvesting complex photosystem II
							itf10g03860	chlorophyll A/B binding protein
							itf10g03880	light-harvesting chlorophyll-protein complex II subunit B1
							itf10g03910	chlorophyll A/B binding protein
							itf10g18310	chlorophyll A/B binding protein
							itf10g23750	salt tolerance zinc finger	C2H2
							itf11g21420	ATP synthase delta-subunit gene
							itf12g00450	stress enhanced protein
							itf14g15860	Thylakoid soluble phosphoprotein TSP9 domain containing protein
							itf14g17550	photosystem I subunit E-2
							itf15g19200	ATPase, F0 complex, subunit B/B', bacterial/chloroplast
BP	GO:0010114	response to red light	163	10	1.42	0.0036	itf01g30550	one-helix protein
							itf02g08730	photosystem I light harvesting complex gene
							itf02g10650	photosystem II light harvesting complex gene 2.3
							itf03g07940	3-ketoacyl-CoA synthase
							itf06g16770	cytochrome P450, family 83, subfamily B, polypeptide
							itf07g15190	Protein of unknown function (DUF1313)
							itf09g08310	photosystem II subunit P-1
							itf09g09240	light harvesting complex photosystem II
							itf12g03710	3-ketoacyl-CoA synthase
							itf14g15860	Thylakoid soluble phosphoprotein TSP9 domain containing protein
BP	GO:0010218	response to far red light	154	9	1.34	0.012	itf01g30550	one-helix protein
							itf02g08730	photosystem I light harvesting complex gene
							itf02g10650	photosystem II light harvesting complex gene 2.3
							itf03g04340	GRAS family transcription factor family protein	GRAS
							itf03g07940	3-ketoacyl-CoA synthase
							itf09g08310	photosystem II subunit P-1
							itf09g09240	light harvesting complex photosystem II
							itf12g03710	3-ketoacyl-CoA synthase
							itf14g15860	Thylakoid soluble phosphoprotein TSP9 domain containing protein
BP	GO:0010155	regulation of proton transport	100	7	0.87	0.029	itf01g30550	one-helix protein
							itf02g08730	photosystem I light harvesting complex gene
							itf02g10650	photosystem II light harvesting complex gene 2.3
							itf03g07940	3-ketoacyl-CoA synthase
							itf09g08310	photosystem II subunit P-1
							itf09g09240	light harvesting complex photosystem II
							itf12g03710	3-ketoacyl-CoA synthase
CC	GO:0009535	chloroplast thylakoid membrane	362	27	3	4.6e-13	itf00g19700	ATP synthase subunit beta
							itf01g16460	photosystem II subunit X
							itf01g20010	DUF3082 domain containing protein
							itf01g30550	one-helix protein
							itf02g08730	photosystem I light harvesting complex gene
							itf02g10650	photosystem II light harvesting complex gene 2.3
							itf04g14650	photosystem I subunit D-1
							itf04g34240	lipoxygenase
							itf05g17230	homolog of Synechocystis YCF37
							itf05g25420	light-harvesting chlorophyll B-binding protein
							itf06g26150	light-harvesting chlorophyll-protein complex I subunit A4
							itf07g04110	photosystem II BY
							itf07g16200	photosystem I subunit l
							itf09g08310	photosystem II subunit P-1
							itf09g09240	light harvesting complex photosystem II
							itf10g03860	chlorophyll A/B binding protein
							itf10g03880	light-harvesting chlorophyll-protein complex II subunit B1
							itf10g03910	chlorophyll A/B binding protein
							itf10g18310	chlorophyll A/B binding protein
							itf11g13720	Protein of unknown function (DUF1118)
							itf11g21420	ATP synthase delta-subunit gene
							itf12g00450	stress enhanced protein
							itf12g27050	conserved hypothetical protein
							itf14g15860	Thylakoid soluble phosphoprotein TSP9 domain containing protein
							itf14g17550	photosystem I subunit E-2
							itf15g19200	ATPase, F0 complex, subunit B/B', bacterial/chloroplast
							itf15g20090	photosystem II subunit X
CC	GO:0030076	light-harvesting complex	39	9	0.32	8.6e-09	itf02g08730	photosystem I light harvesting complex gene
							itf02g10650	photosystem II light harvesting complex gene 2.3
							itf05g25420	light-harvesting chlorophyll B-binding protein
							itf06g26150	light-harvesting chlorophyll-protein complex I subunit A4
							itf09g09240	light harvesting complex photosystem II
							itf10g03860	chlorophyll A/B binding protein
							itf10g03880	light-harvesting chlorophyll-protein complex II subunit B1
							itf10g03910	chlorophyll A/B binding protein
							itf10g18310	chlorophyll A/B binding protein
CC	GO:0010287	plastoglobule	88	9	0.73	1.1e-05	itf00g19700	ATP synthase subunit beta
							itf02g08730	photosystem I light harvesting complex gene
							itf04g14650	photosystem I subunit D-1
							itf06g26150	light-harvesting chlorophyll-protein complex I subunit A4
							itf07g16200	photosystem I subunit l
							itf09g09240	light harvesting complex photosystem II
							itf10g03880	light-harvesting chlorophyll-protein complex II subunit B1
							itf11g21420	ATP synthase delta-subunit gene
							itf14g17550	photosystem I subunit E-2
CC	GO:0009538	photosystem I reaction center	7	3	0.06	0.003	itf04g14650	photosystem I subunit D-1
							itf07g16200	photosystem I subunit l
							itf14g17550	photosystem I subunit E-2
CC	GO:0009941	chloroplast envelope	738	18	6.12	0.003	itf00g52660	DUF1990 domain containing protein
							itf02g08730	photosystem I light harvesting complex gene
							itf02g10650	photosystem II light harvesting complex gene 2.3
							itf04g14650	photosystem I subunit D-1
							itf04g34240	lipoxygenase
							itf06g26150	light-harvesting chlorophyll-protein complex I subunit A4
							itf07g16200	photosystem I subunit l
							itf09g08310	photosystem II subunit P-1
							itf10g03880	light-harvesting chlorophyll-protein complex II subunit B1
							itf11g21420	ATP synthase delta-subunit gene
							itf12g05200	accelerated cell death 2 (ACD2)
							itf12g21610	3-oxo-5-alpha-steroid 4-dehydrogenase family protein
							itf12g27050	conserved hypothetical protein
							itf13g12290	ribosomal protein L2
							itf14g15860	Thylakoid soluble phosphoprotein TSP9 domain containing protein
							itf14g17550	photosystem I subunit E-2
							itf14g18890	outer envelope membrane protein
							itf15g19200	ATPase, F0 complex, subunit B/B', bacterial/chloroplast
MF	GO:0016168	chlorophyll binding	33	9	0.29	1.9e-08	itf02g08730	photosystem I light harvesting complex gene
							itf02g10650	photosystem II light harvesting complex gene 2.3
							itf06g26150	light-harvesting chlorophyll-protein complex I subunit A4
							itf09g09240	light harvesting complex photosystem II
							itf10g03860	chlorophyll A/B binding protein
							itf10g03880	light-harvesting chlorophyll-protein complex II subunit B1
							itf10g03910	chlorophyll A/B binding protein
							itf10g18310	chlorophyll A/B binding protein
							itf12g00450	stress enhanced protein
MF	GO:0004364	glutathione transferase activity	72	6	0.63	0.046	itf01g21280	glutathione S-transferase TAU
							itf02g20320	glutathione S-transferase zeta
							itf02g20350	glutathione S-transferase zeta
							itf12g10150	glutathione S-transferase TAU
							itf12g10160	glutathione S-transferase TAU
							itf14g03830	Glutathione S-transferase family protein

## Sheet: K2
Category	GO term	GO annotation	Annotated	Significant	Expected	P-value	Gene	Gene annotation	TF family
BP	GO:0006098	pentose-phosphate shunt	233	15	1.45	8e-08	itf00g16830	Aldolase superfamily protein
							itf01g27410	chloroplast RNA binding
							itf01g31600	ascorbate peroxidase
							itf02g17280	Aldolase superfamily protein
							itf03g00720	carbonic anhydrase
							itf06g10240	glycine decarboxylase P-protein
							itf07g17990	chloroplast stem-loop binding protein of 41 kDa
							itf09g13030	2-cysteine peroxiredoxin B
							itf10g23490	peroxisomal NAD-malate dehydrogenase
							itf11g07700	photosystem I light harvesting complex gene
							itf11g09540	MAR binding filament-like protein
							itf11g21620	photosystem I P subunit
							itf13g01810	chloroplast thylakoid lumen protein
							itf14g07930	Plastid-lipid associated protein PAP / fibrillin family protein
							itf14g15580	plastid transcriptionally active
BP	GO:0019684	photosynthesis, light reaction	313	19	1.94	2.7e-06	itf00g11360	NAD(P)H:plastoquinone dehydrogenase complex subunit O
							itf01g27410	chloroplast RNA binding
							itf01g31600	ascorbate peroxidase
							itf02g15930	PsbQ-like
							itf03g00720	carbonic anhydrase
							itf03g08630	serine transhydroxymethyltransferase
							itf06g22820	photosystem I light harvesting complex gene
							itf07g17990	chloroplast stem-loop binding protein of 41 kDa
							itf07g22180	CAAX amino terminal protease family protein
							itf08g02370	Protein of unknown function (DUF3464)
							itf09g01460	cytochrome b6f complex subunit (petM), putative
							itf09g05100	ATPase, F1 complex, gamma subunit protein
							itf09g11910	magnesium-chelatase subunit chlH, chloroplast, putative / Mg-protoporphyrin IX chelatase, putative (CHLH)
							itf09g13030	2-cysteine peroxiredoxin B
							itf10g23490	peroxisomal NAD-malate dehydrogenase
							itf10g24700	NAD(P)-binding Rossmann-fold superfamily protein
							itf11g21620	photosystem I P subunit
							itf13g01810	chloroplast thylakoid lumen protein
							itf14g15580	plastid transcriptionally active
BP	GO:0015995	chlorophyll biosynthetic process	225	11	1.4	0.00069	itf01g27410	chloroplast RNA binding
							itf01g31600	ascorbate peroxidase
							itf05g25220	protochlorophyllide oxidoreductase A
							itf06g10240	glycine decarboxylase P-protein
							itf07g17990	chloroplast stem-loop binding protein of 41 kDa
							itf08g05690	Glutamyl-tRNA reductase family protein
							itf09g05100	ATPase, F1 complex, gamma subunit protein
							itf10g23490	peroxisomal NAD-malate dehydrogenase
							itf12g20350	GATA type zinc finger transcription factor family protein	C2C2-GATA
							itf13g01810	chloroplast thylakoid lumen protein
							itf14g15580	plastid transcriptionally active
BP	GO:0010207	photosystem II assembly	180	9	1.12	0.00206	itf01g27410	chloroplast RNA binding
							itf06g22820	photosystem I light harvesting complex gene
							itf07g17990	chloroplast stem-loop binding protein of 41 kDa
							itf07g22180	CAAX amino terminal protease family protein
							itf08g02370	Protein of unknown function (DUF3464)
							itf09g01460	cytochrome b6f complex subunit (petM), putative
							itf09g05100	ATPase, F1 complex, gamma subunit protein
							itf10g23490	peroxisomal NAD-malate dehydrogenase
							itf11g21620	photosystem I P subunit
BP	GO:0006364	rRNA processing	300	11	1.86	0.00206	itf01g27410	chloroplast RNA binding
							itf01g31600	ascorbate peroxidase
							itf06g22820	photosystem I light harvesting complex gene
							itf07g17990	chloroplast stem-loop binding protein of 41 kDa
							itf09g01460	cytochrome b6f complex subunit (petM), putative
							itf09g05100	ATPase, F1 complex, gamma subunit protein
							itf10g23490	peroxisomal NAD-malate dehydrogenase
							itf11g07700	photosystem I light harvesting complex gene
							itf11g21620	photosystem I P subunit
							itf13g01810	chloroplast thylakoid lumen protein
							itf14g15580	plastid transcriptionally active
BP	GO:0010583	response to cyclopentenone	299	11	1.86	0.00206	itf03g04300	elicitor-activated gene 3-2
							itf03g04310	elicitor-activated gene 3-2
							itf04g06440	Seven transmembrane MLO family protein
							itf04g33360	Thiamine pyrophosphate dependent pyruvate decarboxylase family protein
							itf09g11410	expansin-like A2
							itf09g23120	indoleacetic acid-induced protein
							itf10g10130	Uridine diphosphate glycosyltransferase 74E2
							itf13g21100	glutathione S-transferase TAU
							itf15g04190	S-adenosyl-L-methionine-dependent methyltransferases superfamily protein
							itf15g07740	glutathione S-transferase TAU
							itf15g07810	glutathione S-transferase TAU
BP	GO:0019288	isopentenyl diphosphate biosynthetic pro...	340	11	2.11	0.00579	itf01g27410	chloroplast RNA binding
							itf01g31600	ascorbate peroxidase
							itf06g10240	glycine decarboxylase P-protein
							itf06g16750	cytochrome P450, family 83, subfamily B, polypeptide
							itf07g22180	CAAX amino terminal protease family protein
							itf09g05100	ATPase, F1 complex, gamma subunit protein
							itf10g23490	peroxisomal NAD-malate dehydrogenase
							itf11g07700	photosystem I light harvesting complex gene
							itf11g09540	MAR binding filament-like protein
							itf13g01810	chloroplast thylakoid lumen protein
							itf15g12120	allene oxide synthase
BP	GO:0009637	response to blue light	175	8	1.09	0.00753	itf01g27410	chloroplast RNA binding
							itf01g31600	ascorbate peroxidase
							itf03g01440	ATP binding cassette subfamily B19
							itf03g07980	Ribulose bisphosphate carboxylase (small chain) family protein
							itf07g17990	chloroplast stem-loop binding protein of 41 kDa
							itf11g07700	photosystem I light harvesting complex gene
							itf12g16200	DNA glycosylase superfamily protein
							itf14g15580	plastid transcriptionally active
BP	GO:0006636	unsaturated fatty acid biosynthetic proc...	140	7	0.87	0.01316	itf01g27410	chloroplast RNA binding
							itf06g10240	glycine decarboxylase P-protein
							itf06g16750	cytochrome P450, family 83, subfamily B, polypeptide
							itf09g05100	ATPase, F1 complex, gamma subunit protein
							itf10g23490	peroxisomal NAD-malate dehydrogenase
							itf13g01810	chloroplast thylakoid lumen protein
							itf15g12120	allene oxide synthase
BP	GO:0010218	response to far red light	154	7	0.96	0.01992	itf01g27410	chloroplast RNA binding
							itf01g31600	ascorbate peroxidase
							itf03g01440	ATP binding cassette subfamily B19
							itf03g07980	Ribulose bisphosphate carboxylase (small chain) family protein
							itf07g17990	chloroplast stem-loop binding protein of 41 kDa
							itf11g07700	photosystem I light harvesting complex gene
							itf14g15580	plastid transcriptionally active
BP	GO:0010027	thylakoid membrane organization	271	9	1.68	0.01992	itf01g27410	chloroplast RNA binding
							itf06g22820	photosystem I light harvesting complex gene
							itf09g13030	2-cysteine peroxiredoxin B
							itf11g09540	MAR binding filament-like protein
							itf11g21620	photosystem I P subunit
							itf13g01810	chloroplast thylakoid lumen protein
							itf14g07930	Plastid-lipid associated protein PAP / fibrillin family protein
							itf14g15580	plastid transcriptionally active
							itf15g04730	Mog1/PsbP/DUF1795-like photosystem II reaction center PsbP family protein
BP	GO:0010114	response to red light	163	7	1.01	0.02598	itf01g27410	chloroplast RNA binding
							itf01g31600	ascorbate peroxidase
							itf03g07980	Ribulose bisphosphate carboxylase (small chain) family protein
							itf06g16750	cytochrome P450, family 83, subfamily B, polypeptide
							itf07g17990	chloroplast stem-loop binding protein of 41 kDa
							itf11g07700	photosystem I light harvesting complex gene
							itf14g15580	plastid transcriptionally active
BP	GO:0010258	NADH dehydrogenase complex (plastoquinon...	3	2	0.02	0.03473	itf00g11360	NAD(P)H:plastoquinone dehydrogenase complex subunit O
							itf05g13520	subunit NDH-M of NAD(P)H:plastoquinone dehydrogenase complex
BP	GO:0006766	vitamin metabolic process	142	6	0.88	0.03473	itf06g10240	glycine decarboxylase P-protein
							itf06g16750	cytochrome P450, family 83, subfamily B, polypeptide
							itf07g10000	DHBP synthase RibB-like alpha/beta domain;GTP cyclohydrolase II
							itf09g05100	ATPase, F1 complex, gamma subunit protein
							itf10g23490	peroxisomal NAD-malate dehydrogenase
							itf15g12120	allene oxide synthase
BP	GO:0019761	glucosinolate biosynthetic process	260	9	1.61	0.03594	itf05g21470	cellulose synthase A2
							itf06g16750	cytochrome P450, family 83, subfamily B, polypeptide
							itf07g01750	sulfite reductase
							itf09g13030	2-cysteine peroxiredoxin B
							itf10g01980	sulfotransferase
							itf11g07700	photosystem I light harvesting complex gene
							itf12g02200	Haloacid dehalogenase-like hydrolase (HAD) superfamily protein
							itf14g15580	plastid transcriptionally active
							itf15g12120	allene oxide synthase
BP	GO:0009106	lipoate metabolic process	80	5	0.5	0.0379	itf06g10240	glycine decarboxylase P-protein
							itf06g16750	cytochrome P450, family 83, subfamily B, polypeptide
							itf09g05100	ATPase, F1 complex, gamma subunit protein
							itf10g23490	peroxisomal NAD-malate dehydrogenase
							itf15g12120	allene oxide synthase
CC	GO:0009941	chloroplast envelope	738	20	4.42	5.6e-06	itf01g02890	Glycine cleavage T-protein family
							itf01g27410	chloroplast RNA binding
							itf03g00720	carbonic anhydrase
							itf03g07980	Ribulose bisphosphate carboxylase (small chain) family protein
							itf05g25220	protochlorophyllide oxidoreductase A
							itf06g10240	glycine decarboxylase P-protein
							itf07g01750	sulfite reductase
							itf07g17990	chloroplast stem-loop binding protein of 41 kDa
							itf09g05100	ATPase, F1 complex, gamma subunit protein
							itf09g11910	magnesium-chelatase subunit chlH, chloroplast, putative / Mg-protoporphyrin IX chelatase, putative (CHLH)
							itf10g23490	peroxisomal NAD-malate dehydrogenase
							itf10g24700	NAD(P)-binding Rossmann-fold superfamily protein
							itf11g21620	photosystem I P subunit
							itf12g02200	Haloacid dehalogenase-like hydrolase (HAD) superfamily protein
							itf12g06390	Saccharopine dehydrogenase
							itf12g16420	DUF4033 domain containing protein
							itf13g01810	chloroplast thylakoid lumen protein
							itf14g07930	Plastid-lipid associated protein PAP / fibrillin family protein
							itf14g15580	plastid transcriptionally active
							itf15g12120	allene oxide synthase
CC	GO:0009535	chloroplast thylakoid membrane	362	15	2.17	0.00024	itf00g11360	NAD(P)H:plastoquinone dehydrogenase complex subunit O
							itf01g31600	ascorbate peroxidase
							itf02g15930	PsbQ-like
							itf03g00720	carbonic anhydrase
							itf05g13520	subunit NDH-M of NAD(P)H:plastoquinone dehydrogenase complex
							itf06g22820	photosystem I light harvesting complex gene
							itf09g01460	cytochrome b6f complex subunit (petM), putative
							itf09g05100	ATPase, F1 complex, gamma subunit protein
							itf10g24700	NAD(P)-binding Rossmann-fold superfamily protein
							itf11g09540	MAR binding filament-like protein
							itf11g21620	photosystem I P subunit
							itf13g01810	chloroplast thylakoid lumen protein
							itf14g07930	Plastid-lipid associated protein PAP / fibrillin family protein
							itf14g15580	plastid transcriptionally active
							itf15g12120	allene oxide synthase
CC	GO:0048046	apoplast	534	14	3.2	0.00093	itf00g04770	Kunitz family trypsin and protease inhibitor protein
							itf00g04780	Kunitz family trypsin and protease inhibitor protein
							itf01g02890	Glycine cleavage T-protein family
							itf01g27410	chloroplast RNA binding
							itf03g00720	carbonic anhydrase
							itf03g07980	Ribulose bisphosphate carboxylase (small chain) family protein
							itf03g08630	serine transhydroxymethyltransferase
							itf05g19960	Subtilase family protein
							itf06g10240	glycine decarboxylase P-protein
							itf07g01750	sulfite reductase
							itf07g17990	chloroplast stem-loop binding protein of 41 kDa
							itf08g04260	alpha-amylase-like
							itf09g13030	2-cysteine peroxiredoxin B
							itf10g23490	peroxisomal NAD-malate dehydrogenase
CC	GO:0009534	chloroplast thylakoid	479	22	2.87	0.00096	itf00g11360	NAD(P)H:plastoquinone dehydrogenase complex subunit O
							itf01g02890	Glycine cleavage T-protein family
							itf01g31600	ascorbate peroxidase
							itf02g15930	PsbQ-like
							itf03g00720	carbonic anhydrase
							itf03g08630	serine transhydroxymethyltransferase
							itf05g13520	subunit NDH-M of NAD(P)H:plastoquinone dehydrogenase complex
							itf05g25220	protochlorophyllide oxidoreductase A
							itf06g10240	glycine decarboxylase P-protein
							itf06g22820	photosystem I light harvesting complex gene
							itf07g17990	chloroplast stem-loop binding protein of 41 kDa
							itf09g01460	cytochrome b6f complex subunit (petM), putative
							itf09g05100	ATPase, F1 complex, gamma subunit protein
							itf10g24700	NAD(P)-binding Rossmann-fold superfamily protein
							itf11g09540	MAR binding filament-like protein
							itf11g21620	photosystem I P subunit
							itf12g16420	DUF4033 domain containing protein
							itf13g01810	chloroplast thylakoid lumen protein
							itf14g07930	Plastid-lipid associated protein PAP / fibrillin family protein
							itf14g15580	plastid transcriptionally active
							itf15g04730	Mog1/PsbP/DUF1795-like photosystem II reaction center PsbP family protein
							itf15g12120	allene oxide synthase
CC	GO:0010319	stromule	58	5	0.35	0.00325	itf01g27410	chloroplast RNA binding
							itf03g00720	carbonic anhydrase
							itf03g08630	serine transhydroxymethyltransferase
							itf07g01750	sulfite reductase
							itf09g13030	2-cysteine peroxiredoxin B

## Sheet: K3
No significant GO terms.

## Sheet: K4
Rank	Category	GO term	GO annotation	Annotated	Significant	Expected	P-value	Gene	Gene annotation	TF family
1	BP	GO:0010207	photosystem II assembly	180	22	2.64	1.2e-10	itf02g12200	protochlorophyllide oxidoreductase C
								itf03g02760	photosystem II subunit O-2
								itf03g15080	sedoheptulose-bisphosphatase
								itf04g00460	thylakoid rhodanese-like
								itf04g03960	Ribosomal protein L3 family protein
								itf05g23870	ferredoxin-NADP(+)-oxidoreductase
								itf06g20510	phosphoribulokinase
								itf06g24690	ATP synthase delta-subunit gene
								itf07g22350	NAD(P)-linked oxidoreductase superfamily protein
								itf08g01680	Single hybrid motif superfamily protein
								itf08g12400	chlororespiratory reduction
								itf09g02040	stress enhanced protein
								itf10g01470	photosynthetic electron transfer C
								itf11g04700	photosystem II family protein
								itf11g09420	photosystem I subunit H-1
								itf11g15740	glyceraldehyde 3-phosphate dehydrogenase A subunit
								itf12g27370	DUF3727 domain containing protein
								itf13g20610	oxidoreductases, acting on NADH or NADPH, quinone or similar compound as acceptor
								itf13g22650	Metallo-hydrolase/oxidoreductase superfamily protein
								itf14g04060	DUF3007 domain containing protein
								itf14g16380	Protein phosphatase 2C family protein
								itf15g11510	thylakoid lumen 18.3 kDa protein
2	BP	GO:0006098	pentose-phosphate shunt	233	24	3.42	1.9e-10	itf00g07340	photosystem I reaction center subunit PSI-N, chloroplast, putative / PSI-N, putative (PSAN)
								itf01g19480	thioredoxin M-type
								itf02g12200	protochlorophyllide oxidoreductase C
								itf03g02760	photosystem II subunit O-2
								itf03g14660	conserved hypothetical protein
								itf03g15080	sedoheptulose-bisphosphatase
								itf04g04780	carotenoid cleavage dioxygenase
								itf04g31690	NAD(P)-linked oxidoreductase superfamily protein
								itf05g23870	ferredoxin-NADP(+)-oxidoreductase
								itf06g20510	phosphoribulokinase
								itf06g24690	ATP synthase delta-subunit gene
								itf07g22350	NAD(P)-linked oxidoreductase superfamily protein
								itf07g23300	Ribosomal protein L35
								itf08g00880	conserved hypothetical protein
								itf08g01680	Single hybrid motif superfamily protein
								itf09g02040	stress enhanced protein
								itf09g13360	conserved hypothetical protein
								itf09g25190	2Fe-2S ferredoxin-like superfamily protein
								itf10g01470	photosynthetic electron transfer C
								itf10g25210	NAD(P)-binding Rossmann-fold superfamily protein
								itf12g18810	isoprenoid F
								itf13g20610	oxidoreductases, acting on NADH or NADPH, quinone or similar compound as acceptor
								itf14g04060	DUF3007 domain containing protein
								itf14g17560	DUF3493 domain containing protein
3	BP	GO:0006364	rRNA processing	300	21	4.41	4.4e-06	itf02g12200	protochlorophyllide oxidoreductase C
								itf03g02760	photosystem II subunit O-2
								itf03g15080	sedoheptulose-bisphosphatase
								itf04g00460	thylakoid rhodanese-like
								itf04g03960	Ribosomal protein L3 family protein
								itf05g23870	ferredoxin-NADP(+)-oxidoreductase
								itf06g20510	phosphoribulokinase
								itf06g24690	ATP synthase delta-subunit gene
								itf07g03240	light harvesting complex of photosystem II
								itf08g01680	Single hybrid motif superfamily protein
								itf09g02040	stress enhanced protein
								itf09g08070	plastid developmental protein DAG, putative
								itf10g01470	photosynthetic electron transfer C
								itf11g01590	Tetratricopeptide repeat (TPR)-like superfamily protein
								itf11g04700	photosystem II family protein
								itf11g09420	photosystem I subunit H-1
								itf11g15740	glyceraldehyde 3-phosphate dehydrogenase A subunit
								itf12g16070	CTP synthase family protein
								itf12g18810	isoprenoid F
								itf14g16380	Protein phosphatase 2C family protein
								itf15g11510	thylakoid lumen 18.3 kDa protein
4	BP	GO:0019252	starch biosynthetic process	224	18	3.29	5.7e-06	itf01g19480	thioredoxin M-type
								itf02g12200	protochlorophyllide oxidoreductase C
								itf03g14660	conserved hypothetical protein
								itf03g15080	sedoheptulose-bisphosphatase
								itf04g14280	phosphoglucomutase, putative / glucose phosphomutase, putative
								itf05g06050	RNA-binding (RRM/RBD/RNP motifs) family protein
								itf06g16150	trigger factor type chaperone family protein
								itf06g24690	ATP synthase delta-subunit gene
								itf08g00880	conserved hypothetical protein
								itf08g12400	chlororespiratory reduction
								itf09g09110	conserved hypothetical protein
								itf09g13360	conserved hypothetical protein
								itf10g20900	PPDK regulatory protein
								itf12g03160	gamma carbonic anhydrase
								itf12g24110	Protein kinase superfamily protein
								itf13g05280	Pyruvate kinase family protein
								itf13g20610	oxidoreductases, acting on NADH or NADPH, quinone or similar compound as acceptor
								itf14g04060	DUF3007 domain containing protein
5	BP	GO:0019288	isopentenyl diphosphate biosynthetic pro...	340	22	4.99	5.7e-06	itf02g04860	D-cysteine desulfhydrase
								itf02g12200	protochlorophyllide oxidoreductase C
								itf03g14660	conserved hypothetical protein
								itf03g15080	sedoheptulose-bisphosphatase
								itf04g00460	thylakoid rhodanese-like
								itf04g03960	Ribosomal protein L3 family protein
								itf04g04780	carotenoid cleavage dioxygenase
								itf04g31690	NAD(P)-linked oxidoreductase superfamily protein
								itf06g16150	trigger factor type chaperone family protein
								itf06g24690	ATP synthase delta-subunit gene
								itf07g22350	NAD(P)-linked oxidoreductase superfamily protein
								itf08g00880	conserved hypothetical protein
								itf09g02040	stress enhanced protein
								itf09g25190	2Fe-2S ferredoxin-like superfamily protein
								itf10g00610	FK506-binding protein
								itf10g25210	NAD(P)-binding Rossmann-fold superfamily protein
								itf11g01590	Tetratricopeptide repeat (TPR)-like superfamily protein
								itf11g03570	general regulatory factor
								itf12g18810	isoprenoid F
								itf15g01800	Thioredoxin superfamily protein
								itf15g02750	Plastid-lipid associated protein PAP / fibrillin family protein
								itf15g11510	thylakoid lumen 18.3 kDa protein
6	BP	GO:0009773	photosynthetic electron transport in pho...	56	10	0.82	5.7e-06	itf00g07340	photosystem I reaction center subunit PSI-N, chloroplast, putative / PSI-N, putative (PSAN)
								itf03g02760	photosystem II subunit O-2
								itf03g15080	sedoheptulose-bisphosphatase
								itf04g00460	thylakoid rhodanese-like
								itf05g23870	ferredoxin-NADP(+)-oxidoreductase
								itf06g20510	phosphoribulokinase
								itf06g24690	ATP synthase delta-subunit gene
								itf09g02040	stress enhanced protein
								itf15g11020	Rubredoxin-like superfamily protein
								itf15g11510	thylakoid lumen 18.3 kDa protein
7	BP	GO:0000023	maltose metabolic process	181	16	2.66	7.2e-06	itf01g19480	thioredoxin M-type
								itf02g12200	protochlorophyllide oxidoreductase C
								itf03g14660	conserved hypothetical protein
								itf03g15080	sedoheptulose-bisphosphatase
								itf04g14280	phosphoglucomutase, putative / glucose phosphomutase, putative
								itf05g06050	RNA-binding (RRM/RBD/RNP motifs) family protein
								itf06g16150	trigger factor type chaperone family protein
								itf08g00880	conserved hypothetical protein
								itf08g12400	chlororespiratory reduction
								itf09g09110	conserved hypothetical protein
								itf09g13360	conserved hypothetical protein
								itf10g20900	PPDK regulatory protein
								itf12g24110	Protein kinase superfamily protein
								itf13g05280	Pyruvate kinase family protein
								itf13g20610	oxidoreductases, acting on NADH or NADPH, quinone or similar compound as acceptor
								itf14g04060	DUF3007 domain containing protein
8	BP	GO:0042742	defense response to bacterium	739	34	10.86	4.9e-05	itf01g21170	Aldolase-type TIM barrel family protein
								itf02g24910	WRKY DNA-binding protein	WRKY
								itf02g27690	stromal cell-derived factor 2-like protein precursor
								itf03g02760	photosystem II subunit O-2
								itf03g14940	ortholog of sugar beet HS1 PRO-1
								itf03g15080	sedoheptulose-bisphosphatase
								itf03g17620	MAP kinase kinase
								itf04g00460	thylakoid rhodanese-like
								itf05g21690	bZIP transcription factor family protein	bZIP
								itf05g23870	ferredoxin-NADP(+)-oxidoreductase
								itf06g18420	pectin methylesterase
								itf06g18540	mitogen-activated protein kinase kinase
								itf06g20510	phosphoribulokinase
								itf06g21730	Papain family cysteine protease
								itf06g24690	ATP synthase delta-subunit gene
								itf06g26320	HVA22 homologue A
								itf07g01060	ETHYLENE-INSENSITIVE3-like	EIL
								itf07g20410	Pheophorbide a oxygenase family protein with Rieske [2Fe-2S] domain
								itf09g08130	NPR1-like protein
								itf09g16810	plasma-membrane associated cation-binding protein
								itf10g01470	photosynthetic electron transfer C
								itf10g02070	sulfotransferase
								itf10g06670	NPR1-like protein
								itf10g14050	uridylyltransferase-related
								itf10g22600	BRI1-associated receptor kinase
								itf11g10270	uridylyltransferase-related
								itf11g13270	D-ribulose-5-phosphate-3-epimerase
								itf11g15740	glyceraldehyde 3-phosphate dehydrogenase A subunit
								itf12g01740	cytosolic NADP+-dependent isocitrate dehydrogenase
								itf12g09100	ETHYLENE-INSENSITIVE3-like	EIL
								itf13g14780	Plastid-lipid associated protein PAP / fibrillin family protein
								itf15g00970	Thioredoxin superfamily protein
								itf15g01800	Thioredoxin superfamily protein
								itf15g22600	Ribosomal protein S5 family protein
9	BP	GO:0010027	thylakoid membrane organization	271	18	3.98	5.8e-05	itf01g19480	thioredoxin M-type
								itf02g12200	protochlorophyllide oxidoreductase C
								itf03g02760	photosystem II subunit O-2
								itf04g00460	thylakoid rhodanese-like
								itf04g31690	NAD(P)-linked oxidoreductase superfamily protein
								itf05g06050	RNA-binding (RRM/RBD/RNP motifs) family protein
								itf05g10330	plastid transcriptionally active
								itf06g16150	trigger factor type chaperone family protein
								itf06g24690	ATP synthase delta-subunit gene
								itf07g20410	Pheophorbide a oxygenase family protein with Rieske [2Fe-2S] domain
								itf08g00880	conserved hypothetical protein
								itf09g08070	plastid developmental protein DAG, putative
								itf09g09110	conserved hypothetical protein
								itf10g25210	NAD(P)-binding Rossmann-fold superfamily protein
								itf12g18810	isoprenoid F
								itf14g04060	DUF3007 domain containing protein
								itf14g16380	Protein phosphatase 2C family protein
								itf15g02750	Plastid-lipid associated protein PAP / fibrillin family protein
10	BP	GO:0019344	cysteine biosynthetic process	257	17	3.78	0.00012	itf00g07340	photosystem I reaction center subunit PSI-N, chloroplast, putative / PSI-N, putative (PSAN)
								itf00g27170	Plastid-lipid associated protein PAP / fibrillin family protein
								itf02g12200	protochlorophyllide oxidoreductase C
								itf03g15080	sedoheptulose-bisphosphatase
								itf04g00460	thylakoid rhodanese-like
								itf06g20510	phosphoribulokinase
								itf07g03240	light harvesting complex of photosystem II
								itf08g01680	Single hybrid motif superfamily protein
								itf09g12190	Rhodanese/Cell cycle control phosphatase superfamily protein
								itf10g02070	sulfotransferase
								itf10g17330	photosystem I subunit F
								itf11g03570	general regulatory factor
								itf12g18810	isoprenoid F
								itf13g16340	alpha/beta-Hydrolases superfamily protein
								itf15g01800	Thioredoxin superfamily protein
								itf15g09770	conserved hypothetical protein
								itf15g11510	thylakoid lumen 18.3 kDa protein
11	BP	GO:0009657	plastid organization	505	35	7.42	0.0002	itf01g19480	thioredoxin M-type
								itf02g12200	protochlorophyllide oxidoreductase C
								itf03g02760	photosystem II subunit O-2
								itf03g15080	sedoheptulose-bisphosphatase
								itf04g00460	thylakoid rhodanese-like
								itf04g31690	NAD(P)-linked oxidoreductase superfamily protein
								itf05g06050	RNA-binding (RRM/RBD/RNP motifs) family protein
								itf05g10330	plastid transcriptionally active
								itf05g23400	YGGT family protein
								itf05g23870	ferredoxin-NADP(+)-oxidoreductase
								itf06g16150	trigger factor type chaperone family protein
								itf06g20510	phosphoribulokinase
								itf06g24690	ATP synthase delta-subunit gene
								itf07g20410	Pheophorbide a oxygenase family protein with Rieske [2Fe-2S] domain
								itf08g00880	conserved hypothetical protein
								itf08g01680	Single hybrid motif superfamily protein
								itf08g05870	MSCS-like
								itf08g07390	Ycf3-interacting protein 1, chloroplastic
								itf09g02040	stress enhanced protein
								itf09g08070	plastid developmental protein DAG, putative
								itf09g09110	conserved hypothetical protein
								itf10g01470	photosynthetic electron transfer C
								itf10g25210	NAD(P)-binding Rossmann-fold superfamily protein
								itf11g01590	Tetratricopeptide repeat (TPR)-like superfamily protein
								itf11g04700	photosystem II family protein
								itf11g09420	photosystem I subunit H-1
								itf11g15740	glyceraldehyde 3-phosphate dehydrogenase A subunit
								itf12g18810	isoprenoid F
								itf13g13830	peroxisomal 3-ketoacyl-CoA thiolase
								itf13g14780	Plastid-lipid associated protein PAP / fibrillin family protein
								itf14g04060	DUF3007 domain containing protein
								itf14g16380	Protein phosphatase 2C family protein
								itf14g17560	DUF3493 domain containing protein
								itf15g02750	Plastid-lipid associated protein PAP / fibrillin family protein
								itf15g11510	thylakoid lumen 18.3 kDa protein
12	BP	GO:0035304	regulation of protein dephosphorylation	186	14	2.73	0.00103	itf00g07340	photosystem I reaction center subunit PSI-N, chloroplast, putative / PSI-N, putative (PSAN)
								itf00g27170	Plastid-lipid associated protein PAP / fibrillin family protein
								itf02g04040	alpha/beta-Hydrolases superfamily protein
								itf03g02760	photosystem II subunit O-2
								itf03g15080	sedoheptulose-bisphosphatase
								itf03g17620	MAP kinase kinase
								itf04g00460	thylakoid rhodanese-like
								itf05g18790	phosphoprotein phosphatase inhibitors
								itf06g18540	mitogen-activated protein kinase kinase
								itf06g20510	phosphoribulokinase
								itf07g05340	CONSTANS-like	C2C2-CO-like
								itf11g04700	photosystem II family protein
								itf12g00390	CONSTANS-like	C2C2-CO-like
								itf15g11510	thylakoid lumen 18.3 kDa protein
13	BP	GO:0015996	chlorophyll catabolic process	95	9	1.4	0.00363	itf01g03200	fumarylacetoacetase, putative
								itf06g07690	homogentisate 1,2-dioxygenase
								itf07g20410	Pheophorbide a oxygenase family protein with Rieske [2Fe-2S] domain
								itf08g17700	RING/U-box superfamily protein
								itf09g00330	Protein of unknown function (DUF3353)
								itf10g23110	aldehyde dehydrogenase 6B2
								itf11g09070	Mannose-binding lectin superfamily protein
								itf12g24110	Protein kinase superfamily protein
								itf15g07120	RING/U-box superfamily protein
14	BP	GO:0043085	positive regulation of catalytic activit...	155	12	2.28	0.00395	itf01g19480	thioredoxin M-type
								itf02g12200	protochlorophyllide oxidoreductase C
								itf03g14660	conserved hypothetical protein
								itf03g15080	sedoheptulose-bisphosphatase
								itf05g06490	3-phosphoinositide-dependent protein kinase
								itf05g23870	ferredoxin-NADP(+)-oxidoreductase
								itf09g13360	conserved hypothetical protein
								itf12g09640	conserved hypothetical protein
								itf12g24110	Protein kinase superfamily protein
								itf13g05280	Pyruvate kinase family protein
								itf13g20610	oxidoreductases, acting on NADH or NADPH, quinone or similar compound as acceptor
								itf14g04060	DUF3007 domain containing protein
15	BP	GO:0016117	carotenoid biosynthetic process	156	11	2.29	0.00581	itf02g12200	protochlorophyllide oxidoreductase C
								itf04g04780	carotenoid cleavage dioxygenase
								itf04g31690	NAD(P)-linked oxidoreductase superfamily protein
								itf06g16150	trigger factor type chaperone family protein
								itf10g00610	FK506-binding protein
								itf10g25210	NAD(P)-binding Rossmann-fold superfamily protein
								itf11g08190	phytoene desaturase
								itf12g18810	isoprenoid F
								itf13g01940	Plant haem oxygenase (decyclizing) family protein
								itf13g20610	oxidoreductases, acting on NADH or NADPH, quinone or similar compound as acceptor
								itf15g11510	thylakoid lumen 18.3 kDa protein
16	BP	GO:0010363	regulation of plant-type hypersensitive ...	639	24	9.39	0.00748	itf01g02120	Protein of unknown function (DUF793)
								itf01g31760	UDP-Glycosyltransferase superfamily protein
								itf02g04040	alpha/beta-Hydrolases superfamily protein
								itf02g24910	WRKY DNA-binding protein	WRKY
								itf03g02760	photosystem II subunit O-2
								itf03g15080	sedoheptulose-bisphosphatase
								itf03g17620	MAP kinase kinase
								itf04g00460	thylakoid rhodanese-like
								itf05g23870	ferredoxin-NADP(+)-oxidoreductase
								itf06g18540	mitogen-activated protein kinase kinase
								itf06g20510	phosphoribulokinase
								itf06g24690	ATP synthase delta-subunit gene
								itf07g05340	CONSTANS-like	C2C2-CO-like
								itf07g23450	hydroxycinnamoyl-CoA shikimate/quinate hydroxycinnamoyl transferase
								itf08g01300	acyl-CoA oxidase
								itf08g07900	DCD (Development and Cell Death) domain protein
								itf09g08130	NPR1-like protein
								itf10g01470	photosynthetic electron transfer C
								itf10g06670	NPR1-like protein
								itf10g22600	BRI1-associated receptor kinase
								itf11g08970	serine acetyltransferase 1;1
								itf12g00390	CONSTANS-like	C2C2-CO-like
								itf13g19610	peroxisomal adenine nucleotide carrier
								itf15g01800	Thioredoxin superfamily protein
17	BP	GO:0009867	jasmonic acid mediated signaling pathway	517	21	7.59	0.00748	itf01g31760	UDP-Glycosyltransferase superfamily protein
								itf02g04040	alpha/beta-Hydrolases superfamily protein
								itf02g24910	WRKY DNA-binding protein	WRKY
								itf03g02760	photosystem II subunit O-2
								itf03g15080	sedoheptulose-bisphosphatase
								itf03g17620	MAP kinase kinase
								itf04g00460	thylakoid rhodanese-like
								itf04g07730	2-oxoglutarate (2OG) and Fe(II)-dependent oxygenase superfamily protein
								itf05g23870	ferredoxin-NADP(+)-oxidoreductase
								itf06g18540	mitogen-activated protein kinase kinase
								itf06g20510	phosphoribulokinase
								itf06g24690	ATP synthase delta-subunit gene
								itf07g05340	CONSTANS-like	C2C2-CO-like
								itf08g07900	DCD (Development and Cell Death) domain protein
								itf09g08130	NPR1-like protein
								itf10g01470	photosynthetic electron transfer C
								itf10g06670	NPR1-like protein
								itf11g08970	serine acetyltransferase 1;1
								itf12g00390	CONSTANS-like	C2C2-CO-like
								itf13g19610	peroxisomal adenine nucleotide carrier
								itf15g01800	Thioredoxin superfamily protein
18	BP	GO:0006612	protein targeting to membrane	645	24	9.47	0.00794	itf01g02120	Protein of unknown function (DUF793)
								itf01g31760	UDP-Glycosyltransferase superfamily protein
								itf02g04040	alpha/beta-Hydrolases superfamily protein
								itf02g24910	WRKY DNA-binding protein	WRKY
								itf03g02760	photosystem II subunit O-2
								itf03g15080	sedoheptulose-bisphosphatase
								itf03g17620	MAP kinase kinase
								itf04g00460	thylakoid rhodanese-like
								itf05g23870	ferredoxin-NADP(+)-oxidoreductase
								itf06g18540	mitogen-activated protein kinase kinase
								itf06g20510	phosphoribulokinase
								itf06g24690	ATP synthase delta-subunit gene
								itf07g05340	CONSTANS-like	C2C2-CO-like
								itf07g23450	hydroxycinnamoyl-CoA shikimate/quinate hydroxycinnamoyl transferase
								itf08g01300	acyl-CoA oxidase
								itf08g07900	DCD (Development and Cell Death) domain protein
								itf09g08130	NPR1-like protein
								itf10g01470	photosynthetic electron transfer C
								itf10g06670	NPR1-like protein
								itf10g22600	BRI1-associated receptor kinase
								itf11g08970	serine acetyltransferase 1;1
								itf12g00390	CONSTANS-like	C2C2-CO-like
								itf13g19610	peroxisomal adenine nucleotide carrier
								itf15g01800	Thioredoxin superfamily protein
19	BP	GO:0009862	systemic acquired resistance, salicylic ...	409	18	6.01	0.00889	itf02g04040	alpha/beta-Hydrolases superfamily protein
								itf02g24910	WRKY DNA-binding protein	WRKY
								itf03g02760	photosystem II subunit O-2
								itf03g15080	sedoheptulose-bisphosphatase
								itf03g17620	MAP kinase kinase
								itf04g00460	thylakoid rhodanese-like
								itf05g21690	bZIP transcription factor family protein	bZIP
								itf05g23870	ferredoxin-NADP(+)-oxidoreductase
								itf06g18540	mitogen-activated protein kinase kinase
								itf06g20510	phosphoribulokinase
								itf06g24690	ATP synthase delta-subunit gene
								itf07g05340	CONSTANS-like	C2C2-CO-like
								itf08g07900	DCD (Development and Cell Death) domain protein
								itf09g08130	NPR1-like protein
								itf10g01470	photosynthetic electron transfer C
								itf10g06670	NPR1-like protein
								itf12g00390	CONSTANS-like	C2C2-CO-like
								itf15g01800	Thioredoxin superfamily protein
20	BP	GO:0006096	glycolytic process	357	17	5.24	0.0155	itf00g02050	phospholipase D alpha
								itf01g15160	alpha/beta-Hydrolases superfamily protein
								itf02g04860	D-cysteine desulfhydrase
								itf03g14360	dehydration-induced protein (ERD15)
								itf03g17620	MAP kinase kinase
								itf04g25790	Pyruvate kinase family protein
								itf06g21730	Papain family cysteine protease
								itf07g02470	LYR family of Fe/S cluster biogenesis protein
								itf10g12440	thioredoxin family protein
								itf10g13410	aspartic proteinase A1
								itf11g03570	general regulatory factor
								itf11g15740	glyceraldehyde 3-phosphate dehydrogenase A subunit
								itf12g01740	cytosolic NADP+-dependent isocitrate dehydrogenase
								itf12g09090	Integrase-type DNA-binding superfamily protein	AP2/ERF-ERF
								itf13g05280	Pyruvate kinase family protein
								itf15g00870	Pyruvate kinase family protein
								itf15g01170	monodehydroascorbate reductase
21	BP	GO:0031348	negative regulation of defense response	444	18	6.52	0.02287	itf02g04040	alpha/beta-Hydrolases superfamily protein
								itf02g24910	WRKY DNA-binding protein	WRKY
								itf03g02760	photosystem II subunit O-2
								itf03g15080	sedoheptulose-bisphosphatase
								itf03g17620	MAP kinase kinase
								itf04g00460	thylakoid rhodanese-like
								itf05g23870	ferredoxin-NADP(+)-oxidoreductase
								itf06g18540	mitogen-activated protein kinase kinase
								itf06g20510	phosphoribulokinase
								itf06g24690	ATP synthase delta-subunit gene
								itf07g05340	CONSTANS-like	C2C2-CO-like
								itf08g07900	DCD (Development and Cell Death) domain protein
								itf09g08130	NPR1-like protein
								itf10g01470	photosynthetic electron transfer C
								itf10g06670	NPR1-like protein
								itf12g00390	CONSTANS-like	C2C2-CO-like
								itf15g01800	Thioredoxin superfamily protein
								itf15g03250	polyol/monosaccharide transporter
22	BP	GO:0019761	glucosinolate biosynthetic process	260	13	3.82	0.02606	itf00g27170	Plastid-lipid associated protein PAP / fibrillin family protein
								itf02g04860	D-cysteine desulfhydrase
								itf02g12200	protochlorophyllide oxidoreductase C
								itf03g02760	photosystem II subunit O-2
								itf03g15080	sedoheptulose-bisphosphatase
								itf04g31690	NAD(P)-linked oxidoreductase superfamily protein
								itf05g23870	ferredoxin-NADP(+)-oxidoreductase
								itf10g02070	sulfotransferase
								itf10g20900	PPDK regulatory protein
								itf11g21090	pyridoxin (pyrodoxamine) 5'-phosphate oxidase
								itf13g05280	Pyruvate kinase family protein
								itf15g01800	Thioredoxin superfamily protein
								itf15g11510	thylakoid lumen 18.3 kDa protein
23	BP	GO:0010310	regulation of hydrogen peroxide metaboli...	315	14	4.63	0.04737	itf02g04040	alpha/beta-Hydrolases superfamily protein
								itf02g24910	WRKY DNA-binding protein	WRKY
								itf03g02760	photosystem II subunit O-2
								itf03g15080	sedoheptulose-bisphosphatase
								itf03g17620	MAP kinase kinase
								itf04g00460	thylakoid rhodanese-like
								itf05g23870	ferredoxin-NADP(+)-oxidoreductase
								itf06g18540	mitogen-activated protein kinase kinase
								itf06g20510	phosphoribulokinase
								itf06g24690	ATP synthase delta-subunit gene
								itf07g05340	CONSTANS-like	C2C2-CO-like
								itf10g01470	photosynthetic electron transfer C
								itf12g00390	CONSTANS-like	C2C2-CO-like
								itf15g01800	Thioredoxin superfamily protein
24	BP	GO:0018119	peptidyl-cysteine S-nitrosylation	22	4	0.32	0.04804	itf06g20510	phosphoribulokinase
								itf11g15740	glyceraldehyde 3-phosphate dehydrogenase A subunit
								itf15g00970	Thioredoxin superfamily protein
								itf15g01170	monodehydroascorbate reductase
1	CC	GO:0009535	chloroplast thylakoid membrane	362	42	5.04	9.4e-21	itf00g07340	photosystem I reaction center subunit PSI-N, chloroplast, putative / PSI-N, putative (PSAN)
								itf01g19480	thioredoxin M-type
								itf02g04040	alpha/beta-Hydrolases superfamily protein
								itf02g09220	conserved hypothetical protein
								itf02g12200	protochlorophyllide oxidoreductase C
								itf03g02760	photosystem II subunit O-2
								itf03g14660	conserved hypothetical protein
								itf04g00460	thylakoid rhodanese-like
								itf04g00710	CAAD domains of cyanobacterial aminoacyl-tRNA synthetase domain containing protein
								itf04g22180	Rieske (2Fe-2S) domain-containing protein
								itf04g32220	Protein of unknown function (DUF1279)
								itf05g10330	plastid transcriptionally active
								itf05g23870	ferredoxin-NADP(+)-oxidoreductase
								itf06g20510	phosphoribulokinase
								itf06g24690	ATP synthase delta-subunit gene
								itf07g03240	light harvesting complex of photosystem II
								itf07g22350	NAD(P)-linked oxidoreductase superfamily protein
								itf08g07390	Ycf3-interacting protein 1, chloroplastic
								itf09g02040	stress enhanced protein
								itf09g03400	DNAJ heat shock family protein
								itf09g09110	conserved hypothetical protein
								itf09g12190	Rhodanese/Cell cycle control phosphatase superfamily protein
								itf09g13360	conserved hypothetical protein
								itf10g01470	photosynthetic electron transfer C
								itf10g14050	uridylyltransferase-related
								itf10g17330	photosystem I subunit F
								itf11g02720	conserved hypothetical protein
								itf11g04700	photosystem II family protein
								itf11g09420	photosystem I subunit H-1
								itf11g10270	uridylyltransferase-related
								itf11g15740	glyceraldehyde 3-phosphate dehydrogenase A subunit
								itf12g09640	conserved hypothetical protein
								itf12g20680	photosystem II subunit X
								itf13g00140	conserved hypothetical protein
								itf13g04710	Pentapeptide repeat-containing protein
								itf13g14780	Plastid-lipid associated protein PAP / fibrillin family protein
								itf13g20610	oxidoreductases, acting on NADH or NADPH, quinone or similar compound as acceptor
								itf14g04060	DUF3007 domain containing protein
								itf15g09770	conserved hypothetical protein
								itf15g11020	Rubredoxin-like superfamily protein
								itf15g11510	thylakoid lumen 18.3 kDa protein
								itf15g22600	Ribosomal protein S5 family protein
2	CC	GO:0009941	chloroplast envelope	738	41	10.27	2.8e-12	itf00g27170	Plastid-lipid associated protein PAP / fibrillin family protein
								itf01g19480	thioredoxin M-type
								itf02g04040	alpha/beta-Hydrolases superfamily protein
								itf02g08910	phosphatidylglycerolphosphate synthase
								itf02g10330	AMP-dependent synthetase and ligase family protein
								itf02g12200	protochlorophyllide oxidoreductase C
								itf02g12600	Uroporphyrinogen decarboxylase
								itf03g15080	sedoheptulose-bisphosphatase
								itf04g00460	thylakoid rhodanese-like
								itf04g00710	CAAD domains of cyanobacterial aminoacyl-tRNA synthetase domain containing protein
								itf04g03960	Ribosomal protein L3 family protein
								itf04g10130	NAD(P)-linked oxidoreductase superfamily protein
								itf04g22180	Rieske (2Fe-2S) domain-containing protein
								itf04g31690	NAD(P)-linked oxidoreductase superfamily protein
								itf05g10330	plastid transcriptionally active
								itf05g23400	YGGT family protein
								itf05g23870	ferredoxin-NADP(+)-oxidoreductase
								itf06g16150	trigger factor type chaperone family protein
								itf06g20510	phosphoribulokinase
								itf06g24690	ATP synthase delta-subunit gene
								itf07g05230	translocon at the inner envelope membrane of chloroplasts 55-II
								itf07g20410	Pheophorbide a oxygenase family protein with Rieske [2Fe-2S] domain
								itf09g03400	DNAJ heat shock family protein
								itf09g08070	plastid developmental protein DAG, putative
								itf10g01470	photosynthetic electron transfer C
								itf10g14050	uridylyltransferase-related
								itf10g17330	photosystem I subunit F
								itf10g25210	NAD(P)-binding Rossmann-fold superfamily protein
								itf11g08190	phytoene desaturase
								itf11g10270	uridylyltransferase-related
								itf11g13270	D-ribulose-5-phosphate-3-epimerase
								itf11g15740	glyceraldehyde 3-phosphate dehydrogenase A subunit
								itf11g21570	pyruvate dehydrogenase E1 alpha
								itf13g14780	Plastid-lipid associated protein PAP / fibrillin family protein
								itf13g20610	oxidoreductases, acting on NADH or NADPH, quinone or similar compound as acceptor
								itf14g01110	FAD/NAD(P)-binding oxidoreductase
								itf15g00970	Thioredoxin superfamily protein
								itf15g01600	LETM1-like protein
								itf15g01800	Thioredoxin superfamily protein
								itf15g07160	Clathrin light chain protein
								itf15g09770	conserved hypothetical protein
3	CC	GO:0009570	chloroplast stroma	829	46	11.53	5.9e-10	itf00g30500	30S ribosomal protein, putative
								itf01g16860	chlorsulfuron/imidazolinone resistant
								itf01g19480	thioredoxin M-type
								itf01g21170	Aldolase-type TIM barrel family protein
								itf02g12600	Uroporphyrinogen decarboxylase
								itf02g27190	post-illumination chlorophyll fluorescence increase
								itf03g02760	photosystem II subunit O-2
								itf03g15080	sedoheptulose-bisphosphatase
								itf04g00710	CAAD domains of cyanobacterial aminoacyl-tRNA synthetase domain containing protein
								itf04g03960	Ribosomal protein L3 family protein
								itf04g14280	phosphoglucomutase, putative / glucose phosphomutase, putative
								itf04g25790	Pyruvate kinase family protein
								itf04g31690	NAD(P)-linked oxidoreductase superfamily protein
								itf05g10330	plastid transcriptionally active
								itf05g23870	ferredoxin-NADP(+)-oxidoreductase
								itf06g08530	Ribosomal protein S21 family protein
								itf06g16150	trigger factor type chaperone family protein
								itf06g20510	phosphoribulokinase
								itf06g24690	ATP synthase delta-subunit gene
								itf07g03240	light harvesting complex of photosystem II
								itf08g00880	conserved hypothetical protein
								itf08g12400	chlororespiratory reduction
								itf09g08070	plastid developmental protein DAG, putative
								itf09g13360	conserved hypothetical protein
								itf10g14050	uridylyltransferase-related
								itf10g17330	photosystem I subunit F
								itf11g03040	solanesyl diphosphate synthase
								itf11g03570	general regulatory factor
								itf11g07380	WCRKC thioredoxin
								itf11g10270	uridylyltransferase-related
								itf11g13270	D-ribulose-5-phosphate-3-epimerase
								itf11g15740	glyceraldehyde 3-phosphate dehydrogenase A subunit
								itf11g21570	pyruvate dehydrogenase E1 alpha
								itf12g01740	cytosolic NADP+-dependent isocitrate dehydrogenase
								itf12g18810	isoprenoid F
								itf12g22020	histidinol dehydrogenase
								itf12g24110	Protein kinase superfamily protein
								itf13g14780	Plastid-lipid associated protein PAP / fibrillin family protein
								itf13g16340	alpha/beta-Hydrolases superfamily protein
								itf14g01110	FAD/NAD(P)-binding oxidoreductase
								itf14g16380	Protein phosphatase 2C family protein
								itf15g00970	Thioredoxin superfamily protein
								itf15g01800	Thioredoxin superfamily protein
								itf15g02600	WCRKC thioredoxin
								itf15g02750	Plastid-lipid associated protein PAP / fibrillin family protein
								itf15g22600	Ribosomal protein S5 family protein
4	CC	GO:0005777	peroxisome	273	17	3.8	0.00025	itf01g00620	acyl-CoA oxidase
								itf01g21170	Aldolase-type TIM barrel family protein
								itf03g00250	AMP-dependent synthetase and ligase family protein
								itf03g13890	GroES-like zinc-binding alcohol dehydrogenase family protein
								itf03g18800	aspartate aminotransferase
								itf03g23360	acyl-CoA oxidase
								itf04g01770	peroxin 11D
								itf05g27360	short-chain dehydrogenase-reductase B
								itf08g01300	acyl-CoA oxidase
								itf09g26700	glutathione S-transferase THETA
								itf10g00980	enoyl-CoA hydratase
								itf11g20730	peroxin
								itf13g02750	glutathione S-transferase THETA
								itf13g07880	peroxin 19-2
								itf13g13830	peroxisomal 3-ketoacyl-CoA thiolase
								itf13g19610	peroxisomal adenine nucleotide carrier
								itf15g01170	monodehydroascorbate reductase
5	CC	GO:0009507	chloroplast	4928	152	68.57	0.00075	itf00g02050	phospholipase D alpha
								itf00g07340	photosystem I reaction center subunit PSI-N, chloroplast, putative / PSI-N, putative (PSAN)
								itf00g27170	Plastid-lipid associated protein PAP / fibrillin family protein
								itf00g30500	30S ribosomal protein, putative
								itf00g35270	Protein of unknown function (DUF707)
								itf01g02120	Protein of unknown function (DUF793)
								itf01g16860	chlorsulfuron/imidazolinone resistant
								itf01g19480	thioredoxin M-type
								itf01g21170	Aldolase-type TIM barrel family protein
								itf01g24970	isocitrate dehydrogenase V
								itf01g26470	coenzyme F420 hydrogenase family / dehydrogenase, beta subunit family
								itf02g04040	alpha/beta-Hydrolases superfamily protein
								itf02g04860	D-cysteine desulfhydrase
								itf02g06000	peptidase M20/M25/M40 family protein
								itf02g06140	conserved hypothetical protein
								itf02g08910	phosphatidylglycerolphosphate synthase
								itf02g09220	conserved hypothetical protein
								itf02g10330	AMP-dependent synthetase and ligase family protein
								itf02g12200	protochlorophyllide oxidoreductase C
								itf02g12600	Uroporphyrinogen decarboxylase
								itf02g20210	aldehyde dehydrogenase 12A1
								itf02g27190	post-illumination chlorophyll fluorescence increase
								itf02g27690	stromal cell-derived factor 2-like protein precursor
								itf03g02760	photosystem II subunit O-2
								itf03g02820	cytochrome P450, family 82, subfamily C, polypeptide
								itf03g14660	conserved hypothetical protein
								itf03g15080	sedoheptulose-bisphosphatase
								itf03g24310	NAD(P)-binding Rossmann-fold superfamily protein
								itf03g25870	Lung seven transmembrane receptor family protein
								itf03g29530	NAD(P)-binding Rossmann-fold superfamily protein
								itf04g00460	thylakoid rhodanese-like
								itf04g00510	NAD(P)-binding Rossmann-fold superfamily protein
								itf04g00710	CAAD domains of cyanobacterial aminoacyl-tRNA synthetase domain containing protein
								itf04g01770	peroxin 11D
								itf04g03960	Ribosomal protein L3 family protein
								itf04g04620	Mog1/PsbP/DUF1795-like photosystem II reaction center PsbP family protein
								itf04g04860	ferredoxin/thioredoxin reductase subunit A (variable subunit)
								itf04g05660	glycoside hydrolase family 2 protein
								itf04g10130	NAD(P)-linked oxidoreductase superfamily protein
								itf04g14280	phosphoglucomutase, putative / glucose phosphomutase, putative
								itf04g22180	Rieske (2Fe-2S) domain-containing protein
								itf04g25790	Pyruvate kinase family protein
								itf04g31690	NAD(P)-linked oxidoreductase superfamily protein
								itf04g32220	Protein of unknown function (DUF1279)
								itf05g10330	plastid transcriptionally active
								itf05g22750	nudix hydrolase homolog
								itf05g23400	YGGT family protein
								itf05g23870	ferredoxin-NADP(+)-oxidoreductase
								itf06g08530	Ribosomal protein S21 family protein
								itf06g16150	trigger factor type chaperone family protein
								itf06g19170	vitamin E pathway gene
								itf06g20510	phosphoribulokinase
								itf06g21850	GTP-binding protein, HflX
								itf06g24690	ATP synthase delta-subunit gene
								itf07g03240	light harvesting complex of photosystem II
								itf07g04250	Cellulase (glycosyl hydrolase family 5) protein
								itf07g05230	translocon at the inner envelope membrane of chloroplasts 55-II
								itf07g05610	glutathione peroxidase
								itf07g15860	DUF2488 domain containing protein
								itf07g18250	Major facilitator superfamily protein
								itf07g19770	Protein kinase superfamily protein
								itf07g20410	Pheophorbide a oxygenase family protein with Rieske [2Fe-2S] domain
								itf07g22350	NAD(P)-linked oxidoreductase superfamily protein
								itf07g23300	Ribosomal protein L35
								itf08g00880	conserved hypothetical protein
								itf08g01680	Single hybrid motif superfamily protein
								itf08g01720	pentatricopeptide (PPR) repeat-containing protein
								itf08g02270	Mob1/phocein family protein
								itf08g07390	Ycf3-interacting protein 1, chloroplastic
								itf08g08420	sulfiredoxin
								itf08g12400	chlororespiratory reduction
								itf09g00330	Protein of unknown function (DUF3353)
								itf09g01660	presequence protease
								itf09g02040	stress enhanced protein
								itf09g03400	DNAJ heat shock family protein
								itf09g07880	conserved hypothetical protein
								itf09g08070	plastid developmental protein DAG, putative
								itf09g09110	conserved hypothetical protein
								itf09g12190	Rhodanese/Cell cycle control phosphatase superfamily protein
								itf09g13360	conserved hypothetical protein
								itf09g16810	plasma-membrane associated cation-binding protein
								itf09g22390	cationic amino acid transporter
								itf09g25190	2Fe-2S ferredoxin-like superfamily protein
								itf10g00100	Chaperone DnaJ-domain superfamily protein
								itf10g00610	FK506-binding protein
								itf10g01470	photosynthetic electron transfer C
								itf10g03820	purine permease
								itf10g08090	prephenate dehydrogenase family protein
								itf10g14050	uridylyltransferase-related
								itf10g16920	Molybdenum cofactor sulfurase family protein
								itf10g17330	photosystem I subunit F
								itf10g20050	Protein of unknown function (DUF2921)
								itf10g20900	PPDK regulatory protein
								itf10g24040	Cyclase family protein
								itf10g24050	Cyclase family protein
								itf10g25210	NAD(P)-binding Rossmann-fold superfamily protein
								itf11g00240	conserved hypothetical protein
								itf11g01590	Tetratricopeptide repeat (TPR)-like superfamily protein
								itf11g02720	conserved hypothetical protein
								itf11g03040	solanesyl diphosphate synthase
								itf11g03570	general regulatory factor
								itf11g04700	photosystem II family protein
								itf11g04910	HXXXD-type acyl-transferase family protein
								itf11g07380	WCRKC thioredoxin
								itf11g08190	phytoene desaturase
								itf11g09420	photosystem I subunit H-1
								itf11g10270	uridylyltransferase-related
								itf11g13270	D-ribulose-5-phosphate-3-epimerase
								itf11g15740	glyceraldehyde 3-phosphate dehydrogenase A subunit
								itf11g21090	pyridoxin (pyrodoxamine) 5'-phosphate oxidase
								itf11g21570	pyruvate dehydrogenase E1 alpha
								itf12g01120	general regulatory factor
								itf12g01400	senescence-associated family protein
								itf12g01740	cytosolic NADP+-dependent isocitrate dehydrogenase
								itf12g04350	branched-chain amino acid aminotransferase 5 / branched-chain amino acid transaminase 5 (BCAT5)
								itf12g09640	conserved hypothetical protein
								itf12g18810	isoprenoid F
								itf12g20320	S-adenosyl-L-methionine-dependent methyltransferases superfamily protein
								itf12g20680	photosystem II subunit X
								itf12g22020	histidinol dehydrogenase
								itf12g24110	Protein kinase superfamily protein
								itf12g24430	GroES-like zinc-binding alcohol dehydrogenase family protein
								itf12g27370	DUF3727 domain containing protein
								itf13g00140	conserved hypothetical protein
								itf13g01940	Plant haem oxygenase (decyclizing) family protein
								itf13g04710	Pentapeptide repeat-containing protein
								itf13g13170	purine permease
								itf13g13830	peroxisomal 3-ketoacyl-CoA thiolase
								itf13g14780	Plastid-lipid associated protein PAP / fibrillin family protein
								itf13g16340	alpha/beta-Hydrolases superfamily protein
								itf13g20610	oxidoreductases, acting on NADH or NADPH, quinone or similar compound as acceptor
								itf13g22250	terpene synthase
								itf13g22650	Metallo-hydrolase/oxidoreductase superfamily protein
								itf14g01110	FAD/NAD(P)-binding oxidoreductase
								itf14g04060	DUF3007 domain containing protein
								itf14g05310	Protein of unknown function (DUF707)
								itf14g16380	Protein phosphatase 2C family protein
								itf14g17240	cytochrome P450, family 82, subfamily C, polypeptide
								itf14g17560	DUF3493 domain containing protein
								itf15g00590	don-glucosyltransferase
								itf15g00970	Thioredoxin superfamily protein
								itf15g01170	monodehydroascorbate reductase
								itf15g01600	LETM1-like protein
								itf15g01790	Mitochondrial transcription termination factor family protein
								itf15g01800	Thioredoxin superfamily protein
								itf15g02600	WCRKC thioredoxin
								itf15g02750	Plastid-lipid associated protein PAP / fibrillin family protein
								itf15g07160	Clathrin light chain protein
								itf15g09770	conserved hypothetical protein
								itf15g11020	Rubredoxin-like superfamily protein
								itf15g11510	thylakoid lumen 18.3 kDa protein
								itf15g22600	Ribosomal protein S5 family protein
6	CC	GO:0010319	stromule	58	7	0.81	0.00165	itf06g20510	phosphoribulokinase
								itf06g24690	ATP synthase delta-subunit gene
								itf10g14050	uridylyltransferase-related
								itf11g10270	uridylyltransferase-related
								itf11g13270	D-ribulose-5-phosphate-3-epimerase
								itf11g15740	glyceraldehyde 3-phosphate dehydrogenase A subunit
								itf15g01800	Thioredoxin superfamily protein
7	CC	GO:0010287	plastoglobule	88	8	1.22	0.00289	itf03g02760	photosystem II subunit O-2
								itf04g00710	CAAD domains of cyanobacterial aminoacyl-tRNA synthetase domain containing protein
								itf06g24690	ATP synthase delta-subunit gene
								itf07g03240	light harvesting complex of photosystem II
								itf10g17330	photosystem I subunit F
								itf12g24110	Protein kinase superfamily protein
								itf13g14780	Plastid-lipid associated protein PAP / fibrillin family protein
								itf15g02750	Plastid-lipid associated protein PAP / fibrillin family protein
8	CC	GO:0009579	thylakoid	598	57	8.32	0.01304	itf00g07340	photosystem I reaction center subunit PSI-N, chloroplast, putative / PSI-N, putative (PSAN)
								itf00g27170	Plastid-lipid associated protein PAP / fibrillin family protein
								itf00g30500	30S ribosomal protein, putative
								itf01g19480	thioredoxin M-type
								itf02g04040	alpha/beta-Hydrolases superfamily protein
								itf02g09220	conserved hypothetical protein
								itf02g12200	protochlorophyllide oxidoreductase C
								itf02g27190	post-illumination chlorophyll fluorescence increase
								itf03g02760	photosystem II subunit O-2
								itf03g14660	conserved hypothetical protein
								itf03g15080	sedoheptulose-bisphosphatase
								itf04g00460	thylakoid rhodanese-like
								itf04g00710	CAAD domains of cyanobacterial aminoacyl-tRNA synthetase domain containing protein
								itf04g22180	Rieske (2Fe-2S) domain-containing protein
								itf04g32220	Protein of unknown function (DUF1279)
								itf05g10330	plastid transcriptionally active
								itf05g23400	YGGT family protein
								itf05g23870	ferredoxin-NADP(+)-oxidoreductase
								itf06g08530	Ribosomal protein S21 family protein
								itf06g20510	phosphoribulokinase
								itf06g24690	ATP synthase delta-subunit gene
								itf07g03240	light harvesting complex of photosystem II
								itf07g15860	DUF2488 domain containing protein
								itf07g20410	Pheophorbide a oxygenase family protein with Rieske [2Fe-2S] domain
								itf07g22350	NAD(P)-linked oxidoreductase superfamily protein
								itf08g07390	Ycf3-interacting protein 1, chloroplastic
								itf09g02040	stress enhanced protein
								itf09g03400	DNAJ heat shock family protein
								itf09g09110	conserved hypothetical protein
								itf09g12190	Rhodanese/Cell cycle control phosphatase superfamily protein
								itf09g13360	conserved hypothetical protein
								itf10g00610	FK506-binding protein
								itf10g01470	photosynthetic electron transfer C
								itf10g14050	uridylyltransferase-related
								itf10g17330	photosystem I subunit F
								itf11g02720	conserved hypothetical protein
								itf11g04700	photosystem II family protein
								itf11g08190	phytoene desaturase
								itf11g09420	photosystem I subunit H-1
								itf11g10270	uridylyltransferase-related
								itf11g13270	D-ribulose-5-phosphate-3-epimerase
								itf11g15740	glyceraldehyde 3-phosphate dehydrogenase A subunit
								itf12g09640	conserved hypothetical protein
								itf12g20680	photosystem II subunit X
								itf13g00140	conserved hypothetical protein
								itf13g04710	Pentapeptide repeat-containing protein
								itf13g14780	Plastid-lipid associated protein PAP / fibrillin family protein
								itf13g20610	oxidoreductases, acting on NADH or NADPH, quinone or similar compound as acceptor
								itf14g01110	FAD/NAD(P)-binding oxidoreductase
								itf14g04060	DUF3007 domain containing protein
								itf15g00970	Thioredoxin superfamily protein
								itf15g01800	Thioredoxin superfamily protein
								itf15g02750	Plastid-lipid associated protein PAP / fibrillin family protein
								itf15g09770	conserved hypothetical protein
								itf15g11020	Rubredoxin-like superfamily protein
								itf15g11510	thylakoid lumen 18.3 kDa protein
								itf15g22600	Ribosomal protein S5 family protein
9	CC	GO:0009543	chloroplast thylakoid lumen	69	6	0.96	0.02819	itf00g07340	photosystem I reaction center subunit PSI-N, chloroplast, putative / PSI-N, putative (PSAN)
								itf03g02760	photosystem II subunit O-2
								itf10g00610	FK506-binding protein
								itf11g04700	photosystem II family protein
								itf13g04710	Pentapeptide repeat-containing protein
								itf15g11510	thylakoid lumen 18.3 kDa protein
10	CC	GO:0009534	chloroplast thylakoid	479	49	6.66	0.0368	itf00g07340	photosystem I reaction center subunit PSI-N, chloroplast, putative / PSI-N, putative (PSAN)
								itf00g27170	Plastid-lipid associated protein PAP / fibrillin family protein
								itf00g30500	30S ribosomal protein, putative
								itf01g19480	thioredoxin M-type
								itf02g04040	alpha/beta-Hydrolases superfamily protein
								itf02g09220	conserved hypothetical protein
								itf02g12200	protochlorophyllide oxidoreductase C
								itf03g02760	photosystem II subunit O-2
								itf03g14660	conserved hypothetical protein
								itf04g00460	thylakoid rhodanese-like
								itf04g00710	CAAD domains of cyanobacterial aminoacyl-tRNA synthetase domain containing protein
								itf04g22180	Rieske (2Fe-2S) domain-containing protein
								itf04g32220	Protein of unknown function (DUF1279)
								itf05g10330	plastid transcriptionally active
								itf05g23870	ferredoxin-NADP(+)-oxidoreductase
								itf06g08530	Ribosomal protein S21 family protein
								itf06g20510	phosphoribulokinase
								itf06g24690	ATP synthase delta-subunit gene
								itf07g03240	light harvesting complex of photosystem II
								itf07g20410	Pheophorbide a oxygenase family protein with Rieske [2Fe-2S] domain
								itf07g22350	NAD(P)-linked oxidoreductase superfamily protein
								itf08g07390	Ycf3-interacting protein 1, chloroplastic
								itf09g02040	stress enhanced protein
								itf09g03400	DNAJ heat shock family protein
								itf09g09110	conserved hypothetical protein
								itf09g12190	Rhodanese/Cell cycle control phosphatase superfamily protein
								itf09g13360	conserved hypothetical protein
								itf10g00610	FK506-binding protein
								itf10g01470	photosynthetic electron transfer C
								itf10g14050	uridylyltransferase-related
								itf10g17330	photosystem I subunit F
								itf11g02720	conserved hypothetical protein
								itf11g04700	photosystem II family protein
								itf11g08190	phytoene desaturase
								itf11g09420	photosystem I subunit H-1
								itf11g10270	uridylyltransferase-related
								itf11g15740	glyceraldehyde 3-phosphate dehydrogenase A subunit
								itf12g09640	conserved hypothetical protein
								itf12g20680	photosystem II subunit X
								itf13g00140	conserved hypothetical protein
								itf13g04710	Pentapeptide repeat-containing protein
								itf13g14780	Plastid-lipid associated protein PAP / fibrillin family protein
								itf13g20610	oxidoreductases, acting on NADH or NADPH, quinone or similar compound as acceptor
								itf14g04060	DUF3007 domain containing protein
								itf15g02750	Plastid-lipid associated protein PAP / fibrillin family protein
								itf15g09770	conserved hypothetical protein
								itf15g11020	Rubredoxin-like superfamily protein
								itf15g11510	thylakoid lumen 18.3 kDa protein
								itf15g22600	Ribosomal protein S5 family protein

## Sheet: K5
Category	GO term	GO annotation	Annotated	Significant	Expected	P-value	Gene	Gene annotation	TF family
BP	GO:0001510	RNA methylation	270	17	3.77	0.0012	itf01g02290	Ribosomal protein L10 family protein
							itf01g10350	histone deacetylase 2C
							itf01g24780	H/ACA ribonucleoprotein complex, subunit Gar1/Naf1 protein
							itf02g08620	Noc2p family
							itf03g16700	rotamase cyclophilin
							itf04g02630	T-complex protein 1 alpha subunit
							itf04g05740	protein arginine methyltransferase
							itf04g16370	pumilio
							itf04g25580	Transducin/WD40 repeat-like superfamily protein
							itf06g14560	GTP-binding family protein
							itf10g20030	Ribosomal protein L21
							itf10g22210	RNA binding
							itf11g10260	U2 small nuclear ribonucleoprotein A
							itf11g13300	P-loop containing nucleoside triphosphate hydrolases superfamily protein
							itf12g02800	Small nuclear ribonucleoprotein family protein
							itf14g13270	histone deacetylase
							itf15g21450	Ribosomal protein S5 domain 2-like superfamily protein
BP	GO:0009220	pyrimidine ribonucleotide biosynthetic p...	183	13	2.56	0.0042	itf02g08620	Noc2p family
							itf02g09770	Ribosomal protein S5 family protein
							itf02g11810	Transducin/WD40 repeat-like superfamily protein
							itf04g02630	T-complex protein 1 alpha subunit
							itf04g05740	protein arginine methyltransferase
							itf04g25350	GTP binding Elongation factor Tu family protein
							itf07g05250	TCP-1/cpn60 chaperonin family protein
							itf07g22960	DEA(D/H)-box RNA helicase family protein
							itf08g05890	Tetrapyrrole (Corrin/Porphyrin) Methylases
							itf14g13270	histone deacetylase
							itf15g04530	PENTATRICOPEPTIDE REPEAT
							itf15g13090	ribosomal protein L18
							itf15g21350	P-loop containing nucleoside triphosphate hydrolases superfamily protein

## Sheet: K6
Rank	Category	GO term	GO annotation	Annotated	Significant	Expected	P-value	Gene	Gene annotation	TF family
1	BP	GO:0019252	starch biosynthetic process	224	31	3.73	4.2e-15	itf01g23800	NADPH-dependent thioredoxin reductase C
								itf01g28020	Rhodanese/Cell cycle control phosphatase superfamily protein
								itf02g01980	calcium sensing receptor
								itf02g09500	conserved hypothetical protein
								itf02g10340	Rubisco methyltransferase family protein
								itf02g18590	conserved hypothetical protein
								itf02g21100	S-adenosyl-L-methionine-dependent methyltransferases superfamily protein
								itf03g01140	DUF760 domain containing protein
								itf04g27350	Protein of unknown function (DUF760)
								itf05g11150	Mog1/PsbP/DUF1795-like photosystem II reaction center PsbP family protein
								itf05g24700	like SEX4
								itf05g27340	phosphoglycerate kinase
								itf06g19300	lactate/malate dehydrogenase family protein
								itf06g25280	NagB/RpiA/CoA transferase-like superfamily protein
								itf07g06630	Phosphoglucomutase/phosphomannomutase family protein
								itf08g08910	PGR5-LIKE A
								itf09g00890	fructose-bisphosphate aldolase
								itf09g01520	2-oxoglutarate (2OG) and Fe(II)-dependent oxygenase superfamily protein
								itf09g26450	Translation elongation factor EFG/EF2 protein
								itf10g03850	starch synthase
								itf11g19260	Haloacid dehalogenase-like hydrolase (HAD) superfamily protein
								itf11g20720	1-deoxy-D-xylulose 5-phosphate reductoisomerase
								itf13g04100	PGR5-LIKE A
								itf13g16210	conserved hypothetical protein
								itf13g17830	Glycosyl hydrolase superfamily protein
								itf14g14470	4-hydroxy-3-methylbut-2-enyl diphosphate synthase
								itf14g19530	photolyase/blue-light receptor
								itf15g07600	high cyclic electron flow
								itf15g10690	phototropin
								itf15g11930	Domain of unknown function (DUF1995)
								itf15g13710	haloacid dehalogenase-like hydrolase family protein
2	BP	GO:0006098	pentose-phosphate shunt	233	31	3.88	4.2e-15	itf01g18490	FKBP-like peptidyl-prolyl cis-trans isomerase family protein
								itf01g28020	Rhodanese/Cell cycle control phosphatase superfamily protein
								itf02g01980	calcium sensing receptor
								itf02g02670	PsbP-like protein
								itf02g09500	conserved hypothetical protein
								itf02g10510	glucose-6-phosphate dehydrogenase
								itf02g18590	conserved hypothetical protein
								itf03g00810	cyclophilin
								itf03g24980	UbiA prenyltransferase family protein
								itf04g10170	Nucleic acid-binding proteins superfamily
								itf05g11150	Mog1/PsbP/DUF1795-like photosystem II reaction center PsbP family protein
								itf05g20980	Small GTP-binding protein
								itf05g27340	phosphoglycerate kinase
								itf06g08660	glutamine synthetase
								itf06g13740	conserved hypothetical protein
								itf06g18760	vacuolar ATP synthase subunit A
								itf08g08910	PGR5-LIKE A
								itf09g00890	fructose-bisphosphate aldolase
								itf09g26450	Translation elongation factor EFG/EF2 protein
								itf10g01370	glyceraldehyde-3-phosphate dehydrogenase B subunit
								itf10g14390	conserved hypothetical protein
								itf11g00450	Major facilitator superfamily protein
								itf11g14190	photosystem II stability/assembly factor, chloroplast (HCF136)
								itf11g19260	Haloacid dehalogenase-like hydrolase (HAD) superfamily protein
								itf11g20720	1-deoxy-D-xylulose 5-phosphate reductoisomerase
								itf12g07270	carbonic anhydrase
								itf13g04100	PGR5-LIKE A
								itf13g16210	conserved hypothetical protein
								itf14g14470	4-hydroxy-3-methylbut-2-enyl diphosphate synthase
								itf15g07600	high cyclic electron flow
								itf15g10460	FtsH extracellular protease family
3	BP	GO:0009902	chloroplast relocation	123	23	2.05	1.7e-14	itf01g23120	CLP protease proteolytic subunit
								itf01g24650	glutamate synthase
								itf02g09500	conserved hypothetical protein
								itf02g10340	Rubisco methyltransferase family protein
								itf02g18590	conserved hypothetical protein
								itf03g00810	cyclophilin
								itf03g24980	UbiA prenyltransferase family protein
								itf04g10170	Nucleic acid-binding proteins superfamily
								itf05g20980	Small GTP-binding protein
								itf06g20150	high chlorophyll fluorescent
								itf06g22810	Plant protein of unknown function (DUF827)
								itf08g07910	Glutaredoxin family protein
								itf08g08910	PGR5-LIKE A
								itf08g17220	OxaA/YidC-like membrane insertion protein
								itf09g26450	Translation elongation factor EFG/EF2 protein
								itf10g01370	glyceraldehyde-3-phosphate dehydrogenase B subunit
								itf11g14190	photosystem II stability/assembly factor, chloroplast (HCF136)
								itf11g15750	high chlorophyll fluorescent
								itf13g04100	PGR5-LIKE A
								itf13g22450	Hydroxyproline-rich glycoprotein family protein
								itf15g07600	high cyclic electron flow
								itf15g10690	phototropin
								itf15g13710	haloacid dehalogenase-like hydrolase family protein
4	BP	GO:0010027	thylakoid membrane organization	271	29	4.52	2.3e-12	itf01g18490	FKBP-like peptidyl-prolyl cis-trans isomerase family protein
								itf01g23120	CLP protease proteolytic subunit
								itf01g23800	NADPH-dependent thioredoxin reductase C
								itf02g09500	conserved hypothetical protein
								itf02g10340	Rubisco methyltransferase family protein
								itf02g25180	Molecular chaperone Hsp40/DnaJ family protein
								itf03g00810	cyclophilin
								itf03g24420	Class II aaRS and biotin synthetases superfamily protein
								itf03g24600	Pentatricopeptide repeat (PPR) superfamily protein
								itf03g24980	UbiA prenyltransferase family protein
								itf04g10170	Nucleic acid-binding proteins superfamily
								itf04g24500	tetratricopeptide repeat (TPR)-containing protein
								itf05g20980	Small GTP-binding protein
								itf05g27340	phosphoglycerate kinase
								itf06g13740	conserved hypothetical protein
								itf06g20150	high chlorophyll fluorescent
								itf08g08910	PGR5-LIKE A
								itf08g17220	OxaA/YidC-like membrane insertion protein
								itf09g26450	Translation elongation factor EFG/EF2 protein
								itf10g14390	conserved hypothetical protein
								itf11g10290	P-loop containing nucleoside triphosphate hydrolases superfamily protein
								itf11g14190	photosystem II stability/assembly factor, chloroplast (HCF136)
								itf11g15750	high chlorophyll fluorescent
								itf11g19260	Haloacid dehalogenase-like hydrolase (HAD) superfamily protein
								itf13g04100	PGR5-LIKE A
								itf13g22450	Hydroxyproline-rich glycoprotein family protein
								itf15g07600	high cyclic electron flow
								itf15g10690	phototropin
								itf15g13710	haloacid dehalogenase-like hydrolase family protein
5	BP	GO:0010207	photosystem II assembly	180	25	3	2.6e-12	itf01g18490	FKBP-like peptidyl-prolyl cis-trans isomerase family protein
								itf01g23120	CLP protease proteolytic subunit
								itf01g25350	hydroxypyruvate reductase
								itf02g01980	calcium sensing receptor
								itf02g02670	PsbP-like protein
								itf03g00810	cyclophilin
								itf03g12800	Dihydrodipicolinate reductase, bacterial/plant
								itf04g24500	tetratricopeptide repeat (TPR)-containing protein
								itf05g19410	sigma factor E
								itf06g19300	lactate/malate dehydrogenase family protein
								itf06g20150	high chlorophyll fluorescent
								itf08g08910	PGR5-LIKE A
								itf09g00890	fructose-bisphosphate aldolase
								itf09g08230	shikimate kinase like
								itf09g20270	conserved hypothetical protein
								itf09g26450	Translation elongation factor EFG/EF2 protein
								itf10g01370	glyceraldehyde-3-phosphate dehydrogenase B subunit
								itf10g18040	alpha/beta-Hydrolases superfamily protein
								itf11g14190	photosystem II stability/assembly factor, chloroplast (HCF136)
								itf11g15750	high chlorophyll fluorescent
								itf13g04100	PGR5-LIKE A
								itf13g22450	Hydroxyproline-rich glycoprotein family protein
								itf15g07600	high cyclic electron flow
								itf15g10690	phototropin
								itf15g11930	Domain of unknown function (DUF1995)
6	BP	GO:0000023	maltose metabolic process	181	24	3.02	3.4e-12	itf01g28020	Rhodanese/Cell cycle control phosphatase superfamily protein
								itf02g01980	calcium sensing receptor
								itf02g10340	Rubisco methyltransferase family protein
								itf02g18590	conserved hypothetical protein
								itf02g21100	S-adenosyl-L-methionine-dependent methyltransferases superfamily protein
								itf03g01140	DUF760 domain containing protein
								itf04g27350	Protein of unknown function (DUF760)
								itf05g11150	Mog1/PsbP/DUF1795-like photosystem II reaction center PsbP family protein
								itf05g24700	like SEX4
								itf05g27340	phosphoglycerate kinase
								itf06g19300	lactate/malate dehydrogenase family protein
								itf06g25280	NagB/RpiA/CoA transferase-like superfamily protein
								itf08g08910	PGR5-LIKE A
								itf09g01520	2-oxoglutarate (2OG) and Fe(II)-dependent oxygenase superfamily protein
								itf09g26450	Translation elongation factor EFG/EF2 protein
								itf11g20720	1-deoxy-D-xylulose 5-phosphate reductoisomerase
								itf13g04100	PGR5-LIKE A
								itf13g16210	conserved hypothetical protein
								itf13g17830	Glycosyl hydrolase superfamily protein
								itf14g19530	photolyase/blue-light receptor
								itf15g07600	high cyclic electron flow
								itf15g10690	phototropin
								itf15g11930	Domain of unknown function (DUF1995)
								itf15g13710	haloacid dehalogenase-like hydrolase family protein
7	BP	GO:0016117	carotenoid biosynthetic process	156	24	2.6	4.4e-12	itf01g05440	P-loop containing nucleoside triphosphate hydrolases superfamily protein
								itf01g23800	NADPH-dependent thioredoxin reductase C
								itf01g24650	glutamate synthase
								itf01g28020	Rhodanese/Cell cycle control phosphatase superfamily protein
								itf02g09500	conserved hypothetical protein
								itf02g25180	Molecular chaperone Hsp40/DnaJ family protein
								itf03g00810	cyclophilin
								itf03g24980	UbiA prenyltransferase family protein
								itf05g17810	zeaxanthin epoxidase (ZEP) (ABA1)
								itf05g19150	beta-hydroxylase
								itf06g25280	NagB/RpiA/CoA transferase-like superfamily protein
								itf07g02970	protein containing PDZ domain, a K-box domain, and a TPR region
								itf07g23610	fatty acid desaturase
								itf08g13730	phosphate transporter 2;1
								itf10g14390	conserved hypothetical protein
								itf11g10290	P-loop containing nucleoside triphosphate hydrolases superfamily protein
								itf11g14190	photosystem II stability/assembly factor, chloroplast (HCF136)
								itf11g19260	Haloacid dehalogenase-like hydrolase (HAD) superfamily protein
								itf11g20720	1-deoxy-D-xylulose 5-phosphate reductoisomerase
								itf12g13540	SOUL heme-binding family protein
								itf14g14470	4-hydroxy-3-methylbut-2-enyl diphosphate synthase
								itf14g19530	photolyase/blue-light receptor
								itf15g07600	high cyclic electron flow
								itf15g13710	haloacid dehalogenase-like hydrolase family protein
8	BP	GO:0019288	isopentenyl diphosphate biosynthetic pro...	340	31	5.67	1e-11	itf00g33900	magnesium-protoporphyrin IX methyltransferase
								itf01g05440	P-loop containing nucleoside triphosphate hydrolases superfamily protein
								itf01g18490	FKBP-like peptidyl-prolyl cis-trans isomerase family protein
								itf01g23120	CLP protease proteolytic subunit
								itf01g23800	NADPH-dependent thioredoxin reductase C
								itf01g28020	Rhodanese/Cell cycle control phosphatase superfamily protein
								itf02g01980	calcium sensing receptor
								itf02g03450	zinc finger (C3HC4-type RING finger) family protein
								itf02g09500	conserved hypothetical protein
								itf02g10340	Rubisco methyltransferase family protein
								itf02g10510	glucose-6-phosphate dehydrogenase
								itf03g00810	cyclophilin
								itf03g24600	Pentatricopeptide repeat (PPR) superfamily protein
								itf03g24980	UbiA prenyltransferase family protein
								itf04g10170	Nucleic acid-binding proteins superfamily
								itf04g33430	ALBINA
								itf05g11150	Mog1/PsbP/DUF1795-like photosystem II reaction center PsbP family protein
								itf05g20980	Small GTP-binding protein
								itf05g27340	phosphoglycerate kinase
								itf07g23610	fatty acid desaturase
								itf08g01430	CLP protease R subunit
								itf08g09620	phenylalanyl-tRNA synthetase class IIc family protein
								itf09g00890	fructose-bisphosphate aldolase
								itf09g08230	shikimate kinase like
								itf10g01370	glyceraldehyde-3-phosphate dehydrogenase B subunit
								itf10g25410	triosephosphate isomerase
								itf11g20720	1-deoxy-D-xylulose 5-phosphate reductoisomerase
								itf14g14470	4-hydroxy-3-methylbut-2-enyl diphosphate synthase
								itf14g17610	GroES-like zinc-binding dehydrogenase family protein
								itf14g19530	photolyase/blue-light receptor
								itf15g13710	haloacid dehalogenase-like hydrolase family protein
9	BP	GO:0043085	positive regulation of catalytic activit...	155	20	2.58	3.2e-09	itf01g23800	NADPH-dependent thioredoxin reductase C
								itf01g24650	glutamate synthase
								itf01g28020	Rhodanese/Cell cycle control phosphatase superfamily protein
								itf02g01980	calcium sensing receptor
								itf02g02670	PsbP-like protein
								itf02g18590	conserved hypothetical protein
								itf02g21100	S-adenosyl-L-methionine-dependent methyltransferases superfamily protein
								itf04g27350	Protein of unknown function (DUF760)
								itf05g11150	Mog1/PsbP/DUF1795-like photosystem II reaction center PsbP family protein
								itf05g24700	like SEX4
								itf06g19300	lactate/malate dehydrogenase family protein
								itf08g08910	PGR5-LIKE A
								itf09g01520	2-oxoglutarate (2OG) and Fe(II)-dependent oxygenase superfamily protein
								itf09g26450	Translation elongation factor EFG/EF2 protein
								itf10g18040	alpha/beta-Hydrolases superfamily protein
								itf11g20720	1-deoxy-D-xylulose 5-phosphate reductoisomerase
								itf13g04100	PGR5-LIKE A
								itf15g07600	high cyclic electron flow
								itf15g10690	phototropin
								itf15g11930	Domain of unknown function (DUF1995)
10	BP	GO:0010304	PSII associated light-harvesting complex...	31	10	0.52	1.9e-08	itf01g25350	hydroxypyruvate reductase
								itf08g08910	PGR5-LIKE A
								itf09g00890	fructose-bisphosphate aldolase
								itf10g01370	glyceraldehyde-3-phosphate dehydrogenase B subunit
								itf11g14190	photosystem II stability/assembly factor, chloroplast (HCF136)
								itf12g25970	FTSH protease
								itf13g04100	PGR5-LIKE A
								itf14g14470	4-hydroxy-3-methylbut-2-enyl diphosphate synthase
								itf14g15830	FTSH protease
								itf15g10460	FtsH extracellular protease family
11	BP	GO:0006364	rRNA processing	300	25	5	1.9e-08	itf00g33900	magnesium-protoporphyrin IX methyltransferase
								itf01g05440	P-loop containing nucleoside triphosphate hydrolases superfamily protein
								itf01g18490	FKBP-like peptidyl-prolyl cis-trans isomerase family protein
								itf01g23120	CLP protease proteolytic subunit
								itf01g25350	hydroxypyruvate reductase
								itf02g01980	calcium sensing receptor
								itf02g02670	PsbP-like protein
								itf03g00810	cyclophilin
								itf03g24980	UbiA prenyltransferase family protein
								itf04g10170	Nucleic acid-binding proteins superfamily
								itf05g20980	Small GTP-binding protein
								itf06g19300	lactate/malate dehydrogenase family protein
								itf06g20150	high chlorophyll fluorescent
								itf08g08910	PGR5-LIKE A
								itf09g00890	fructose-bisphosphate aldolase
								itf09g26450	Translation elongation factor EFG/EF2 protein
								itf10g01370	glyceraldehyde-3-phosphate dehydrogenase B subunit
								itf10g16780	Coproporphyrinogen III oxidase
								itf10g18040	alpha/beta-Hydrolases superfamily protein
								itf11g14190	photosystem II stability/assembly factor, chloroplast (HCF136)
								itf11g15750	high chlorophyll fluorescent
								itf13g04100	PGR5-LIKE A
								itf13g22450	Hydroxyproline-rich glycoprotein family protein
								itf15g07600	high cyclic electron flow
								itf15g10690	phototropin
12	BP	GO:0010264	myo-inositol hexakisphosphate biosynthet...	70	13	1.17	4.5e-08	itf03g01560	starch synthase
								itf04g28340	Calcineurin-like metallo-phosphoesterase superfamily protein
								itf05g04780	Cation efflux family protein
								itf05g16320	DUF4336 domain containing protein
								itf05g17810	zeaxanthin epoxidase (ZEP) (ABA1)
								itf05g19410	sigma factor E
								itf05g24010	B-box zinc finger family protein	DBB
								itf06g13740	conserved hypothetical protein
								itf07g02970	protein containing PDZ domain, a K-box domain, and a TPR region
								itf07g04550	alanine-2-oxoglutarate aminotransferase
								itf09g20270	conserved hypothetical protein
								itf10g18040	alpha/beta-Hydrolases superfamily protein
								itf10g18470	conserved hypothetical protein
13	BP	GO:0015995	chlorophyll biosynthetic process	225	20	3.75	3.9e-07	itf00g33900	magnesium-protoporphyrin IX methyltransferase
								itf01g05440	P-loop containing nucleoside triphosphate hydrolases superfamily protein
								itf01g23800	NADPH-dependent thioredoxin reductase C
								itf01g32630	Glutamyl-tRNA reductase family protein
								itf03g00810	cyclophilin
								itf03g24980	UbiA prenyltransferase family protein
								itf04g10170	Nucleic acid-binding proteins superfamily
								itf04g33430	ALBINA
								itf05g20980	Small GTP-binding protein
								itf07g16900	phytochrome interacting factor 3-like	bHLH
								itf07g23610	fatty acid desaturase
								itf09g00890	fructose-bisphosphate aldolase
								itf09g08230	shikimate kinase like
								itf10g01370	glyceraldehyde-3-phosphate dehydrogenase B subunit
								itf10g16780	Coproporphyrinogen III oxidase
								itf11g14190	photosystem II stability/assembly factor, chloroplast (HCF136)
								itf11g20720	1-deoxy-D-xylulose 5-phosphate reductoisomerase
								itf13g12170	Pheophorbide a oxygenase family protein with Rieske [2Fe-2S] domain
								itf14g14470	4-hydroxy-3-methylbut-2-enyl diphosphate synthase
								itf15g07600	high cyclic electron flow
14	BP	GO:0009773	photosynthetic electron transport in pho...	56	11	0.93	5.5e-07	itf01g25350	hydroxypyruvate reductase
								itf02g01980	calcium sensing receptor
								itf03g00810	cyclophilin
								itf03g12800	Dihydrodipicolinate reductase, bacterial/plant
								itf04g10170	Nucleic acid-binding proteins superfamily
								itf08g08910	PGR5-LIKE A
								itf10g01370	glyceraldehyde-3-phosphate dehydrogenase B subunit
								itf13g04100	PGR5-LIKE A
								itf15g07600	high cyclic electron flow
								itf15g10460	FtsH extracellular protease family
								itf15g13710	haloacid dehalogenase-like hydrolase family protein
15	BP	GO:0010155	regulation of proton transport	100	13	1.67	3.4e-06	itf00g33900	magnesium-protoporphyrin IX methyltransferase
								itf01g24650	glutamate synthase
								itf02g10510	glucose-6-phosphate dehydrogenase
								itf03g07260	Methylthiotransferase
								itf05g10730	cryptochrome
								itf06g08660	glutamine synthetase
								itf08g00390	PAS domain-containing protein tyrosine kinase family protein
								itf10g01370	glyceraldehyde-3-phosphate dehydrogenase B subunit
								itf10g23440	K+ efflux antiporter
								itf12g09900	rubisco activase
								itf12g17670	DUF3252 domain containing protein
								itf14g14470	4-hydroxy-3-methylbut-2-enyl diphosphate synthase
								itf15g10690	phototropin
16	BP	GO:0010114	response to red light	163	16	2.72	1.4e-05	itf01g24650	glutamate synthase
								itf01g25350	hydroxypyruvate reductase
								itf02g01980	calcium sensing receptor
								itf05g17810	zeaxanthin epoxidase (ZEP) (ABA1)
								itf05g19410	sigma factor E
								itf05g20980	Small GTP-binding protein
								itf06g08660	glutamine synthetase
								itf07g16900	phytochrome interacting factor 3-like	bHLH
								itf08g08910	PGR5-LIKE A
								itf10g01370	glyceraldehyde-3-phosphate dehydrogenase B subunit
								itf11g14190	photosystem II stability/assembly factor, chloroplast (HCF136)
								itf12g09900	rubisco activase
								itf13g04100	PGR5-LIKE A
								itf14g14470	4-hydroxy-3-methylbut-2-enyl diphosphate synthase
								itf15g07600	high cyclic electron flow
								itf15g10690	phototropin
17	BP	GO:0009637	response to blue light	175	17	2.92	1.7e-05	itf01g24650	glutamate synthase
								itf01g25350	hydroxypyruvate reductase
								itf02g01980	calcium sensing receptor
								itf02g10510	glucose-6-phosphate dehydrogenase
								itf05g10730	cryptochrome
								itf05g19410	sigma factor E
								itf05g20980	Small GTP-binding protein
								itf06g08660	glutamine synthetase
								itf08g08910	PGR5-LIKE A
								itf10g01370	glyceraldehyde-3-phosphate dehydrogenase B subunit
								itf11g14190	photosystem II stability/assembly factor, chloroplast (HCF136)
								itf12g09900	rubisco activase
								itf12g17670	DUF3252 domain containing protein
								itf13g04100	PGR5-LIKE A
								itf14g14470	4-hydroxy-3-methylbut-2-enyl diphosphate synthase
								itf15g07600	high cyclic electron flow
								itf15g10690	phototropin
18	BP	GO:0010218	response to far red light	154	14	2.57	7.6e-05	itf01g24650	glutamate synthase
								itf01g25350	hydroxypyruvate reductase
								itf02g01980	calcium sensing receptor
								itf05g19410	sigma factor E
								itf05g20980	Small GTP-binding protein
								itf06g08660	glutamine synthetase
								itf08g08910	PGR5-LIKE A
								itf10g01370	glyceraldehyde-3-phosphate dehydrogenase B subunit
								itf11g14190	photosystem II stability/assembly factor, chloroplast (HCF136)
								itf12g09900	rubisco activase
								itf13g04100	PGR5-LIKE A
								itf14g14470	4-hydroxy-3-methylbut-2-enyl diphosphate synthase
								itf15g07600	high cyclic electron flow
								itf15g10690	phototropin
19	BP	GO:0035304	regulation of protein dephosphorylation	186	15	3.1	0.00013	itf01g23120	CLP protease proteolytic subunit
								itf01g25350	hydroxypyruvate reductase
								itf01g31000	TGA1A-related gene	bZIP
								itf03g00810	cyclophilin
								itf06g20150	high chlorophyll fluorescent
								itf07g23610	fatty acid desaturase
								itf08g08910	PGR5-LIKE A
								itf09g26450	Translation elongation factor EFG/EF2 protein
								itf10g19870	Glucose-6-phosphate/phosphate translocator-related
								itf11g14190	photosystem II stability/assembly factor, chloroplast (HCF136)
								itf11g15750	high chlorophyll fluorescent
								itf13g04100	PGR5-LIKE A
								itf13g22450	Hydroxyproline-rich glycoprotein family protein
								itf15g07600	high cyclic electron flow
								itf15g10690	phototropin
20	BP	GO:0042793	transcription from plastid promoter	80	10	1.33	0.00018	itf01g23120	CLP protease proteolytic subunit
								itf03g00810	cyclophilin
								itf03g24980	UbiA prenyltransferase family protein
								itf04g10170	Nucleic acid-binding proteins superfamily
								itf06g20150	high chlorophyll fluorescent
								itf09g26450	Translation elongation factor EFG/EF2 protein
								itf11g14190	photosystem II stability/assembly factor, chloroplast (HCF136)
								itf11g15750	high chlorophyll fluorescent
								itf13g22450	Hydroxyproline-rich glycoprotein family protein
								itf15g10690	phototropin
21	BP	GO:0009658	chloroplast organization	288	38	4.8	0.00036	itf01g02720	chloroplast heat shock protein 70-1
								itf01g22700	presequence protease
								itf01g23120	CLP protease proteolytic subunit
								itf01g24650	glutamate synthase
								itf02g09500	conserved hypothetical protein
								itf02g10340	Rubisco methyltransferase family protein
								itf02g18590	conserved hypothetical protein
								itf03g00810	cyclophilin
								itf03g03930	MSCS-like
								itf03g21400	glutamate tRNA synthetase
								itf03g24420	Class II aaRS and biotin synthetases superfamily protein
								itf03g24980	UbiA prenyltransferase family protein
								itf04g10170	Nucleic acid-binding proteins superfamily
								itf04g25340	E3 Ubiquitin ligase family protein
								itf05g19410	sigma factor E
								itf05g20980	Small GTP-binding protein
								itf05g27340	phosphoglycerate kinase
								itf06g20150	high chlorophyll fluorescent
								itf06g22810	Plant protein of unknown function (DUF827)
								itf08g07910	Glutaredoxin family protein
								itf08g08910	PGR5-LIKE A
								itf08g09620	phenylalanyl-tRNA synthetase class IIc family protein
								itf08g17220	OxaA/YidC-like membrane insertion protein
								itf09g26450	Translation elongation factor EFG/EF2 protein
								itf10g01370	glyceraldehyde-3-phosphate dehydrogenase B subunit
								itf10g21850	chloroplast heat shock protein 70-1
								itf10g21950	NIFU-like protein
								itf10g25410	triosephosphate isomerase
								itf11g14190	photosystem II stability/assembly factor, chloroplast (HCF136)
								itf11g15750	high chlorophyll fluorescent
								itf12g17390	FtsH extracellular protease family
								itf13g04100	PGR5-LIKE A
								itf13g22450	Hydroxyproline-rich glycoprotein family protein
								itf14g00060	GTP binding
								itf15g07600	high cyclic electron flow
								itf15g10690	phototropin
								itf15g13710	haloacid dehalogenase-like hydrolase family protein
								itf15g18770	Cysteinyl-tRNA synthetase, class Ia family protein
22	BP	GO:0019344	cysteine biosynthetic process	257	16	4.28	0.00141	itf01g17610	glycosyl hydrolase 9A1
								itf01g25350	hydroxypyruvate reductase
								itf02g01980	calcium sensing receptor
								itf03g24980	UbiA prenyltransferase family protein
								itf05g27340	phosphoglycerate kinase
								itf06g08660	glutamine synthetase
								itf09g00890	fructose-bisphosphate aldolase
								itf09g01760	nitrite reductase
								itf09g08230	shikimate kinase like
								itf10g01370	glyceraldehyde-3-phosphate dehydrogenase B subunit
								itf10g01960	sulfotransferase
								itf10g02080	sulfotransferase
								itf10g16780	Coproporphyrinogen III oxidase
								itf10g19870	Glucose-6-phosphate/phosphate translocator-related
								itf10g25410	triosephosphate isomerase
								itf13g12170	Pheophorbide a oxygenase family protein with Rieske [2Fe-2S] domain
23	BP	GO:0080005	photosystem stoichiometry adjustment	4	3	0.07	0.00335	itf03g10900	sigma factor A
								itf03g25070	thylakoid-associated phosphatase
								itf05g20470	sigma factor A
24	BP	GO:0019761	glucosinolate biosynthetic process	260	15	4.33	0.00606	itf01g05440	P-loop containing nucleoside triphosphate hydrolases superfamily protein
								itf02g09500	conserved hypothetical protein
								itf04g33670	MATE efflux family protein
								itf05g27340	phosphoglycerate kinase
								itf06g19300	lactate/malate dehydrogenase family protein
								itf10g01960	sulfotransferase
								itf10g02080	sulfotransferase
								itf10g18040	alpha/beta-Hydrolases superfamily protein
								itf11g20720	1-deoxy-D-xylulose 5-phosphate reductoisomerase
								itf12g07330	monodehydroascorbate reductase
								itf12g25970	FTSH protease
								itf13g17830	Glycosyl hydrolase superfamily protein
								itf14g04730	pyridoxin (pyrodoxamine) 5'-phosphate oxidase
								itf15g10460	FtsH extracellular protease family
								itf15g10690	phototropin
25	BP	GO:0042744	hydrogen peroxide catabolic process	132	10	2.2	0.01285	itf01g17610	glycosyl hydrolase 9A1
								itf01g22700	presequence protease
								itf01g23800	NADPH-dependent thioredoxin reductase C
								itf05g27340	phosphoglycerate kinase
								itf10g01370	glyceraldehyde-3-phosphate dehydrogenase B subunit
								itf10g12550	lipoamide dehydrogenase
								itf11g14190	photosystem II stability/assembly factor, chloroplast (HCF136)
								itf11g20720	1-deoxy-D-xylulose 5-phosphate reductoisomerase
								itf12g07330	monodehydroascorbate reductase
								itf15g13440	lipoamide dehydrogenase
26	BP	GO:0019684	photosynthesis, light reaction	313	39	5.22	0.01515	itf01g18490	FKBP-like peptidyl-prolyl cis-trans isomerase family protein
								itf01g23120	CLP protease proteolytic subunit
								itf01g24650	glutamate synthase
								itf01g25350	hydroxypyruvate reductase
								itf02g01980	calcium sensing receptor
								itf02g02670	PsbP-like protein
								itf03g00810	cyclophilin
								itf03g12800	Dihydrodipicolinate reductase, bacterial/plant
								itf03g25070	thylakoid-associated phosphatase
								itf04g10170	Nucleic acid-binding proteins superfamily
								itf04g24500	tetratricopeptide repeat (TPR)-containing protein
								itf05g19410	sigma factor E
								itf05g27340	phosphoglycerate kinase
								itf06g19300	lactate/malate dehydrogenase family protein
								itf06g20150	high chlorophyll fluorescent
								itf07g08830	Major facilitator superfamily protein
								itf07g23610	fatty acid desaturase
								itf08g08910	PGR5-LIKE A
								itf09g00890	fructose-bisphosphate aldolase
								itf09g08230	shikimate kinase like
								itf09g20270	conserved hypothetical protein
								itf09g26450	Translation elongation factor EFG/EF2 protein
								itf10g01370	glyceraldehyde-3-phosphate dehydrogenase B subunit
								itf10g09730	STT7 homolog STN7
								itf10g18040	alpha/beta-Hydrolases superfamily protein
								itf10g19870	Glucose-6-phosphate/phosphate translocator-related
								itf11g14190	photosystem II stability/assembly factor, chloroplast (HCF136)
								itf11g15750	high chlorophyll fluorescent
								itf11g19260	Haloacid dehalogenase-like hydrolase (HAD) superfamily protein
								itf12g07270	carbonic anhydrase
								itf12g09900	rubisco activase
								itf13g04100	PGR5-LIKE A
								itf13g22450	Hydroxyproline-rich glycoprotein family protein
								itf14g14470	4-hydroxy-3-methylbut-2-enyl diphosphate synthase
								itf15g07600	high cyclic electron flow
								itf15g10460	FtsH extracellular protease family
								itf15g10690	phototropin
								itf15g11930	Domain of unknown function (DUF1995)
								itf15g13710	haloacid dehalogenase-like hydrolase family protein
27	BP	GO:0009657	plastid organization	505	54	8.41	0.0159	itf01g02720	chloroplast heat shock protein 70-1
								itf01g18490	FKBP-like peptidyl-prolyl cis-trans isomerase family protein
								itf01g22700	presequence protease
								itf01g23120	CLP protease proteolytic subunit
								itf01g23800	NADPH-dependent thioredoxin reductase C
								itf01g24650	glutamate synthase
								itf01g25350	hydroxypyruvate reductase
								itf02g01980	calcium sensing receptor
								itf02g02670	PsbP-like protein
								itf02g09500	conserved hypothetical protein
								itf02g10340	Rubisco methyltransferase family protein
								itf02g18590	conserved hypothetical protein
								itf02g25180	Molecular chaperone Hsp40/DnaJ family protein
								itf03g00810	cyclophilin
								itf03g03930	MSCS-like
								itf03g21400	glutamate tRNA synthetase
								itf03g24420	Class II aaRS and biotin synthetases superfamily protein
								itf03g24600	Pentatricopeptide repeat (PPR) superfamily protein
								itf03g24980	UbiA prenyltransferase family protein
								itf04g10170	Nucleic acid-binding proteins superfamily
								itf04g24500	tetratricopeptide repeat (TPR)-containing protein
								itf04g25340	E3 Ubiquitin ligase family protein
								itf05g19410	sigma factor E
								itf05g20980	Small GTP-binding protein
								itf05g27340	phosphoglycerate kinase
								itf06g13740	conserved hypothetical protein
								itf06g19300	lactate/malate dehydrogenase family protein
								itf06g20150	high chlorophyll fluorescent
								itf06g22810	Plant protein of unknown function (DUF827)
								itf08g07910	Glutaredoxin family protein
								itf08g08910	PGR5-LIKE A
								itf08g09620	phenylalanyl-tRNA synthetase class IIc family protein
								itf08g17220	OxaA/YidC-like membrane insertion protein
								itf09g00890	fructose-bisphosphate aldolase
								itf09g26450	Translation elongation factor EFG/EF2 protein
								itf10g01370	glyceraldehyde-3-phosphate dehydrogenase B subunit
								itf10g14390	conserved hypothetical protein
								itf10g18040	alpha/beta-Hydrolases superfamily protein
								itf10g21850	chloroplast heat shock protein 70-1
								itf10g21950	NIFU-like protein
								itf10g25410	triosephosphate isomerase
								itf11g10290	P-loop containing nucleoside triphosphate hydrolases superfamily protein
								itf11g14190	photosystem II stability/assembly factor, chloroplast (HCF136)
								itf11g15750	high chlorophyll fluorescent
								itf11g19260	Haloacid dehalogenase-like hydrolase (HAD) superfamily protein
								itf12g17390	FtsH extracellular protease family
								itf13g04100	PGR5-LIKE A
								itf13g22450	Hydroxyproline-rich glycoprotein family protein
								itf14g00060	GTP binding
								itf14g14470	4-hydroxy-3-methylbut-2-enyl diphosphate synthase
								itf15g07600	high cyclic electron flow
								itf15g10690	phototropin
								itf15g13710	haloacid dehalogenase-like hydrolase family protein
								itf15g18770	Cysteinyl-tRNA synthetase, class Ia family protein
28	BP	GO:0010343	singlet oxygen-mediated programmed cell ...	7	3	0.12	0.02318	itf02g18930	Protein of unknown function (DUF3506)
								itf05g10730	cryptochrome
								itf09g03040	Protein of unknown function (DUF3506)
29	BP	GO:0045893	positive regulation of transcription, DN...	608	23	10.13	0.03409	itf01g06510	arginine-rich cyclin
								itf01g23120	CLP protease proteolytic subunit
								itf01g24710	bZIP transcription factor family protein	bZIP
								itf03g00810	cyclophilin
								itf03g12800	Dihydrodipicolinate reductase, bacterial/plant
								itf03g17770	heat shock transcription factor A2	HSF
								itf03g24980	UbiA prenyltransferase family protein
								itf05g03570	SCARECROW-like	GRAS
								itf05g19410	sigma factor E
								itf06g20150	high chlorophyll fluorescent
								itf09g00890	fructose-bisphosphate aldolase
								itf09g06980	NAC domain containing protein	NAC
								itf09g08230	shikimate kinase like
								itf09g26450	Translation elongation factor EFG/EF2 protein
								itf10g16780	Coproporphyrinogen III oxidase
								itf11g14190	photosystem II stability/assembly factor, chloroplast (HCF136)
								itf11g15750	high chlorophyll fluorescent
								itf11g19630	31-kDa RNA binding protein
								itf12g16540	homeobox	HB-HD-ZIP
								itf13g12170	Pheophorbide a oxygenase family protein with Rieske [2Fe-2S] domain
								itf13g22450	Hydroxyproline-rich glycoprotein family protein
								itf14g14470	4-hydroxy-3-methylbut-2-enyl diphosphate synthase
								itf15g10690	phototropin
30	BP	GO:0016120	carotene biosynthetic process	8	3	0.13	0.03409	itf01g24560	lycopene cyclase
								itf04g12320	15-cis-zeta-carotene isomerase
								itf15g10910	zeta-carotene desaturase
31	BP	GO:0009073	aromatic amino acid family biosynthetic ...	124	9	2.07	0.03409	itf01g23120	CLP protease proteolytic subunit
								itf03g07260	Methylthiotransferase
								itf03g21450	chlororespiratory reduction
								itf03g24980	UbiA prenyltransferase family protein
								itf09g00890	fructose-bisphosphate aldolase
								itf09g08230	shikimate kinase like
								itf10g16780	Coproporphyrinogen III oxidase
								itf11g19630	31-kDa RNA binding protein
								itf13g12170	Pheophorbide a oxygenase family protein with Rieske [2Fe-2S] domain
1	CC	GO:0009570	chloroplast stroma	829	75	13.76	6.1e-28	itf01g00100	Protein kinase superfamily protein
								itf01g01590	GTP cyclohydrolase II
								itf01g02720	chloroplast heat shock protein 70-1
								itf01g03480	ATP binding cassette protein
								itf01g05440	P-loop containing nucleoside triphosphate hydrolases superfamily protein
								itf01g18490	FKBP-like peptidyl-prolyl cis-trans isomerase family protein
								itf01g20860	solanesyl diphosphate synthase
								itf01g22700	presequence protease
								itf01g23120	CLP protease proteolytic subunit
								itf01g23800	NADPH-dependent thioredoxin reductase C
								itf01g24650	glutamate synthase
								itf01g35260	Pseudouridine synthase/archaeosine transglycosylase-like family protein
								itf02g10510	glucose-6-phosphate dehydrogenase
								itf02g14120	nine-cis-epoxycarotenoid dioxygenase
								itf03g00610	Isocitrate/isopropylmalate dehydrogenase family protein
								itf03g00810	cyclophilin
								itf03g10940	P-loop containing nucleoside triphosphate hydrolases superfamily protein
								itf03g12800	Dihydrodipicolinate reductase, bacterial/plant
								itf03g21400	glutamate tRNA synthetase
								itf03g21450	chlororespiratory reduction
								itf03g24420	Class II aaRS and biotin synthetases superfamily protein
								itf03g24760	plastidic pyruvate kinase beta subunit
								itf03g25070	thylakoid-associated phosphatase
								itf04g07340	conserved hypothetical protein
								itf04g10170	Nucleic acid-binding proteins superfamily
								itf04g33390	NAD(P)-binding Rossmann-fold superfamily protein
								itf04g33430	ALBINA
								itf05g11150	Mog1/PsbP/DUF1795-like photosystem II reaction center PsbP family protein
								itf05g24700	like SEX4
								itf05g27340	phosphoglycerate kinase
								itf06g07990	haloacid dehalogenase-like hydrolase family protein
								itf06g08660	glutamine synthetase
								itf06g19300	lactate/malate dehydrogenase family protein
								itf06g20150	high chlorophyll fluorescent
								itf06g24980	Protein kinase superfamily protein
								itf07g01600	alanine:glyoxylate aminotransferase
								itf07g02970	protein containing PDZ domain, a K-box domain, and a TPR region
								itf07g04550	alanine-2-oxoglutarate aminotransferase
								itf07g06630	Phosphoglucomutase/phosphomannomutase family protein
								itf07g06670	ARM repeat superfamily protein
								itf08g01430	CLP protease R subunit
								itf08g09620	phenylalanyl-tRNA synthetase class IIc family protein
								itf09g00890	fructose-bisphosphate aldolase
								itf09g01760	nitrite reductase
								itf09g07710	threonyl-tRNA synthetase, putative / threonine--tRNA ligase, putative
								itf09g20270	conserved hypothetical protein
								itf09g26450	Translation elongation factor EFG/EF2 protein
								itf10g01370	glyceraldehyde-3-phosphate dehydrogenase B subunit
								itf10g12550	lipoamide dehydrogenase
								itf10g14390	conserved hypothetical protein
								itf10g16780	Coproporphyrinogen III oxidase
								itf10g18090	Aldolase-type TIM barrel family protein
								itf10g21850	chloroplast heat shock protein 70-1
								itf10g21950	NIFU-like protein
								itf10g25410	triosephosphate isomerase
								itf11g10890	Insulinase (Peptidase family M16) family protein
								itf11g14190	photosystem II stability/assembly factor, chloroplast (HCF136)
								itf11g15380	acetyl Co-enzyme a carboxylase biotin carboxylase subunit
								itf11g19260	Haloacid dehalogenase-like hydrolase (HAD) superfamily protein
								itf11g19630	31-kDa RNA binding protein
								itf11g19820	RAB GTPase homolog E1B
								itf11g20720	1-deoxy-D-xylulose 5-phosphate reductoisomerase
								itf12g07270	carbonic anhydrase
								itf12g07840	Rubisco methyltransferase family protein
								itf12g09900	rubisco activase
								itf12g22550	actin-12
								itf13g01060	S-adenosyl-L-methionine-dependent methyltransferases superfamily protein
								itf14g00020	acetyl-CoA synthetase
								itf14g00060	GTP binding
								itf14g14470	4-hydroxy-3-methylbut-2-enyl diphosphate synthase
								itf15g07600	high cyclic electron flow
								itf15g13440	lipoamide dehydrogenase
								itf15g13710	haloacid dehalogenase-like hydrolase family protein
								itf15g18770	Cysteinyl-tRNA synthetase, class Ia family protein
								itf15g23240	Protein kinase superfamily protein
2	CC	GO:0009941	chloroplast envelope	738	63	12.25	3.6e-23	itf00g33900	magnesium-protoporphyrin IX methyltransferase
								itf01g02720	chloroplast heat shock protein 70-1
								itf01g22700	presequence protease
								itf01g23120	CLP protease proteolytic subunit
								itf01g24650	glutamate synthase
								itf02g02210	signal peptide peptidase
								itf02g25180	Molecular chaperone Hsp40/DnaJ family protein
								itf03g10940	P-loop containing nucleoside triphosphate hydrolases superfamily protein
								itf03g21830	adenylate kinase family protein
								itf04g10840	AMP-dependent synthetase and ligase family protein
								itf04g25340	E3 Ubiquitin ligase family protein
								itf04g33390	NAD(P)-binding Rossmann-fold superfamily protein
								itf05g01780	long chain acyl-CoA synthetase
								itf05g17810	zeaxanthin epoxidase (ZEP) (ABA1)
								itf05g27340	phosphoglycerate kinase
								itf06g08660	glutamine synthetase
								itf06g18760	vacuolar ATP synthase subunit A
								itf06g19300	lactate/malate dehydrogenase family protein
								itf06g21090	Nucleotide/sugar transporter family protein
								itf07g02970	protein containing PDZ domain, a K-box domain, and a TPR region
								itf07g08830	Major facilitator superfamily protein
								itf07g23610	fatty acid desaturase
								itf08g01430	CLP protease R subunit
								itf08g13730	phosphate transporter 2;1
								itf09g00890	fructose-bisphosphate aldolase
								itf09g13320	LETM1-like protein
								itf09g26450	Translation elongation factor EFG/EF2 protein
								itf10g01370	glyceraldehyde-3-phosphate dehydrogenase B subunit
								itf10g04870	Early-responsive to dehydration stress protein (ERD4)
								itf10g12550	lipoamide dehydrogenase
								itf10g14390	conserved hypothetical protein
								itf10g18040	alpha/beta-Hydrolases superfamily protein
								itf10g19870	Glucose-6-phosphate/phosphate translocator-related
								itf10g21850	chloroplast heat shock protein 70-1
								itf10g22850	dicarboxylate transport 2.1
								itf10g25410	triosephosphate isomerase
								itf10g25570	ascorbate peroxidase
								itf11g00450	Major facilitator superfamily protein
								itf11g14190	photosystem II stability/assembly factor, chloroplast (HCF136)
								itf11g15380	acetyl Co-enzyme a carboxylase biotin carboxylase subunit
								itf11g15750	high chlorophyll fluorescent
								itf11g19260	Haloacid dehalogenase-like hydrolase (HAD) superfamily protein
								itf11g19630	31-kDa RNA binding protein
								itf11g19820	RAB GTPase homolog E1B
								itf12g07270	carbonic anhydrase
								itf12g07330	monodehydroascorbate reductase
								itf12g09900	rubisco activase
								itf12g13540	SOUL heme-binding family protein
								itf12g17390	FtsH extracellular protease family
								itf12g22550	actin-12
								itf12g25970	FTSH protease
								itf13g12170	Pheophorbide a oxygenase family protein with Rieske [2Fe-2S] domain
								itf13g17830	Glycosyl hydrolase superfamily protein
								itf13g22450	Hydroxyproline-rich glycoprotein family protein
								itf14g00060	GTP binding
								itf14g07200	Mitochondrial substrate carrier family protein
								itf14g07270	ACD1-like
								itf14g14470	4-hydroxy-3-methylbut-2-enyl diphosphate synthase
								itf14g15830	FTSH protease
								itf14g19460	translocon at the outer envelope membrane of chloroplasts
								itf15g10460	FtsH extracellular protease family
								itf15g10910	zeta-carotene desaturase
								itf15g13440	lipoamide dehydrogenase
3	CC	GO:0009535	chloroplast thylakoid membrane	362	27	6.01	9.8e-08	itf00g33900	magnesium-protoporphyrin IX methyltransferase
								itf01g21570	conserved hypothetical protein
								itf02g01980	calcium sensing receptor
								itf02g02210	signal peptide peptidase
								itf02g02670	PsbP-like protein
								itf02g14120	nine-cis-epoxycarotenoid dioxygenase
								itf02g25180	Molecular chaperone Hsp40/DnaJ family protein
								itf03g00810	cyclophilin
								itf03g21450	chlororespiratory reduction
								itf03g21830	adenylate kinase family protein
								itf03g24980	UbiA prenyltransferase family protein
								itf06g08660	glutamine synthetase
								itf07g02970	protein containing PDZ domain, a K-box domain, and a TPR region
								itf08g08910	PGR5-LIKE A
								itf08g17220	OxaA/YidC-like membrane insertion protein
								itf10g01370	glyceraldehyde-3-phosphate dehydrogenase B subunit
								itf11g10290	P-loop containing nucleoside triphosphate hydrolases superfamily protein
								itf11g14190	photosystem II stability/assembly factor, chloroplast (HCF136)
								itf11g19630	31-kDa RNA binding protein
								itf11g19820	RAB GTPase homolog E1B
								itf12g07270	carbonic anhydrase
								itf12g09900	rubisco activase
								itf12g13540	SOUL heme-binding family protein
								itf12g17670	DUF3252 domain containing protein
								itf13g04100	PGR5-LIKE A
								itf13g16620	FKBP-like peptidyl-prolyl cis-trans isomerase family protein
								itf15g10460	FtsH extracellular protease family
4	CC	GO:0009507	chloroplast	4928	203	81.77	1e-06	itf00g33900	magnesium-protoporphyrin IX methyltransferase
								itf01g00100	Protein kinase superfamily protein
								itf01g01590	GTP cyclohydrolase II
								itf01g02720	chloroplast heat shock protein 70-1
								itf01g03480	ATP binding cassette protein
								itf01g04960	phosphoglycerate/bisphosphoglycerate mutase family protein
								itf01g05440	P-loop containing nucleoside triphosphate hydrolases superfamily protein
								itf01g07330	Mitochondrial transcription termination factor family protein
								itf01g18490	FKBP-like peptidyl-prolyl cis-trans isomerase family protein
								itf01g20860	solanesyl diphosphate synthase
								itf01g21570	conserved hypothetical protein
								itf01g22700	presequence protease
								itf01g23120	CLP protease proteolytic subunit
								itf01g23800	NADPH-dependent thioredoxin reductase C
								itf01g24560	lycopene cyclase
								itf01g24650	glutamate synthase
								itf01g24700	Histidyl-tRNA synthetase
								itf01g25350	hydroxypyruvate reductase
								itf01g28020	Rhodanese/Cell cycle control phosphatase superfamily protein
								itf01g29480	NAD kinase
								itf01g32630	Glutamyl-tRNA reductase family protein
								itf01g35260	Pseudouridine synthase/archaeosine transglycosylase-like family protein
								itf01g36360	Ca2+-activated RelA/spot homolog
								itf02g01980	calcium sensing receptor
								itf02g02210	signal peptide peptidase
								itf02g02670	PsbP-like protein
								itf02g04700	RNA-metabolising metallo-beta-lactamase family protein	Trihelix
								itf02g09500	conserved hypothetical protein
								itf02g10340	Rubisco methyltransferase family protein
								itf02g10510	glucose-6-phosphate dehydrogenase
								itf02g10890	Lycopene beta/epsilon cyclase protein
								itf02g14120	nine-cis-epoxycarotenoid dioxygenase
								itf02g18590	conserved hypothetical protein
								itf02g18930	Protein of unknown function (DUF3506)
								itf02g19610	aldehyde dehydrogenase 10A8
								itf02g25180	Molecular chaperone Hsp40/DnaJ family protein
								itf03g00610	Isocitrate/isopropylmalate dehydrogenase family protein
								itf03g00810	cyclophilin
								itf03g01560	starch synthase
								itf03g03930	MSCS-like
								itf03g07260	Methylthiotransferase
								itf03g10900	sigma factor A
								itf03g10940	P-loop containing nucleoside triphosphate hydrolases superfamily protein
								itf03g12800	Dihydrodipicolinate reductase, bacterial/plant
								itf03g12860	TraB family protein
								itf03g15690	Protein kinase superfamily protein
								itf03g17130	alkaline/neutral invertase
								itf03g17770	heat shock transcription factor A2	HSF
								itf03g18870	AAA-type ATPase family protein / ankyrin repeat family protein
								itf03g21270	phosphate transporter 4;5
								itf03g21400	glutamate tRNA synthetase
								itf03g21450	chlororespiratory reduction
								itf03g21830	adenylate kinase family protein
								itf03g24420	Class II aaRS and biotin synthetases superfamily protein
								itf03g24760	plastidic pyruvate kinase beta subunit
								itf03g24980	UbiA prenyltransferase family protein
								itf03g25070	thylakoid-associated phosphatase
								itf04g02290	glycoprotease
								itf04g05480	Early-responsive to dehydration stress protein (ERD4)
								itf04g07340	conserved hypothetical protein
								itf04g10170	Nucleic acid-binding proteins superfamily
								itf04g10840	AMP-dependent synthetase and ligase family protein
								itf04g12320	15-cis-zeta-carotene isomerase
								itf04g24140	RELA/SPOT homolog
								itf04g24500	tetratricopeptide repeat (TPR)-containing protein
								itf04g25340	E3 Ubiquitin ligase family protein
								itf04g26100	basic helix-loop-helix (bHLH) DNA-binding superfamily protein
								itf04g27580	FAD-dependent oxidoreductase family protein
								itf04g28340	Calcineurin-like metallo-phosphoesterase superfamily protein
								itf04g33390	NAD(P)-binding Rossmann-fold superfamily protein
								itf04g33430	ALBINA
								itf05g01780	long chain acyl-CoA synthetase
								itf05g11150	Mog1/PsbP/DUF1795-like photosystem II reaction center PsbP family protein
								itf05g16320	DUF4336 domain containing protein
								itf05g17810	zeaxanthin epoxidase (ZEP) (ABA1)
								itf05g19150	beta-hydroxylase
								itf05g19410	sigma factor E
								itf05g20370	Protein kinase superfamily protein
								itf05g20470	sigma factor A
								itf05g20980	Small GTP-binding protein
								itf05g21350	Plastid-lipid associated protein PAP / fibrillin family protein
								itf05g24700	like SEX4
								itf05g27340	phosphoglycerate kinase
								itf06g07990	haloacid dehalogenase-like hydrolase family protein
								itf06g08660	glutamine synthetase
								itf06g13740	conserved hypothetical protein
								itf06g15030	conserved hypothetical protein
								itf06g18760	vacuolar ATP synthase subunit A
								itf06g19300	lactate/malate dehydrogenase family protein
								itf06g20150	high chlorophyll fluorescent
								itf06g21090	Nucleotide/sugar transporter family protein
								itf06g22660	RNA-binding protein 47C
								itf06g24980	Protein kinase superfamily protein
								itf06g25280	NagB/RpiA/CoA transferase-like superfamily protein
								itf07g01600	alanine:glyoxylate aminotransferase
								itf07g02970	protein containing PDZ domain, a K-box domain, and a TPR region
								itf07g04550	alanine-2-oxoglutarate aminotransferase
								itf07g06630	Phosphoglucomutase/phosphomannomutase family protein
								itf07g06670	ARM repeat superfamily protein
								itf07g07120	MLP-like protein
								itf07g08830	Major facilitator superfamily protein
								itf07g12130	phosphoglycerate/bisphosphoglycerate mutase family protein
								itf07g12340	ABC-2 type transporter family protein
								itf07g14040	Polyketide cyclase / dehydrase and lipid transport domain containing protein
								itf07g16210	alpha/beta-Hydrolases superfamily protein
								itf07g23610	fatty acid desaturase
								itf07g23820	Cyclophilin-like peptidyl-prolyl cis-trans isomerase family protein
								itf08g01430	CLP protease R subunit
								itf08g01480	glycine-rich protein
								itf08g06790	Trypsin family protein
								itf08g08910	PGR5-LIKE A
								itf08g09620	phenylalanyl-tRNA synthetase class IIc family protein
								itf08g13730	phosphate transporter 2;1
								itf08g17220	OxaA/YidC-like membrane insertion protein
								itf09g00890	fructose-bisphosphate aldolase
								itf09g01760	nitrite reductase
								itf09g03040	Protein of unknown function (DUF3506)
								itf09g06120	Protein of unknown function (DUF761)
								itf09g07710	threonyl-tRNA synthetase, putative / threonine--tRNA ligase, putative
								itf09g08230	shikimate kinase like
								itf09g10810	UDP-Glycosyltransferase superfamily protein
								itf09g13320	LETM1-like protein
								itf09g20270	conserved hypothetical protein
								itf09g26450	Translation elongation factor EFG/EF2 protein
								itf10g01020	Pentatricopeptide repeat (PPR-like) superfamily protein
								itf10g01370	glyceraldehyde-3-phosphate dehydrogenase B subunit
								itf10g01570	purine permease
								itf10g03850	starch synthase
								itf10g04870	Early-responsive to dehydration stress protein (ERD4)
								itf10g09730	STT7 homolog STN7
								itf10g12550	lipoamide dehydrogenase
								itf10g14390	conserved hypothetical protein
								itf10g16780	Coproporphyrinogen III oxidase
								itf10g18040	alpha/beta-Hydrolases superfamily protein
								itf10g18090	Aldolase-type TIM barrel family protein
								itf10g19320	Hydrolase-like protein family
								itf10g19870	Glucose-6-phosphate/phosphate translocator-related
								itf10g21850	chloroplast heat shock protein 70-1
								itf10g21950	NIFU-like protein
								itf10g22850	dicarboxylate transport 2.1
								itf10g23440	K+ efflux antiporter
								itf10g24550	Transducin/WD40 repeat-like superfamily protein
								itf10g25410	triosephosphate isomerase
								itf10g25570	ascorbate peroxidase
								itf11g00450	Major facilitator superfamily protein
								itf11g02050	FMN-linked oxidoreductases superfamily protein
								itf11g06000	Protein kinase superfamily protein
								itf11g10290	P-loop containing nucleoside triphosphate hydrolases superfamily protein
								itf11g10700	Stress up-regulated Nod 19 domain containing protein
								itf11g10890	Insulinase (Peptidase family M16) family protein
								itf11g12260	D-aminoacyl-tRNA deacylases
								itf11g14190	photosystem II stability/assembly factor, chloroplast (HCF136)
								itf11g15380	acetyl Co-enzyme a carboxylase biotin carboxylase subunit
								itf11g15750	high chlorophyll fluorescent
								itf11g19260	Haloacid dehalogenase-like hydrolase (HAD) superfamily protein
								itf11g19630	31-kDa RNA binding protein
								itf11g19820	RAB GTPase homolog E1B
								itf11g20720	1-deoxy-D-xylulose 5-phosphate reductoisomerase
								itf12g02730	Chalcone-flavanone isomerase family protein
								itf12g07270	carbonic anhydrase
								itf12g07330	monodehydroascorbate reductase
								itf12g07840	Rubisco methyltransferase family protein
								itf12g07980	sulfite oxidase
								itf12g09900	rubisco activase
								itf12g13540	SOUL heme-binding family protein
								itf12g17390	FtsH extracellular protease family
								itf12g17670	DUF3252 domain containing protein
								itf12g22550	actin-12
								itf12g25970	FTSH protease
								itf13g01060	S-adenosyl-L-methionine-dependent methyltransferases superfamily protein
								itf13g04100	PGR5-LIKE A
								itf13g05900	conserved hypothetical protein
								itf13g10770	conserved hypothetical protein
								itf13g12170	Pheophorbide a oxygenase family protein with Rieske [2Fe-2S] domain
								itf13g16210	conserved hypothetical protein
								itf13g16620	FKBP-like peptidyl-prolyl cis-trans isomerase family protein
								itf13g17830	Glycosyl hydrolase superfamily protein
								itf13g19260	BSD domain-containing protein
								itf13g19540	long-chain acyl-CoA synthetase
								itf13g22450	Hydroxyproline-rich glycoprotein family protein
								itf14g00020	acetyl-CoA synthetase
								itf14g00060	GTP binding
								itf14g00810	quinolinate phoshoribosyltransferase
								itf14g01140	MATE efflux family protein
								itf14g03020	uvrB/uvrC motif-containing protein
								itf14g04410	conserved hypothetical protein
								itf14g04730	pyridoxin (pyrodoxamine) 5'-phosphate oxidase
								itf14g07200	Mitochondrial substrate carrier family protein
								itf14g07270	ACD1-like
								itf14g14470	4-hydroxy-3-methylbut-2-enyl diphosphate synthase
								itf14g15830	FTSH protease
								itf14g19460	translocon at the outer envelope membrane of chloroplasts
								itf15g07600	high cyclic electron flow
								itf15g09250	Prolyl oligopeptidase family protein
								itf15g10460	FtsH extracellular protease family
								itf15g10910	zeta-carotene desaturase
								itf15g11930	Domain of unknown function (DUF1995)
								itf15g13440	lipoamide dehydrogenase
								itf15g13710	haloacid dehalogenase-like hydrolase family protein
								itf15g14210	glucose-6-phosphate dehydrogenase
								itf15g18770	Cysteinyl-tRNA synthetase, class Ia family protein
								itf15g19700	AFG1-like ATPase family protein
								itf15g23240	Protein kinase superfamily protein
5	CC	GO:0009534	chloroplast thylakoid	479	37	7.95	0.0058	itf00g33900	magnesium-protoporphyrin IX methyltransferase
								itf01g18490	FKBP-like peptidyl-prolyl cis-trans isomerase family protein
								itf01g21570	conserved hypothetical protein
								itf01g23120	CLP protease proteolytic subunit
								itf01g28020	Rhodanese/Cell cycle control phosphatase superfamily protein
								itf02g01980	calcium sensing receptor
								itf02g02210	signal peptide peptidase
								itf02g02670	PsbP-like protein
								itf02g14120	nine-cis-epoxycarotenoid dioxygenase
								itf02g25180	Molecular chaperone Hsp40/DnaJ family protein
								itf03g00610	Isocitrate/isopropylmalate dehydrogenase family protein
								itf03g00810	cyclophilin
								itf03g21450	chlororespiratory reduction
								itf03g21830	adenylate kinase family protein
								itf03g24980	UbiA prenyltransferase family protein
								itf04g33430	ALBINA
								itf05g11150	Mog1/PsbP/DUF1795-like photosystem II reaction center PsbP family protein
								itf06g08660	glutamine synthetase
								itf07g02970	protein containing PDZ domain, a K-box domain, and a TPR region
								itf08g08910	PGR5-LIKE A
								itf08g17220	OxaA/YidC-like membrane insertion protein
								itf10g01370	glyceraldehyde-3-phosphate dehydrogenase B subunit
								itf10g18040	alpha/beta-Hydrolases superfamily protein
								itf10g19870	Glucose-6-phosphate/phosphate translocator-related
								itf10g22850	dicarboxylate transport 2.1
								itf11g10290	P-loop containing nucleoside triphosphate hydrolases superfamily protein
								itf11g14190	photosystem II stability/assembly factor, chloroplast (HCF136)
								itf11g19630	31-kDa RNA binding protein
								itf11g19820	RAB GTPase homolog E1B
								itf12g07270	carbonic anhydrase
								itf12g09900	rubisco activase
								itf12g13540	SOUL heme-binding family protein
								itf12g17670	DUF3252 domain containing protein
								itf13g04100	PGR5-LIKE A
								itf13g16620	FKBP-like peptidyl-prolyl cis-trans isomerase family protein
								itf15g10460	FtsH extracellular protease family
								itf15g13710	haloacid dehalogenase-like hydrolase family protein
6	CC	GO:0048046	apoplast	534	22	8.86	0.0105	itf01g22700	presequence protease
								itf01g24650	glutamate synthase
								itf01g25350	hydroxypyruvate reductase
								itf05g27340	phosphoglycerate kinase
								itf06g08660	glutamine synthetase
								itf06g18760	vacuolar ATP synthase subunit A
								itf06g19300	lactate/malate dehydrogenase family protein
								itf07g01600	alanine:glyoxylate aminotransferase
								itf09g00890	fructose-bisphosphate aldolase
								itf09g01760	nitrite reductase
								itf09g26450	Translation elongation factor EFG/EF2 protein
								itf10g01370	glyceraldehyde-3-phosphate dehydrogenase B subunit
								itf10g14390	conserved hypothetical protein
								itf10g16780	Coproporphyrinogen III oxidase
								itf10g18090	Aldolase-type TIM barrel family protein
								itf10g25410	triosephosphate isomerase
								itf11g03610	phosphoenolpyruvate carboxylase
								itf11g19820	RAB GTPase homolog E1B
								itf12g07270	carbonic anhydrase
								itf12g09900	rubisco activase
								itf13g21090	Lactate/malate dehydrogenase family protein
								itf15g07600	high cyclic electron flow
7	CC	GO:0005777	peroxisome	273	17	4.53	0.018	itf01g05060	protease-related
								itf01g25350	hydroxypyruvate reductase
								itf01g26440	myosin XI A
								itf02g15410	acyl-CoA oxidase
								itf02g17630	peroxin
								itf03g03260	peroxisomal ABC transporter
								itf04g28340	Calcineurin-like metallo-phosphoesterase superfamily protein
								itf07g01600	alanine:glyoxylate aminotransferase
								itf07g04550	alanine-2-oxoglutarate aminotransferase
								itf10g18090	Aldolase-type TIM barrel family protein
								itf10g19320	Hydrolase-like protein family
								itf10g25570	ascorbate peroxidase
								itf12g07330	monodehydroascorbate reductase
								itf12g07980	sulfite oxidase
								itf13g19540	long-chain acyl-CoA synthetase
								itf14g16110	alternative NAD(P)H dehydrogenase
								itf14g17610	GroES-like zinc-binding dehydrogenase family protein
8	CC	GO:0010319	stromule	58	6	0.96	0.0304	itf05g27340	phosphoglycerate kinase
								itf07g06630	Phosphoglucomutase/phosphomannomutase family protein
								itf10g01370	glyceraldehyde-3-phosphate dehydrogenase B subunit
								itf12g07270	carbonic anhydrase
								itf12g09900	rubisco activase
								itf15g07600	high cyclic electron flow
9	CC	GO:0042651	thylakoid membrane	387	31	6.42	0.0304	itf00g33900	magnesium-protoporphyrin IX methyltransferase
								itf01g21570	conserved hypothetical protein
								itf02g01980	calcium sensing receptor
								itf02g02210	signal peptide peptidase
								itf02g02670	PsbP-like protein
								itf02g14120	nine-cis-epoxycarotenoid dioxygenase
								itf02g18930	Protein of unknown function (DUF3506)
								itf02g25180	Molecular chaperone Hsp40/DnaJ family protein
								itf03g00810	cyclophilin
								itf03g21450	chlororespiratory reduction
								itf03g21830	adenylate kinase family protein
								itf03g24980	UbiA prenyltransferase family protein
								itf06g08660	glutamine synthetase
								itf07g02970	protein containing PDZ domain, a K-box domain, and a TPR region
								itf08g08910	PGR5-LIKE A
								itf08g17220	OxaA/YidC-like membrane insertion protein
								itf09g03040	Protein of unknown function (DUF3506)
								itf10g01370	glyceraldehyde-3-phosphate dehydrogenase B subunit
								itf11g10290	P-loop containing nucleoside triphosphate hydrolases superfamily protein
								itf11g14190	photosystem II stability/assembly factor, chloroplast (HCF136)
								itf11g19630	31-kDa RNA binding protein
								itf11g19820	RAB GTPase homolog E1B
								itf12g07270	carbonic anhydrase
								itf12g09900	rubisco activase
								itf12g13540	SOUL heme-binding family protein
								itf12g17670	DUF3252 domain containing protein
								itf13g04100	PGR5-LIKE A
								itf13g12170	Pheophorbide a oxygenase family protein with Rieske [2Fe-2S] domain
								itf13g16620	FKBP-like peptidyl-prolyl cis-trans isomerase family protein
								itf15g10460	FtsH extracellular protease family
								itf15g13710	haloacid dehalogenase-like hydrolase family protein
10	CC	GO:0009579	thylakoid	598	48	9.92	0.0361	itf00g33900	magnesium-protoporphyrin IX methyltransferase
								itf01g02720	chloroplast heat shock protein 70-1
								itf01g18490	FKBP-like peptidyl-prolyl cis-trans isomerase family protein
								itf01g21570	conserved hypothetical protein
								itf01g23120	CLP protease proteolytic subunit
								itf01g28020	Rhodanese/Cell cycle control phosphatase superfamily protein
								itf02g01980	calcium sensing receptor
								itf02g02210	signal peptide peptidase
								itf02g02670	PsbP-like protein
								itf02g14120	nine-cis-epoxycarotenoid dioxygenase
								itf02g18930	Protein of unknown function (DUF3506)
								itf02g25180	Molecular chaperone Hsp40/DnaJ family protein
								itf03g00610	Isocitrate/isopropylmalate dehydrogenase family protein
								itf03g00810	cyclophilin
								itf03g21450	chlororespiratory reduction
								itf03g21830	adenylate kinase family protein
								itf03g24980	UbiA prenyltransferase family protein
								itf03g25070	thylakoid-associated phosphatase
								itf04g33430	ALBINA
								itf05g11150	Mog1/PsbP/DUF1795-like photosystem II reaction center PsbP family protein
								itf05g27340	phosphoglycerate kinase
								itf06g08660	glutamine synthetase
								itf06g19300	lactate/malate dehydrogenase family protein
								itf07g02970	protein containing PDZ domain, a K-box domain, and a TPR region
								itf07g23820	Cyclophilin-like peptidyl-prolyl cis-trans isomerase family protein
								itf08g08910	PGR5-LIKE A
								itf08g17220	OxaA/YidC-like membrane insertion protein
								itf09g00890	fructose-bisphosphate aldolase
								itf09g03040	Protein of unknown function (DUF3506)
								itf10g01370	glyceraldehyde-3-phosphate dehydrogenase B subunit
								itf10g18040	alpha/beta-Hydrolases superfamily protein
								itf10g19870	Glucose-6-phosphate/phosphate translocator-related
								itf10g21850	chloroplast heat shock protein 70-1
								itf10g22850	dicarboxylate transport 2.1
								itf10g25410	triosephosphate isomerase
								itf11g10290	P-loop containing nucleoside triphosphate hydrolases superfamily protein
								itf11g14190	photosystem II stability/assembly factor, chloroplast (HCF136)
								itf11g19630	31-kDa RNA binding protein
								itf11g19820	RAB GTPase homolog E1B
								itf12g07270	carbonic anhydrase
								itf12g09900	rubisco activase
								itf12g13540	SOUL heme-binding family protein
								itf12g17670	DUF3252 domain containing protein
								itf13g04100	PGR5-LIKE A
								itf13g12170	Pheophorbide a oxygenase family protein with Rieske [2Fe-2S] domain
								itf13g16620	FKBP-like peptidyl-prolyl cis-trans isomerase family protein
								itf15g10460	FtsH extracellular protease family
								itf15g13710	haloacid dehalogenase-like hydrolase family protein
11	CC	GO:0005739	mitochondrion	2853	71	47.34	0.0361	itf01g02720	chloroplast heat shock protein 70-1
								itf01g04960	phosphoglycerate/bisphosphoglycerate mutase family protein
								itf01g08280	conserved hypothetical protein
								itf01g13350	formyltetrahydrofolate deformylase, putative
								itf01g20860	solanesyl diphosphate synthase
								itf01g22700	presequence protease
								itf01g24560	lycopene cyclase
								itf01g24650	glutamate synthase
								itf01g24700	Histidyl-tRNA synthetase
								itf01g27610	electron-transfer flavoprotein:ubiquinone oxidoreductase
								itf01g33000	Carbohydrate-binding protein
								itf02g01980	calcium sensing receptor
								itf02g01990	acyl-activating enzyme
								itf02g26760	Cytochrome C1 family
								itf03g00100	conserved hypothetical protein
								itf03g00610	Isocitrate/isopropylmalate dehydrogenase family protein
								itf03g07640	succinate dehydrogenase 1-1
								itf03g14830	Alpha/beta hydrolase related protein
								itf03g21400	glutamate tRNA synthetase
								itf03g24420	Class II aaRS and biotin synthetases superfamily protein
								itf03g24760	plastidic pyruvate kinase beta subunit
								itf03g26120	Polyketide cyclase/dehydrase and lipid transport superfamily protein
								itf04g02290	glycoprotease
								itf04g06020	Tetratricopeptide repeat (TPR)-like superfamily protein
								itf04g25340	E3 Ubiquitin ligase family protein
								itf05g01780	long chain acyl-CoA synthetase
								itf05g07710	Tetratricopeptide repeat (TPR)-like superfamily protein
								itf05g16610	brassinosteroid-6-oxidase
								itf05g19410	sigma factor E
								itf05g24070	FG-GAP repeat-containing protein
								itf05g25090	Pentatricopeptide repeat (PPR-like) superfamily protein
								itf05g27340	phosphoglycerate kinase
								itf06g08660	glutamine synthetase
								itf06g14960	Homeodomain-like superfamily protein	GARP-G2-like
								itf06g18760	vacuolar ATP synthase subunit A
								itf06g19300	lactate/malate dehydrogenase family protein
								itf07g07260	bidirectional amino acid transporter
								itf07g12130	phosphoglycerate/bisphosphoglycerate mutase family protein
								itf07g14040	Polyketide cyclase / dehydrase and lipid transport domain containing protein
								itf08g06850	Tetratricopeptide repeat (TPR)-like superfamily protein
								itf08g09620	phenylalanyl-tRNA synthetase class IIc family protein
								itf08g18560	51 kDa subunit of complex I
								itf09g01760	nitrite reductase
								itf09g03850	Plant protein of unknown function (DUF639)
								itf09g05350	Trimeric LpxA-like enzymes superfamily protein
								itf09g07710	threonyl-tRNA synthetase, putative / threonine--tRNA ligase, putative
								itf09g13320	LETM1-like protein
								itf09g26450	Translation elongation factor EFG/EF2 protein
								itf10g01020	Pentatricopeptide repeat (PPR-like) superfamily protein
								itf10g12550	lipoamide dehydrogenase
								itf10g16630	Polyketide cyclase/dehydrase and lipid transport superfamily protein
								itf10g19870	Glucose-6-phosphate/phosphate translocator-related
								itf10g21850	chloroplast heat shock protein 70-1
								itf10g25410	triosephosphate isomerase
								itf10g25570	ascorbate peroxidase
								itf11g02400	Plant calmodulin-binding protein-related
								itf11g10770	Flavinator of succinate dehydrogenase domain containing protein
								itf11g10890	Insulinase (Peptidase family M16) family protein
								itf12g07980	sulfite oxidase
								itf12g22550	actin-12
								itf12g25970	FTSH protease
								itf13g04220	Cell cycle regulated microtubule associated protein
								itf13g17830	Glycosyl hydrolase superfamily protein
								itf14g07200	Mitochondrial substrate carrier family protein
								itf14g16110	alternative NAD(P)H dehydrogenase
								itf14g17660	NAD(P)-binding Rossmann-fold superfamily protein
								itf15g02280	FAD-linked oxidases family protein
								itf15g10910	zeta-carotene desaturase
								itf15g13440	lipoamide dehydrogenase
								itf15g18770	Cysteinyl-tRNA synthetase, class Ia family protein
								itf15g22710	FAD/NAD(P)-binding oxidoreductase family protein

## Sheet: K7
Category	GO term	GO annotation	Annotated	Significant	Expected	P-value	Gene	Gene annotation	TF family
BP	GO:0001510	RNA methylation	270	24	3.18	5e-11	itf01g21290	Ribosomal protein L1p/L10e family
							itf04g25540	Ribosomal protein S24e family protein
							itf04g29770	homologue of NAP57
							itf05g12170	ribosomal protein S27
							itf05g15910	Ribosomal protein L34e superfamily protein
							itf07g17280	Ribosomal protein L24e family protein
							itf07g18040	Ribosomal protein S24e family protein
							itf07g22160	Ribosomal protein L34e superfamily protein
							itf10g06100	Ribosomal protein L14
							itf10g06210	Ribosomal protein L14
							itf10g11910	Ribosomal L22e protein family
							itf10g18080	NOP56-like pre RNA processing ribonucleoprotein
							itf11g06230	homolog of nucleolar protein NOP56
							itf11g10610	Ribosomal protein L30/L7 family protein
							itf12g06870	rRNA processing protein-related
							itf12g08310	nucleolar RNA-binding Nop10p family protein
							itf13g03380	Ribosomal protein L24e family protein
							itf13g20180	gamma histone variant H2AX
							itf14g03680	fibrillarin
							itf14g05400	Ribosomal protein L22p/L17e family protein
							itf14g15280	homologue of NAP57
							itf14g16780	ribosomal protein L5
							itf14g18580	Ribosomal protein S24e family protein
							itf15g10950	Ribosomal protein S24e family protein
BP	GO:0006412	translation	824	37	9.72	5e-11	itf00g10740	Ribosomal protein S5 domain 2-like superfamily protein
							itf00g16900	Ribosomal protein L18e/L15 superfamily protein
							itf00g26530	Ribosomal protein L14p/L23e family protein
							itf00g43820	hydroxy methylglutaryl CoA reductase
							itf02g15820	Ribosomal protein L2 family
							itf03g08050	Ribosomal protein S7e family protein
							itf04g04540	Ribosomal protein L31e family protein
							itf04g06310	Ribosomal protein S12/S23 family protein
							itf04g25540	Ribosomal protein S24e family protein
							itf05g04900	Ribosomal L29 family protein
							itf05g12170	ribosomal protein S27
							itf05g15910	Ribosomal protein L34e superfamily protein
							itf07g01090	Ribosomal protein L7Ae/L30e/S12e/Gadd45 family protein
							itf07g03490	ribosomal protein 5A
							itf07g10230	Ribosomal L29 family protein
							itf07g11220	Ribosomal protein S12/S23 family protein
							itf07g13860	Ribosomal protein L18ae/LX family protein
							itf07g16450	Ribosomal protein S8e family protein
							itf07g17280	Ribosomal protein L24e family protein
							itf07g18040	Ribosomal protein S24e family protein
							itf07g22160	Ribosomal protein L34e superfamily protein
							itf09g01830	Ribosomal protein S5 domain 2-like superfamily protein
							itf10g06100	Ribosomal protein L14
							itf10g06210	Ribosomal protein L14
							itf10g24160	Ribosomal protein S5 domain 2-like superfamily protein
							itf11g08100	Ribosomal protein L30/L7 family protein
							itf11g09040	Ribosomal L28e protein family
							itf11g10610	Ribosomal protein L30/L7 family protein
							itf11g13100	Ribosomal protein S19e family protein
							itf12g20000	Ribosomal protein L31e family protein
							itf13g03380	Ribosomal protein L24e family protein
							itf13g19100	Ribosomal protein L33 family protein
							itf13g20680	cytosolic ribosomal protein S15
							itf14g05400	Ribosomal protein L22p/L17e family protein
							itf14g16780	ribosomal protein L5
							itf14g18580	Ribosomal protein S24e family protein
							itf15g10950	Ribosomal protein S24e family protein
BP	GO:0042254	ribosome biogenesis	424	24	5	2.1e-06	itf03g08050	Ribosomal protein S7e family protein
							itf04g04540	Ribosomal protein L31e family protein
							itf04g25540	Ribosomal protein S24e family protein
							itf05g04900	Ribosomal L29 family protein
							itf05g12170	ribosomal protein S27
							itf05g15910	Ribosomal protein L34e superfamily protein
							itf05g22430	RNA-binding KH domain-containing protein
							itf07g10230	Ribosomal L29 family protein
							itf07g13860	Ribosomal protein L18ae/LX family protein
							itf07g16450	Ribosomal protein S8e family protein
							itf07g17280	Ribosomal protein L24e family protein
							itf07g18040	Ribosomal protein S24e family protein
							itf07g22160	Ribosomal protein L34e superfamily protein
							itf10g06100	Ribosomal protein L14
							itf10g06210	Ribosomal protein L14
							itf11g09040	Ribosomal L28e protein family
							itf12g08310	nucleolar RNA-binding Nop10p family protein
							itf12g20000	Ribosomal protein L31e family protein
							itf13g03380	Ribosomal protein L24e family protein
							itf14g03680	fibrillarin
							itf14g16780	ribosomal protein L5
							itf14g17810	differentiation and greening-like
							itf14g18580	Ribosomal protein S24e family protein
							itf15g10950	Ribosomal protein S24e family protein
BP	GO:0000462	maturation of SSU-rRNA from tricistronic...	18	5	0.21	0.0018	itf04g25540	Ribosomal protein S24e family protein
							itf07g16450	Ribosomal protein S8e family protein
							itf07g18040	Ribosomal protein S24e family protein
							itf14g18580	Ribosomal protein S24e family protein
							itf15g10950	Ribosomal protein S24e family protein
BP	GO:0006164	purine nucleotide biosynthetic process	92	8	1.08	0.0039	itf01g00710	Protein NUCLEAR FUSION DEFECTIVE 6, chloroplastic/mitochondrial
							itf01g05150	Protein NUCLEAR FUSION DEFECTIVE 6, chloroplastic/mitochondrial
							itf01g21290	Ribosomal protein L1p/L10e family
							itf04g29770	homologue of NAP57
							itf10g18080	NOP56-like pre RNA processing ribonucleoprotein
							itf12g03200	4-phosphopantetheine adenylyltransferase
							itf14g03680	fibrillarin
							itf14g15280	homologue of NAP57
BP	GO:0006414	translational elongation	36	5	0.42	0.0435	itf04g25540	Ribosomal protein S24e family protein
							itf07g16450	Ribosomal protein S8e family protein
							itf07g18040	Ribosomal protein S24e family protein
							itf14g18580	Ribosomal protein S24e family protein
							itf15g10950	Ribosomal protein S24e family protein
	GO term	GO annotation	Annotated	Significant	Expected	P-value	Gene	Gene annotation	TF family
CC	GO:0022625	cytosolic large ribosomal subunit	158	18	1.79	9.5e-11	itf00g16900	Ribosomal protein L18e/L15 superfamily protein
							itf02g15820	Ribosomal protein L2 family
							itf04g04540	Ribosomal protein L31e family protein
							itf05g04900	Ribosomal L29 family protein
							itf07g01090	Ribosomal protein L7Ae/L30e/S12e/Gadd45 family protein
							itf07g10230	Ribosomal L29 family protein
							itf07g13860	Ribosomal protein L18ae/LX family protein
							itf07g17280	Ribosomal protein L24e family protein
							itf10g06100	Ribosomal protein L14
							itf10g06210	Ribosomal protein L14
							itf10g11910	Ribosomal L22e protein family
							itf11g08100	Ribosomal protein L30/L7 family protein
							itf11g09040	Ribosomal L28e protein family
							itf11g10610	Ribosomal protein L30/L7 family protein
							itf12g20000	Ribosomal protein L31e family protein
							itf13g03380	Ribosomal protein L24e family protein
							itf14g05400	Ribosomal protein L22p/L17e family protein
							itf14g16780	ribosomal protein L5
CC	GO:0005730	nucleolus	447	28	5.05	9.5e-11	itf01g21290	Ribosomal protein L1p/L10e family
							itf04g25540	Ribosomal protein S24e family protein
							itf04g25950	winged-helix DNA-binding transcription factor family protein
							itf04g29770	homologue of NAP57
							itf05g15910	Ribosomal protein L34e superfamily protein
							itf05g25620	histone H2A
							itf07g17280	Ribosomal protein L24e family protein
							itf07g18040	Ribosomal protein S24e family protein
							itf07g21300	SPFH/Band 7/PHB domain-containing membrane-associated protein family
							itf07g22160	Ribosomal protein L34e superfamily protein
							itf10g06100	Ribosomal protein L14
							itf10g06210	Ribosomal protein L14
							itf10g11910	Ribosomal L22e protein family
							itf10g18080	NOP56-like pre RNA processing ribonucleoprotein
							itf11g06230	homolog of nucleolar protein NOP56
							itf11g10610	Ribosomal protein L30/L7 family protein
							itf12g08310	nucleolar RNA-binding Nop10p family protein
							itf12g10080	Ribosomal protein L7Ae/L30e/S12e/Gadd45 family protein
							itf13g03380	Ribosomal protein L24e family protein
							itf13g20180	gamma histone variant H2AX
							itf14g03680	fibrillarin
							itf14g05400	Ribosomal protein L22p/L17e family protein
							itf14g15280	homologue of NAP57
							itf14g16780	ribosomal protein L5
							itf14g18250	winged-helix DNA-binding transcription factor family protein
							itf14g18580	Ribosomal protein S24e family protein
							itf15g07860	Ribosomal protein L7Ae/L30e/S12e/Gadd45 family protein
							itf15g10950	Ribosomal protein S24e family protein
CC	GO:0022627	cytosolic small ribosomal subunit	126	16	1.42	2.4e-10	itf00g10740	Ribosomal protein S5 domain 2-like superfamily protein
							itf01g36330	ubiquitin
							itf03g08050	Ribosomal protein S7e family protein
							itf04g06310	Ribosomal protein S12/S23 family protein
							itf04g25540	Ribosomal protein S24e family protein
							itf05g12170	ribosomal protein S27
							itf07g03490	ribosomal protein 5A
							itf07g11220	Ribosomal protein S12/S23 family protein
							itf07g16450	Ribosomal protein S8e family protein
							itf07g18040	Ribosomal protein S24e family protein
							itf09g01830	Ribosomal protein S5 domain 2-like superfamily protein
							itf10g24160	Ribosomal protein S5 domain 2-like superfamily protein
							itf11g13100	Ribosomal protein S19e family protein
							itf13g20680	cytosolic ribosomal protein S15
							itf14g18580	Ribosomal protein S24e family protein
							itf15g10950	Ribosomal protein S24e family protein
CC	GO:0005618	cell wall	1104	25	12.48	0.0046	itf00g10740	Ribosomal protein S5 domain 2-like superfamily protein
							itf03g18360	Protein of unknown function (DUF1005)
							itf04g02380	Plant invertase/pectin methylesterase inhibitor superfamily
							itf04g09810	Glycosyl hydrolase superfamily protein
							itf04g12060	Glycosyl hydrolase superfamily protein
							itf04g12090	Glycosyl hydrolase superfamily protein
							itf04g27370	O-Glycosyl hydrolases family 17 protein
							itf05g12170	ribosomal protein S27
							itf05g25620	histone H2A
							itf07g03490	ribosomal protein 5A
							itf07g07920	homolog of carrot EP3-3 chitinase
							itf07g14460	Peroxidase superfamily protein
							itf08g02540	wall associated kinase-like
							itf08g09850	homolog of carrot EP3-3 chitinase
							itf09g01830	Ribosomal protein S5 domain 2-like superfamily protein
							itf09g04540	Cystatin/monellin superfamily protein
							itf09g11660	beta-1,3-glucanase
							itf10g20590	Peroxidase superfamily protein
							itf10g24160	Ribosomal protein S5 domain 2-like superfamily protein
							itf11g06230	homolog of nucleolar protein NOP56
							itf11g09040	Ribosomal L28e protein family
							itf11g10610	Ribosomal protein L30/L7 family protein
							itf11g13100	Ribosomal protein S19e family protein
							itf12g12090	COBRA-like extracellular glycosyl-phosphatidyl inositol-anchored protein family
							itf12g13790	plant natriuretic peptide A
CC	GO:0000786	nucleosome	10	3	0.11	0.0206	itf04g25950	winged-helix DNA-binding transcription factor family protein
							itf13g20730	winged-helix DNA-binding transcription factor family protein
							itf14g18250	winged-helix DNA-binding transcription factor family protein
	GO term	GO annotation	Annotated	Significant	Expected	P-value	Gene	Gene annotation	TF family
MF	GO:0003735	structural constituent of ribosome	393	36	4.8	9.2e-18	itf00g10740	Ribosomal protein S5 domain 2-like superfamily protein
							itf00g16900	Ribosomal protein L18e/L15 superfamily protein
							itf00g26530	Ribosomal protein L14p/L23e family protein
							itf02g15820	Ribosomal protein L2 family
							itf03g08050	Ribosomal protein S7e family protein
							itf04g04540	Ribosomal protein L31e family protein
							itf04g06310	Ribosomal protein S12/S23 family protein
							itf04g25540	Ribosomal protein S24e family protein
							itf05g04900	Ribosomal L29 family protein
							itf05g12170	ribosomal protein S27
							itf05g15910	Ribosomal protein L34e superfamily protein
							itf07g01090	Ribosomal protein L7Ae/L30e/S12e/Gadd45 family protein
							itf07g03490	ribosomal protein 5A
							itf07g10230	Ribosomal L29 family protein
							itf07g11220	Ribosomal protein S12/S23 family protein
							itf07g13860	Ribosomal protein L18ae/LX family protein
							itf07g16450	Ribosomal protein S8e family protein
							itf07g17280	Ribosomal protein L24e family protein
							itf07g18040	Ribosomal protein S24e family protein
							itf07g22160	Ribosomal protein L34e superfamily protein
							itf09g01830	Ribosomal protein S5 domain 2-like superfamily protein
							itf10g06100	Ribosomal protein L14
							itf10g06210	Ribosomal protein L14
							itf10g24160	Ribosomal protein S5 domain 2-like superfamily protein
							itf11g08100	Ribosomal protein L30/L7 family protein
							itf11g09040	Ribosomal L28e protein family
							itf11g10610	Ribosomal protein L30/L7 family protein
							itf11g13100	Ribosomal protein S19e family protein
							itf12g20000	Ribosomal protein L31e family protein
							itf13g03380	Ribosomal protein L24e family protein
							itf13g19100	Ribosomal protein L33 family protein
							itf13g20680	cytosolic ribosomal protein S15
							itf14g05400	Ribosomal protein L22p/L17e family protein
							itf14g16780	ribosomal protein L5
							itf14g18580	Ribosomal protein S24e family protein
							itf15g10950	Ribosomal protein S24e family protein

## Sheet: K8
Category	GO term	GO annotation	Annotated	Significant	Expected	P-value	Gene	Gene annotation	TF family
BP	GO:0009718	anthocyanin-containing compound biosynth...	104	14	0.35	1.6e-13	itf02g12970	UDP-glucose:flavonoid 3-o-glucosyltransferase
							itf03g06880	flavanone 3-hydroxylase
							itf04g09060	Chalcone and stilbene synthase family protein
							itf05g04930	Chalcone-flavanone isomerase family protein
							itf05g18480	Chalcone and stilbene synthase family protein
							itf09g24500	Cytochrome P450 superfamily protein
							itf09g24510	Cytochrome P450 superfamily protein
							itf12g03120	dihydroflavonol 4-reductase
							itf12g03140	dihydroflavonol 4-reductase
							itf12g23980	Chalcone-flavanone isomerase family protein
							itf13g04110	leucoanthocyanidin dioxygenase
							itf15g02070	UDP-glucosyl transferase 78D2
							itf15g02080	UDP-glucosyl transferase 78D2
							itf15g08140	UDP-glucosyl transferase 78D2
BP	GO:0009744	response to sucrose	329	16	1.12	3.8e-11	itf02g12970	UDP-glucose:flavonoid 3-o-glucosyltransferase
							itf03g06880	flavanone 3-hydroxylase
							itf04g09060	Chalcone and stilbene synthase family protein
							itf05g04930	Chalcone-flavanone isomerase family protein
							itf05g18480	Chalcone and stilbene synthase family protein
							itf06g17640	pleiotropic drug resistance
							itf09g24500	Cytochrome P450 superfamily protein
							itf09g24510	Cytochrome P450 superfamily protein
							itf10g07010	Raffinose synthase family protein
							itf10g20990	glucose-6-phosphate/phosphate translocator
							itf12g03120	dihydroflavonol 4-reductase
							itf12g03140	dihydroflavonol 4-reductase
							itf12g23980	Chalcone-flavanone isomerase family protein
							itf15g02070	UDP-glucosyl transferase 78D2
							itf15g02080	UDP-glucosyl transferase 78D2
							itf15g08140	UDP-glucosyl transferase 78D2
BP	GO:0010224	response to UV-B	186	13	0.63	8.8e-11	itf02g12970	UDP-glucose:flavonoid 3-o-glucosyltransferase
							itf03g06880	flavanone 3-hydroxylase
							itf04g09060	Chalcone and stilbene synthase family protein
							itf05g04930	Chalcone-flavanone isomerase family protein
							itf05g18480	Chalcone and stilbene synthase family protein
							itf09g24500	Cytochrome P450 superfamily protein
							itf09g24510	Cytochrome P450 superfamily protein
							itf12g03120	dihydroflavonol 4-reductase
							itf12g03140	dihydroflavonol 4-reductase
							itf12g23980	Chalcone-flavanone isomerase family protein
							itf15g02070	UDP-glucosyl transferase 78D2
							itf15g02080	UDP-glucosyl transferase 78D2
							itf15g08140	UDP-glucosyl transferase 78D2
BP	GO:0080167	response to karrikin	206	7	0.7	0.007	itf05g04930	Chalcone-flavanone isomerase family protein
							itf10g07010	Raffinose synthase family protein
							itf10g20990	glucose-6-phosphate/phosphate translocator
							itf12g23980	Chalcone-flavanone isomerase family protein
							itf15g02070	UDP-glucosyl transferase 78D2
							itf15g02080	UDP-glucosyl transferase 78D2
							itf15g08140	UDP-glucosyl transferase 78D2
CC	GO:0042406	extrinsic component of endoplasmic retic...	6	3	0.02	0.00043	itf05g04930	Chalcone-flavanone isomerase family protein
							itf12g03120	dihydroflavonol 4-reductase
							itf12g03140	dihydroflavonol 4-reductase
MF	GO:0047213	anthocyanidin 3-O-glucosyltransferase ac...	4	3	0.01	0.00034	itf15g02070	UDP-glucosyl transferase 78D2
							itf15g02080	UDP-glucosyl transferase 78D2
							itf15g08140	UDP-glucosyl transferase 78D2
MF	GO:0045552	dihydrokaempferol 4-reductase activity	3	2	0.01	0.03161	itf12g03120	dihydroflavonol 4-reductase
							itf12g03140	dihydroflavonol 4-reductase
MF	GO:0015020	glucuronosyltransferase activity	57	4	0.19	0.03161	itf07g06100	UDP-glucosyl transferase 85A2
							itf07g06130	UDP-Glycosyltransferase superfamily protein
							itf07g06140	UDP-glucosyl transferase 85A2
							itf12g23010	UDP-glucosyl transferase 85A7

## Sheet: K9
Category	GO term	GO annotation	Annotated	Significant	Expected	P-value	Gene	Gene annotation	TF family
CC	GO:0005618	cell wall	1104	9	2.03	0.017	itf00g04750	Kunitz family trypsin and protease inhibitor protein
							itf00g28920	Kunitz family trypsin and protease inhibitor protein
							itf03g21280	glucuronidase
							itf06g11520	Kunitz family trypsin and protease inhibitor protein
							itf10g03960	Glycosyl hydrolase family protein
							itf10g23720	Glycosyl hydrolase family protein
							itf11g02190	FAD-binding Berberine family protein
							itf11g02200	FAD-binding Berberine family protein
							itf11g18360	Kunitz family trypsin and protease inhibitor protein
MF	GO:0004866	endopeptidase inhibitor activity	100	6	0.2	0.00012	itf00g04750	Kunitz family trypsin and protease inhibitor protein
							itf00g28920	Kunitz family trypsin and protease inhibitor protein
							itf06g11380	Kunitz family trypsin and protease inhibitor protein
							itf06g11450	Kunitz family trypsin and protease inhibitor protein
							itf06g11520	Kunitz family trypsin and protease inhibitor protein
							itf11g18360	Kunitz family trypsin and protease inhibitor protein
MF	GO:0009055	electron carrier activity	94	4	0.19	0.04585	itf08g02720	Long-chain fatty alcohol dehydrogenase family protein
							itf10g05010	FAD-binding Berberine family protein
							itf11g02190	FAD-binding Berberine family protein
							itf11g02200	FAD-binding Berberine family protein

## Sheet: K10
No significant GO terms.

[truncated: 6 more sheets: K11, K12, K13, K14, K15, K16]
